# Supplementary material for: Prognostic alternative mRNA splicing in lung adenocarcinoma
Source: Front Oncol. 2025 Nov 18;15:1579017. doi: 10.3389/fonc.2025.1579017 (PMC12669014; doi:10.3389/fonc.2025.1579017)
Supplement: Supplementary file 1 [file DataSheet1.xlsx]

## Sheet:  Supplementary Figure 1
Supplementary Figure 1. The screening process and results of the candidate small molecule inhibitors of CDKN2A protein, and the drugs with the top two scores were obtained (YM-201636, and VE-822)
