# Supplementary material for: Prognostic alternative mRNA splicing in lung adenocarcinoma
Source: Front Oncol. 2025 Nov 18;15:1579017. doi: 10.3389/fonc.2025.1579017 (PMC12669014; doi:10.3389/fonc.2025.1579017)
Supplement: Supplementary file 2 [file Table1.xlsx]

## Sheet: Sheet1
Supplementary Table 1. SF-AS regulatory network in LUAD involving 188 PASEs (54 high-risk, 134 low-risk) associated with 45 SFs
SF	AS gene	cor	P value	Regulation
LUC7L3	HPS4|61503|RI	0.603135	5.91936e-51	postive
LUC7L3	TMEM205|47657|RI	0.641188	2.32173e-59	postive
LUC7L3	ATAD3A|176|AA	0.640152	4.0769e-59	postive
LUC7L3	NPDC1|88260|AP	0.673939	1.30023e-67	postive
LUC7L3	NPDC1|88261|AP	-0.673939	1.30043e-67	negative
LUC7L3	SRSF7|53281|AA	0.626304	6.20475e-56	postive
LUC7L3	SRSF6|59434|ES	0.652479	4.33242e-62	postive
LUC7L3	ARIH2|64784|AP	-0.628124	2.41948e-56	negative
LUC7L3	ARIH2|64785|AP	0.628124	2.4197e-56	postive
LUC7L3	MRRF|87470|ES	0.641248	2.2468e-59	postive
LUC7L3	EDF1|88229|RI	0.611627	9.88415e-53	postive
LUC7L3	ZWINT|11813|RI	0.621562	7.01433e-55	postive
LUC7L3	C17orf70|44128|AP	0.605241	2.17012e-51	postive
LUC7L3	C17orf70|44127|AP	-0.605244	2.16612e-51	negative
LUC7L3	RHOT2|32938|RI	0.666866	9.66488e-66	postive
LUC7L3	ULK3|31757|RI	0.741791	1.25022e-88	postive
LUC7L3	HMBS|19098|RI	0.603461	5.07014e-51	postive
LUC7L3	TMEM205|47673|RI	0.644127	4.63977e-60	postive
LUC7L3	METTL17|26477|RI	0.712739	6.9974e-79	postive
LUC7L3	TMEM33|69133|RI	-0.611596	1.00322e-52	negative
LUC7L3	TOP3B|61266|RI	0.617203	6.28449e-54	postive
LUC7L3	METTL3|26596|RI	0.699925	5.85723e-75	postive
LUC7L3	RBM6|64936|RI	0.63714	2.07276e-58	postive
LUC7L3	KXD1|48456|AP	0.689688	5.68143e-72	postive
LUC7L3	RNF149|54741|AT	-0.634151	1.02188e-57	negative
LUC7L3	RNF149|54740|AT	0.634149	1.02318e-57	postive
LUC7L3	ABCC5|67827|RI	0.605301	2.10803e-51	postive
LUC7L3	SRSF5|28158|AA	0.691638	1.56804e-72	postive
LUC7L3	HDHD3|87277|AP	-0.639095	7.22843e-59	negative
LUC7L3	HDHD3|87276|AP	0.639096	7.22694e-59	postive
LUC7L3	IRF3|50988|AD	0.600597	1.96378e-50	postive
LUC7L3	CCDC14|66498|RI	0.608481	4.56594e-52	postive
LUC7L3	TLE2|46656|RI	0.624143	1.88351e-55	postive
LUC7L3	FADS3|16305|RI	0.684118	2.12828e-70	postive
LUC7L3	RBMX|90222|RI	0.610405	1.79483e-52	postive
LUC7L3	ACAA1|64019|RI	0.657102	3.0562e-63	postive
LUC7L3	QTRT1|47582|RI	0.69555	1.14723e-73	postive
LUC7L3	PARP2|26426|RI	0.668373	3.89871e-66	postive
LUC7L3	PPP4C|94130|ES	0.631757	3.62262e-57	postive
LUC7L3	UBXN11|1250|AT	-0.643704	5.85573e-60	negative
LUC7L3	UBXN11|1249|AT	0.643704	5.85692e-60	postive
LUC7L3	IP6K2|64752|RI	0.603939	4.03915e-51	postive
LUC7L3	LUC7L|32836|AP	-0.605795	1.66462e-51	negative
LUC7L3	LUC7L|32837|AP	0.605796	1.66319e-51	postive
LUC7L3	MARCH2|47230|AP	-0.608924	3.68455e-52	negative
LUC7L3	DCTN5|35626|ES	0.638402	1.05091e-58	postive
LUC7L3	HOMER3|48535|AP	-0.632128	2.97877e-57	negative
LUC7L3	ARL16|44149|ES	0.602468	8.1191e-51	postive
LUC7L3	KXD1|48453|AP	-0.669287	2.2421e-66	negative
LUC7L3	LUC7L3|42474|RI	0.757822	1.36515e-94	postive
LUC7L3	ORMDL1|56537|RI	0.751335	4.00682e-92	postive
LUC7L3	ACAA1|64017|AD	0.669534	1.92936e-66	postive
LUC7L3	TRAP1|33617|AP	0.650021	1.74039e-61	postive
LUC7L3	TRAP1|33618|AP	-0.650021	1.74047e-61	negative
LUC7L3	SRSF3|75984|AT	0.621714	6.49201e-55	postive
LUC7L3	SRSF3|75983|AT	-0.621715	6.49042e-55	negative
LUC7L3	CCDC14|66496|RI	0.61767	4.97679e-54	postive
LUC7L3	ABCC3|42463|RI	0.663603	6.77943e-65	postive
LUC7L3	NFATC2IP|35902|AP	0.617648	5.03227e-54	postive
LUC7L3	SUGP2|48551|RI	0.639665	5.31007e-59	postive
LUC7L3	ZNF692|10563|RI	0.62357	2.52462e-55	postive
LUC7L3	MRPL55|10073|RI	0.606073	1.45644e-51	postive
LUC7L3	LUC7L|32847|AD	0.614689	2.19184e-53	postive
LUC7L3	NFATC2IP|35900|AP	-0.608517	4.48839e-52	negative
LUC7L3	MARCH2|47229|AP	0.612214	7.41387e-53	postive
LUC7L3	POM121|79927|AT	-0.603347	5.3505e-51	negative
LUC7L3	POM121|79928|AT	0.60335	5.34453e-51	postive
LUC7L3	HARS2|73745|RI	0.609824	2.38071e-52	postive
LUC7L3	SLC25A14|90098|RI	0.724507	1.11479e-82	postive
LUC7L3	KLC2|16990|AP	0.643873	5.33587e-60	postive
LUC7L3	WDR6|64794|RI	0.686422	4.80135e-71	postive
LUC7L3	NUP85|43384|RI	0.643653	6.02168e-60	postive
LUC7L3	BCAP29|81357|AT	0.649409	2.45531e-61	postive
LUC7L3	WDR55|73717|RI	0.654425	1.42725e-62	postive
LUC7L3	GSS|59053|RI	0.661811	1.95592e-64	postive
LUC7L3	ESYT2|82535|AP	0.608749	4.0116e-52	postive
LUC7L3	ESYT2|82534|AP	-0.608746	4.01676e-52	negative
LUC7L3	EHBP1L1|16875|AP	-0.651692	6.7707e-62	negative
LUC7L3	EHBP1L1|16876|AP	0.651691	6.77407e-62	postive
LUC7L3	PSMC5|43009|RI	0.689736	5.50443e-72	postive
LUC7L3	METTL3|26595|RI	0.70326	5.85135e-76	postive
LUC7L3	ME3|18199|ES	0.650176	1.59507e-61	postive
LUC7L3	GSTK1|82082|RI	0.694172	2.89577e-73	postive
LUC7L3	THOP1|46623|AP	0.654141	1.6788e-62	postive
RNU4-1	HGSNAT|83762|AT	0.650098	1.66699e-61	postive
RNU4-1	HGSNAT|83763|AT	-0.650096	1.66818e-61	negative
RNU4-1	TMX3|45755|AT	-0.63953	5.71367e-59	negative
RNU4-1	NGFRAP1|89730|AP	-0.640226	3.9179e-59	negative
RNU4-1	MRPL2|76235|AT	0.672966	2.36864e-67	postive
RNU4-1	MRPL2|76236|AT	-0.672977	2.35345e-67	negative
RNU4-1	NUDT4|23678|AP	-0.613937	3.17686e-53	negative
RNU4-1	NUDT4|23679|AP	0.613938	3.17562e-53	postive
DDX17	NXF1|16435|RI	0.610702	1.55293e-52	postive
DDX17	NPDC1|88260|AP	0.612443	6.62668e-53	postive
DDX17	NPDC1|88261|AP	-0.612443	6.62594e-53	negative
DDX17	ABHD17A|46553|AP	0.606445	1.21842e-51	postive
DDX17	ABHD17A|46554|AP	-0.606444	1.2192e-51	negative
DDX17	METTL17|26477|RI	0.618633	3.07174e-54	postive
DDX17	METTL3|26596|RI	0.615859	1.22729e-53	postive
DDX17	SRSF5|28158|AA	0.685456	8.97638e-71	postive
DDX17	IRF3|50988|AD	0.64568	1.9676e-60	postive
DDX17	RBMX|90222|RI	0.656268	4.94672e-63	postive
DDX17	PPP4C|94130|ES	0.609268	3.11935e-52	postive
DDX17	UBXN11|1250|AT	-0.682797	4.9663e-70	negative
DDX17	UBXN11|1249|AT	0.682795	4.97066e-70	postive
DDX17	HOMER3|48535|AP	-0.674664	8.30568e-68	negative
DDX17	KXD1|48453|AP	-0.619342	2.15231e-54	negative
DDX17	LUC7L3|42474|RI	0.67125	6.78504e-67	postive
DDX17	ORMDL1|56537|RI	0.642259	1.29353e-59	postive
DDX17	ACAA1|64017|AD	0.628528	1.96153e-56	postive
DDX17	SRSF3|75984|AT	0.666162	1.47434e-65	postive
DDX17	SRSF3|75983|AT	-0.666162	1.47463e-65	negative
DDX17	SUGP2|48551|RI	0.648158	4.95246e-61	postive
DDX17	MRPL55|10073|RI	0.632665	2.2448e-57	postive
DDX17	LUC7L|32847|AD	0.660009	5.63235e-64	postive
DDX17	SLC25A14|90098|RI	0.629889	9.64494e-57	postive
DDX17	BCAP29|81357|AT	0.60866	4.18829e-52	postive
DDX17	POLA2|16808|AT	-0.60722	8.39182e-52	negative
DDX17	POLA2|16807|AT	0.60722	8.39421e-52	postive
DDX17	SNRNP70|50886|ES	0.693576	4.31407e-73	postive
RNU1-1	HGSNAT|83762|AT	0.634557	8.23714e-58	postive
RNU1-1	HGSNAT|83763|AT	-0.634554	8.24771e-58	negative
RNU1-1	CNOT10|63822|ME	0.631122	5.05715e-57	postive
RNU1-1	TMX3|45755|AT	-0.628732	1.76381e-56	negative
RNU1-1	NGFRAP1|89730|AP	-0.662272	1.49029e-64	negative
RNU1-1	MRPL2|76235|AT	0.660131	5.24557e-64	postive
RNU1-1	MRPL2|76236|AT	-0.660135	5.23169e-64	negative
RNU1-1	AK2|1656|ES	0.628907	1.60985e-56	postive
RNU1-1	NUDT4|23678|AP	-0.614288	2.67223e-53	negative
RNU1-1	NUDT4|23679|AP	0.614288	2.67147e-53	postive
CDK11A	ULK3|31757|RI	0.622799	3.74057e-55	postive
CDK11A	RNF149|54741|AT	-0.62314	3.14322e-55	negative
CDK11A	RNF149|54740|AT	0.623141	3.142e-55	postive
CDK11A	QTRT1|47582|RI	0.601475	1.29839e-50	postive
CDK11A	WDR6|64794|RI	0.661488	2.36506e-64	postive
CDK11A	GSTK1|82082|RI	0.656304	4.84519e-63	postive
CLASRP	RHOT2|32938|RI	0.672138	3.93951e-67	postive
CLASRP	ULK3|31757|RI	0.644856	3.10401e-60	postive
CLASRP	METTL3|26596|RI	0.60401	3.90395e-51	postive
CLASRP	RNF149|54741|AT	-0.676404	2.81711e-68	negative
CLASRP	RNF149|54740|AT	0.676405	2.81493e-68	postive
CLASRP	FADS3|16305|RI	0.641474	1.98662e-59	postive
CLASRP	ACAA1|64019|RI	0.621402	7.60771e-55	postive
CLASRP	QTRT1|47582|RI	0.621348	7.81674e-55	postive
CLASRP	ABCC3|42463|RI	0.697374	3.34085e-74	postive
CLASRP	WDR6|64794|RI	0.638739	8.76264e-59	postive
CLASRP	PLD2|38595|RI	0.607878	6.1099e-52	postive
CLASRP	GSTK1|82082|RI	0.657724	2.13138e-63	postive
PCBP1	GSK3A|50137|AP	-0.602295	8.81153e-51	negative
PCBP1	GSK3A|50138|AP	0.602292	8.82665e-51	postive
RNU5A-1	CLPTM1|50380|AP	-0.642363	1.22179e-59	negative
RNU5A-1	ST6GAL1|68067|AP	0.623357	2.81515e-55	postive
RNU5A-1	ST6GAL1|68068|AP	-0.623569	2.52595e-55	negative
RNU5A-1	HGSNAT|83762|AT	0.674145	1.14524e-67	postive
RNU5A-1	HGSNAT|83763|AT	-0.674144	1.14593e-67	negative
RNU5A-1	CNOT10|63822|ME	0.641798	1.66398e-59	postive
RNU5A-1	TMX3|45755|AT	-0.698414	1.64631e-74	negative
RNU5A-1	OGDH|79543|AT	0.63755	1.66314e-58	postive
RNU5A-1	OGDH|79544|AT	-0.637551	1.66166e-58	negative
RNU5A-1	TMC6|43751|AP	0.639444	5.98693e-59	postive
RNU5A-1	NGFRAP1|89730|AP	-0.714176	2.46369e-79	negative
RNU5A-1	MRPL2|76235|AT	0.693856	3.57875e-73	postive
RNU5A-1	MRPL2|76236|AT	-0.693859	3.57135e-73	negative
RNU5A-1	NUDT4|23678|AP	-0.62406	1.96474e-55	negative
RNU5A-1	NUDT4|23679|AP	0.624061	1.96395e-55	postive
RNU5A-1	ATP6V1D|28048|AT	0.615843	1.23702e-53	postive
RNU5A-1	ATP6V1D|28049|AT	-0.615845	1.23587e-53	negative
ACIN1	ORMDL1|56537|RI	0.602127	9.54173e-51	postive
ACIN1	GSTK1|82082|RI	0.606499	1.187e-51	postive
SNRPB	EIF4E2|58000|AT	0.608607	4.29553e-52	postive
SEC31B	NXF1|16435|RI	0.628309	2.19777e-56	postive
SEC31B	ATAD3A|176|AA	0.691722	1.48301e-72	postive
SEC31B	SRSF7|53283|AD	0.636094	3.62928e-58	postive
SEC31B	NPDC1|88260|AP	0.661236	2.74352e-64	postive
SEC31B	NPDC1|88261|AP	-0.661236	2.74311e-64	negative
SEC31B	SRSF6|59434|ES	0.618417	3.42396e-54	postive
SEC31B	AKAP8L|48076|ES	0.660283	4.79691e-64	postive
SEC31B	D2HGDH|58414|ES	0.67289	2.48265e-67	postive
SEC31B	EDF1|88229|RI	0.665797	1.83428e-65	postive
SEC31B	RHOT2|32938|RI	0.667379	7.09783e-66	postive
SEC31B	ULK3|31757|RI	0.699288	9.06313e-75	postive
SEC31B	TMEM205|47673|RI	0.622099	5.33994e-55	postive
SEC31B	METTL17|26477|RI	0.70606	8.24503e-77	postive
SEC31B	TMEM33|69133|RI	-0.658506	1.35387e-63	negative
SEC31B	ARHGEF1|50101|ES	0.663597	6.80263e-65	postive
SEC31B	TOP3B|61266|RI	0.658321	1.50764e-63	postive
SEC31B	CDK5RAP3|42152|RI	0.631304	4.59502e-57	postive
SEC31B	METTL3|26596|RI	0.73843	1.95487e-87	postive
SEC31B	RBM6|64936|RI	0.634238	9.75546e-58	postive
SEC31B	KXD1|48456|AP	0.659025	1.00028e-63	postive
SEC31B	RNF149|54741|AT	-0.633326	1.58261e-57	negative
SEC31B	RNF149|54740|AT	0.633323	1.58517e-57	postive
SEC31B	DDX39A|47975|AA	0.720184	2.91765e-81	postive
SEC31B	SRSF5|28158|AA	0.751286	4.17986e-92	postive
SEC31B	IRF3|50988|AD	0.646063	1.59074e-60	postive
SEC31B	TWSG1|44599|AT	0.614804	2.07005e-53	postive
SEC31B	TWSG1|44600|AT	-0.614803	2.07168e-53	negative
SEC31B	FADS3|16305|RI	0.698669	1.38366e-74	postive
SEC31B	RBMX|90222|RI	0.631681	3.76912e-57	postive
SEC31B	ACAA1|64019|RI	0.643298	7.31965e-60	postive
SEC31B	QTRT1|47582|RI	0.738205	2.34593e-87	postive
SEC31B	PARP2|26426|RI	0.695011	1.64923e-73	postive
SEC31B	PPP4C|94130|ES	0.654743	1.18956e-62	postive
SEC31B	UBXN11|1250|AT	-0.654727	1.20023e-62	negative
SEC31B	UBXN11|1249|AT	0.654728	1.19979e-62	postive
SEC31B	IP6K2|64752|RI	0.60707	9.02083e-52	postive
SEC31B	DCTN5|35626|ES	0.612118	7.77058e-53	postive
SEC31B	ARL16|44149|ES	0.626935	4.47974e-56	postive
SEC31B	KXD1|48453|AP	-0.611995	8.25258e-53	negative
SEC31B	LUC7L3|42474|RI	0.753844	4.54396e-93	postive
SEC31B	ORMDL1|56537|RI	0.738948	1.28332e-87	postive
SEC31B	ACAA1|64017|AD	0.626591	5.35121e-56	postive
SEC31B	SRSF3|75984|AT	0.616483	8.99635e-54	postive
SEC31B	SRSF3|75983|AT	-0.616479	9.01588e-54	negative
SEC31B	FKBP3|27404|ES	0.600263	2.29694e-50	postive
SEC31B	CCDC14|66496|RI	0.607241	8.30925e-52	postive
SEC31B	ABCC3|42463|RI	0.629339	1.28547e-56	postive
SEC31B	INO80E|36018|AA	0.606338	1.28246e-51	postive
SEC31B	SUGP2|48551|RI	0.687158	2.97606e-71	postive
SEC31B	ZNF692|10563|RI	0.619776	1.72998e-54	postive
SEC31B	MRPL55|10073|RI	0.62352	2.59013e-55	postive
SEC31B	LUC7L|32847|AD	0.672321	3.52147e-67	postive
SEC31B	POM121|79927|AT	-0.725219	6.47674e-83	negative
SEC31B	POM121|79928|AT	0.72522	6.47247e-83	postive
SEC31B	HARS2|73745|RI	0.641599	1.85499e-59	postive
SEC31B	SLC25A14|90098|RI	0.646269	1.41919e-60	postive
SEC31B	WDR6|64794|RI	0.754875	1.84355e-93	postive
SEC31B	NUP85|43384|RI	0.690284	3.83701e-72	postive
SEC31B	EXOSC10|645|RI	0.605345	2.06407e-51	postive
SEC31B	SP140L|57890|RI	0.651138	9.26438e-62	postive
SEC31B	WDR55|73717|RI	0.664102	5.04084e-65	postive
SEC31B	GSS|59053|RI	0.659739	6.59651e-64	postive
SEC31B	EHBP1L1|16875|AP	-0.636709	2.61179e-58	negative
SEC31B	EHBP1L1|16876|AP	0.636708	2.61276e-58	postive
SEC31B	PSMC5|43009|RI	0.653521	2.39207e-62	postive
SEC31B	METTL3|26595|RI	0.731244	6.07124e-85	postive
SEC31B	SNRNP70|50886|ES	0.709647	6.47102e-78	postive
SEC31B	ME3|18199|ES	0.626025	7.16444e-56	postive
SEC31B	METTL17|26475|RI	0.628804	1.69869e-56	postive
SEC31B	GSTK1|82082|RI	0.73779	3.28366e-87	postive
SEC31B	LEPRE1|2107|RI	0.603423	5.1607e-51	postive
SRSF5	SRSF5|28158|AA	0.602845	6.79245e-51	postive
SRSF5	LUC7L3|42474|RI	0.6118	9.08042e-53	postive
SRSF5	ORMDL1|56537|RI	0.6552	9.14935e-63	postive
RAVER1	DHX30|64538|AP	0.619694	1.80242e-54	postive
RAVER1	DHX30|64539|AP	-0.61932	2.17573e-54	negative
SRSF11	NPDC1|88260|AP	0.622732	3.86957e-55	postive
SRSF11	NPDC1|88261|AP	-0.622733	3.86898e-55	negative
SRSF11	SRSF6|59434|ES	0.614879	1.99515e-53	postive
SRSF11	MRRF|87470|ES	0.649899	1.86443e-61	postive
SRSF11	RHOT2|32938|RI	0.619156	2.36302e-54	postive
SRSF11	ULK3|31757|RI	0.659409	7.99981e-64	postive
SRSF11	HMBS|19098|RI	0.615143	1.75024e-53	postive
SRSF11	METTL17|26477|RI	0.649564	2.25103e-61	postive
SRSF11	METTL3|26596|RI	0.648668	3.7229e-61	postive
SRSF11	KXD1|48456|AP	0.61596	1.16693e-53	postive
SRSF11	SRSF5|28158|AA	0.622554	4.23681e-55	postive
SRSF11	FADS3|16305|RI	0.671691	5.18235e-67	postive
SRSF11	RBMX|90222|RI	0.608102	5.48489e-52	postive
SRSF11	ACAA1|64019|RI	0.635899	4.02741e-58	postive
SRSF11	QTRT1|47582|RI	0.610413	1.78769e-52	postive
SRSF11	UBXN11|1250|AT	-0.649337	2.5569e-61	negative
SRSF11	UBXN11|1249|AT	0.649336	2.55835e-61	postive
SRSF11	KXD1|48453|AP	-0.649646	2.14897e-61	negative
SRSF11	LUC7L3|42474|RI	0.67306	2.23598e-67	postive
SRSF11	ORMDL1|56537|RI	0.646586	1.18971e-60	postive
SRSF11	TRAP1|33617|AP	0.604494	3.09916e-51	postive
SRSF11	TRAP1|33618|AP	-0.604494	3.10011e-51	negative
SRSF11	ABCC3|42463|RI	0.609162	3.28383e-52	postive
SRSF11	SUGP2|48551|RI	0.632173	2.90958e-57	postive
SRSF11	HARS2|73745|RI	0.612137	7.70042e-53	postive
SRSF11	SLC25A14|90098|RI	0.641993	1.49589e-59	postive
SRSF11	WDR6|64794|RI	0.609508	2.77639e-52	postive
SRSF11	WDR55|73717|RI	0.614488	2.42018e-53	postive
SRSF11	GSS|59053|RI	0.661234	2.74649e-64	postive
SRSF11	METTL3|26595|RI	0.655577	7.36514e-63	postive
SRSF11	ME3|18199|ES	0.62793	2.67574e-56	postive
SRSF11	GSTK1|82082|RI	0.657254	2.79926e-63	postive
TTC14	NPDC1|88260|AP	0.641371	2.10102e-59	postive
TTC14	NPDC1|88261|AP	-0.641371	2.10131e-59	negative
TTC14	D2HGDH|58414|ES	0.601569	1.24184e-50	postive
TTC14	EDF1|88229|RI	0.606105	1.4342e-51	postive
TTC14	RHOT2|32938|RI	0.602991	6.3364e-51	postive
TTC14	ULK3|31757|RI	0.640076	4.24911e-59	postive
TTC14	METTL17|26477|RI	0.626556	5.44828e-56	postive
TTC14	METTL3|26596|RI	0.665084	2.80951e-65	postive
TTC14	SRSF5|28158|AA	0.698897	1.18421e-74	postive
TTC14	FADS3|16305|RI	0.636253	3.33342e-58	postive
TTC14	RBMX|90222|RI	0.657423	2.53848e-63	postive
TTC14	QTRT1|47582|RI	0.655329	8.49542e-63	postive
TTC14	UBXN11|1250|AT	-0.642455	1.16198e-59	negative
TTC14	UBXN11|1249|AT	0.642455	1.16236e-59	postive
TTC14	LUC7L|32836|AP	-0.643355	7.09318e-60	negative
TTC14	LUC7L|32837|AP	0.643357	7.08627e-60	postive
TTC14	KXD1|48453|AP	-0.648094	5.13323e-61	negative
TTC14	ZNF606|52381|AT	0.612879	5.35005e-53	postive
TTC14	LUC7L3|42474|RI	0.691294	1.96865e-72	postive
TTC14	ORMDL1|56537|RI	0.637035	2.19226e-58	postive
TTC14	SUGP2|48551|RI	0.653439	2.50717e-62	postive
TTC14	LUC7L|32847|AD	0.682495	6.02325e-70	postive
TTC14	SLC25A14|90098|RI	0.611611	9.95899e-53	postive
TTC14	KLC2|16990|AP	0.634943	6.70576e-58	postive
TTC14	NUP85|43384|RI	0.621722	6.46683e-55	postive
TTC14	GSS|59053|RI	0.600927	1.6808e-50	postive
TTC14	LIG1|50689|AD	0.600242	2.32008e-50	postive
TTC14	METTL3|26595|RI	0.664175	4.82579e-65	postive
TTC14	POLA2|16808|AT	-0.633685	1.30841e-57	negative
TTC14	POLA2|16807|AT	0.633684	1.30904e-57	postive
TTC14	SNRNP70|50886|ES	0.675856	3.96328e-68	postive
TTC14	GSTK1|82082|RI	0.656406	4.56887e-63	postive
ZC3H4	C11orf30|17890|AT	0.606015	1.4979e-51	postive
ZC3H4	C11orf30|17891|AT	-0.606016	1.49695e-51	negative
CLK2	RHOT2|32938|RI	0.614916	1.95829e-53	postive
CLK2	ULK3|31757|RI	0.63227	2.76469e-57	postive
CLK2	ACAA1|64019|RI	0.616319	9.76112e-54	postive
CLK2	QTRT1|47582|RI	0.604266	3.45554e-51	postive
CLK2	ABCC3|42463|RI	0.641091	2.44737e-59	postive
CLK2	WDR6|64794|RI	0.632266	2.77081e-57	postive
CLK2	PSMC5|43009|RI	0.616666	8.21438e-54	postive
CLK2	GSTK1|82082|RI	0.621996	5.62613e-55	postive
PAXBP1	NPDC1|88260|AP	0.644611	3.55257e-60	postive
PAXBP1	NPDC1|88261|AP	-0.644611	3.55377e-60	negative
PAXBP1	MRRF|87470|ES	0.618596	3.1295e-54	postive
PAXBP1	ULK3|31757|RI	0.625932	7.51694e-56	postive
PAXBP1	METTL17|26477|RI	0.619768	1.73674e-54	postive
PAXBP1	METTL3|26596|RI	0.619511	1.97664e-54	postive
PAXBP1	SRSF5|28158|AA	0.616673	8.18418e-54	postive
PAXBP1	FADS3|16305|RI	0.62628	6.28367e-56	postive
PAXBP1	RBMX|90222|RI	0.611168	1.23698e-52	postive
PAXBP1	ACAA1|64019|RI	0.623329	2.85549e-55	postive
PAXBP1	UBXN11|1250|AT	-0.600837	1.75422e-50	negative
PAXBP1	UBXN11|1249|AT	0.600836	1.75455e-50	postive
PAXBP1	KXD1|48453|AP	-0.633038	1.8433e-57	negative
PAXBP1	IVNS1ABP|9218|ES	0.615684	1.33813e-53	postive
PAXBP1	LUC7L3|42474|RI	0.625565	9.07779e-56	postive
PAXBP1	ACAA1|64017|AD	0.607551	7.15625e-52	postive
PAXBP1	ABCC3|42463|RI	0.620868	9.96768e-55	postive
PAXBP1	SLC25A14|90098|RI	0.61489	1.9836e-53	postive
PAXBP1	WDR6|64794|RI	0.602215	9.15212e-51	postive
PAXBP1	GSS|59053|RI	0.607755	6.48349e-52	postive
PAXBP1	PSMC5|43009|RI	0.603837	4.23939e-51	postive
PAXBP1	METTL3|26595|RI	0.630627	6.55457e-57	postive
PAXBP1	POLA2|16808|AT	-0.60285	6.77616e-51	negative
PAXBP1	POLA2|16807|AT	0.60285	6.77567e-51	postive
PAXBP1	GSTK1|82082|RI	0.638334	1.09031e-58	postive
HNRNPH1	NPDC1|88260|AP	0.641842	1.62455e-59	postive
HNRNPH1	NPDC1|88261|AP	-0.641841	1.62534e-59	negative
HNRNPH1	SRSF6|59434|ES	0.607099	8.89834e-52	postive
HNRNPH1	ABHD17A|46553|AP	0.612235	7.33753e-53	postive
HNRNPH1	ABHD17A|46554|AP	-0.612234	7.33997e-53	negative
HNRNPH1	ULK3|31757|RI	0.62803	2.54067e-56	postive
HNRNPH1	HMBS|19098|RI	0.601062	1.57747e-50	postive
HNRNPH1	TMEM205|47673|RI	0.634643	7.86852e-58	postive
HNRNPH1	METTL17|26477|RI	0.629622	1.10907e-56	postive
HNRNPH1	METTL3|26596|RI	0.682708	5.25476e-70	postive
HNRNPH1	SRSF5|28158|AA	0.694643	2.11076e-73	postive
HNRNPH1	FADS3|16305|RI	0.628104	2.44406e-56	postive
HNRNPH1	RBMX|90222|RI	0.610388	1.80925e-52	postive
HNRNPH1	ACAA1|64019|RI	0.6233	2.89803e-55	postive
HNRNPH1	QTRT1|47582|RI	0.649183	2.78753e-61	postive
HNRNPH1	PARP2|26426|RI	0.609306	3.06225e-52	postive
HNRNPH1	UBXN11|1250|AT	-0.668805	3.00278e-66	negative
HNRNPH1	UBXN11|1249|AT	0.668804	3.00435e-66	postive
HNRNPH1	IP6K2|64752|RI	0.620996	9.34048e-55	postive
HNRNPH1	KXD1|48453|AP	-0.635815	4.21412e-58	negative
HNRNPH1	LUC7L3|42474|RI	0.718233	1.2476e-80	postive
HNRNPH1	ORMDL1|56537|RI	0.678552	7.33785e-69	postive
HNRNPH1	SUGP2|48551|RI	0.657879	1.94784e-63	postive
HNRNPH1	LUC7L|32847|AD	0.639506	5.78717e-59	postive
HNRNPH1	SLC25A14|90098|RI	0.638962	7.76747e-59	postive
HNRNPH1	WDR6|64794|RI	0.600411	2.14327e-50	postive
HNRNPH1	NUP85|43384|RI	0.619357	2.13563e-54	postive
HNRNPH1	METTL3|26595|RI	0.683659	2.85822e-70	postive
HNRNPH1	POLA2|16808|AT	-0.639233	6.70839e-59	negative
HNRNPH1	POLA2|16807|AT	0.639238	6.69186e-59	postive
HNRNPH1	SNRNP70|50886|ES	0.62946	1.2069e-56	postive
HNRNPH1	GSTK1|82082|RI	0.660801	3.54188e-64	postive
CCDC130	ATAD3A|176|AA	0.64287	9.25979e-60	postive
CCDC130	CREBZF|18139|RI	-0.604212	3.54552e-51	negative
CCDC130	AKAP8L|48076|ES	0.666685	1.07766e-65	postive
CCDC130	MRRF|87470|ES	0.602938	6.49824e-51	postive
CCDC130	RHOT2|32938|RI	0.702722	8.5018e-76	postive
CCDC130	ULK3|31757|RI	0.677591	1.34118e-68	postive
CCDC130	TMEM33|69133|RI	-0.623002	3.37229e-55	negative
CCDC130	CDK5RAP3|42152|RI	0.627408	3.50612e-56	postive
CCDC130	METTL3|26596|RI	0.607525	7.24742e-52	postive
CCDC130	RBM6|64936|RI	0.603787	4.3409e-51	postive
CCDC130	RNF149|54741|AT	-0.717488	2.16561e-80	negative
CCDC130	RNF149|54740|AT	0.717493	2.15867e-80	postive
CCDC130	DDX39A|47975|AA	0.605963	1.53517e-51	postive
CCDC130	FADS3|16305|RI	0.637226	1.97911e-58	postive
CCDC130	ACAA1|64019|RI	0.637211	1.99456e-58	postive
CCDC130	QTRT1|47582|RI	0.652563	4.12938e-62	postive
CCDC130	DCTN5|35626|ES	0.61172	9.4449e-53	postive
CCDC130	ORMDL1|56537|RI	0.618828	2.78543e-54	postive
CCDC130	ACAA1|64017|AD	0.636742	2.56619e-58	postive
CCDC130	ABCC3|42463|RI	0.661623	2.18451e-64	postive
CCDC130	POM121|79927|AT	-0.671992	4.30957e-67	negative
CCDC130	POM121|79928|AT	0.671991	4.31067e-67	postive
CCDC130	WDR6|64794|RI	0.749146	2.61855e-91	postive
CCDC130	NUP85|43384|RI	0.613628	3.70027e-53	postive
CCDC130	GSS|59053|RI	0.632298	2.72395e-57	postive
CCDC130	EHBP1L1|16875|AP	-0.607736	6.54594e-52	negative
CCDC130	EHBP1L1|16876|AP	0.607733	6.55296e-52	postive
CCDC130	METTL3|26595|RI	0.631432	4.29772e-57	postive
CCDC130	GSTK1|82082|RI	0.702167	1.24883e-75	postive
LUC7L	TMEM205|47657|RI	0.614866	2.00764e-53	postive
LUC7L	NXF1|16435|RI	0.628025	2.54681e-56	postive
LUC7L	ATAD3A|176|AA	0.714299	2.25215e-79	postive
LUC7L	SRSF7|53283|AD	0.61706	6.74862e-54	postive
LUC7L	NPDC1|88260|AP	0.678153	9.42703e-69	postive
LUC7L	NPDC1|88261|AP	-0.678154	9.41923e-69	negative
LUC7L	SRSF6|59434|ES	0.660969	3.20806e-64	postive
LUC7L	AKAP8L|48076|ES	0.629572	1.13808e-56	postive
LUC7L	MRRF|87470|ES	0.639746	5.08364e-59	postive
LUC7L	EDF1|88229|RI	0.648897	3.27439e-61	postive
LUC7L	ZWINT|11813|RI	0.643229	7.60176e-60	postive
LUC7L	C17orf70|44128|AP	0.602725	7.18699e-51	postive
LUC7L	C17orf70|44127|AP	-0.602729	7.1753e-51	negative
LUC7L	C12orf43|24819|ES	0.623194	3.05875e-55	postive
LUC7L	RHOT2|32938|RI	0.696976	4.37626e-74	postive
LUC7L	ULK3|31757|RI	0.754359	2.89823e-93	postive
LUC7L	HMBS|19098|RI	0.642509	1.12799e-59	postive
LUC7L	TMEM205|47673|RI	0.629554	1.14925e-56	postive
LUC7L	METTL17|26477|RI	0.649564	2.25065e-61	postive
LUC7L	TMEM33|69133|RI	-0.668659	3.27832e-66	negative
LUC7L	TOP3B|61266|RI	0.635924	3.97476e-58	postive
LUC7L	WDR55|73718|RI	0.624406	1.64587e-55	postive
LUC7L	CDK5RAP3|42152|RI	0.650712	1.1785e-61	postive
LUC7L	METTL3|26596|RI	0.668971	2.71424e-66	postive
LUC7L	RBM6|64936|RI	0.679925	3.08604e-69	postive
LUC7L	KXD1|48456|AP	0.678898	5.90134e-69	postive
LUC7L	RNF149|54741|AT	-0.724579	1.05526e-82	negative
LUC7L	RNF149|54740|AT	0.724583	1.05253e-82	postive
LUC7L	COG4|37401|ES	0.601026	1.60475e-50	postive
LUC7L	DDX39A|47975|AA	0.680726	1.85754e-69	postive
LUC7L	SRSF5|28158|AA	0.674192	1.11228e-67	postive
LUC7L	CCDC14|66498|RI	0.604064	3.80534e-51	postive
LUC7L	TLE2|46656|RI	0.640146	4.09023e-59	postive
LUC7L	TWSG1|44599|AT	0.612936	5.20067e-53	postive
LUC7L	TWSG1|44600|AT	-0.612935	5.2037e-53	negative
LUC7L	FADS3|16305|RI	0.718425	1.08181e-80	postive
LUC7L	SMPD4|95699|ES	-0.63063	6.54488e-57	negative
LUC7L	RBMX|90222|RI	0.608022	5.70083e-52	postive
LUC7L	ACAA1|64019|RI	0.685428	9.145e-71	postive
LUC7L	QTRT1|47582|RI	0.721916	7.9463e-82	postive
LUC7L	PARP2|26426|RI	0.676867	2.10909e-68	postive
LUC7L	PPP4C|94130|ES	0.644852	3.11018e-60	postive
LUC7L	DCTN5|35626|ES	0.661076	3.01296e-64	postive
LUC7L	KXD1|48453|AP	-0.620597	1.14292e-54	negative
LUC7L	LUC7L3|42474|RI	0.682091	7.79658e-70	postive
LUC7L	ORMDL1|56537|RI	0.759228	3.89103e-95	postive
LUC7L	ACAA1|64017|AD	0.6958	9.69499e-74	postive
LUC7L	TRAP1|33617|AP	0.605286	2.12325e-51	postive
LUC7L	TRAP1|33618|AP	-0.605284	2.12574e-51	negative
LUC7L	CCDC14|66496|RI	0.650438	1.37607e-61	postive
LUC7L	ABCC3|42463|RI	0.663792	6.06072e-65	postive
LUC7L	SUGP2|48551|RI	0.622835	3.6728e-55	postive
LUC7L	LUC7L|32847|AD	0.608877	3.76935e-52	postive
LUC7L	POM121|79927|AT	-0.719343	5.46903e-81	negative
LUC7L	POM121|79928|AT	0.719343	5.4672e-81	postive
LUC7L	HARS2|73745|RI	0.660656	3.85624e-64	postive
LUC7L	SLC25A14|90098|RI	0.669625	1.82568e-66	postive
LUC7L	KLC2|16990|AP	0.631628	3.87685e-57	postive
LUC7L	WDR6|64794|RI	0.752382	1.62022e-92	postive
LUC7L	NUP85|43384|RI	0.677306	1.60295e-68	postive
LUC7L	SP140L|57890|RI	0.601034	1.59846e-50	postive
LUC7L	BCAP29|81357|AT	0.637214	1.99144e-58	postive
LUC7L	OSBPL3|79025|AD	0.606657	1.10028e-51	postive
LUC7L	WDR55|73717|RI	0.660645	3.87941e-64	postive
LUC7L	GSS|59053|RI	0.690902	2.55162e-72	postive
LUC7L	ESYT2|82535|AP	0.652966	3.283e-62	postive
LUC7L	ESYT2|82534|AP	-0.652964	3.28747e-62	negative
LUC7L	EHBP1L1|16875|AP	-0.679065	5.31097e-69	negative
LUC7L	EHBP1L1|16876|AP	0.679062	5.32189e-69	postive
LUC7L	PSMC5|43009|RI	0.701717	1.70575e-75	postive
LUC7L	METTL3|26595|RI	0.69117	2.13678e-72	postive
LUC7L	SNRNP70|50886|ES	0.660359	4.58904e-64	postive
LUC7L	UNC119|39915|RI	0.62568	8.55688e-56	postive
LUC7L	ME3|18199|ES	0.668332	3.99559e-66	postive
LUC7L	PLD2|38595|RI	0.635659	4.57986e-58	postive
LUC7L	GSTK1|82082|RI	0.743898	2.18297e-89	postive
LUC7L	THOP1|46623|AP	0.691957	1.26859e-72	postive
CLK1	NXF1|16435|RI	0.658083	1.73081e-63	postive
CLK1	ATAD3A|176|AA	0.694594	2.18202e-73	postive
CLK1	SRSF7|53283|AD	0.66473	3.46935e-65	postive
CLK1	NPDC1|88260|AP	0.680443	2.22268e-69	postive
CLK1	NPDC1|88261|AP	-0.680446	2.21932e-69	negative
CLK1	SRSF7|53281|AA	0.633755	1.2608e-57	postive
CLK1	SRSF6|59434|ES	0.734911	3.32415e-86	postive
CLK1	MRRF|87470|ES	0.644028	4.89925e-60	postive
CLK1	EDF1|88229|RI	0.693024	6.23898e-73	postive
CLK1	C17orf70|44128|AP	0.612003	8.22047e-53	postive
CLK1	C17orf70|44127|AP	-0.612006	8.21007e-53	negative
CLK1	RHOT2|32938|RI	0.69284	7.05135e-73	postive
CLK1	SDR39U1|27005|AP	0.607685	6.70657e-52	postive
CLK1	ULK3|31757|RI	0.672903	2.46344e-67	postive
CLK1	HMBS|19098|RI	0.615989	1.15023e-53	postive
CLK1	METTL17|26477|RI	0.684604	1.55593e-70	postive
CLK1	TMEM33|69133|RI	-0.638467	1.01466e-58	negative
CLK1	TOP3B|61266|RI	0.661094	2.98122e-64	postive
CLK1	WDR55|73718|RI	0.612287	7.15396e-53	postive
CLK1	METTL3|26596|RI	0.685045	1.17113e-70	postive
CLK1	RBM6|64936|RI	0.705046	1.68022e-76	postive
CLK1	KXD1|48456|AP	0.653815	2.02261e-62	postive
CLK1	SDR39U1|27004|AP	-0.633116	1.76879e-57	negative
CLK1	DDX39A|47975|AA	0.70389	3.77087e-76	postive
CLK1	SRSF5|28158|AA	0.763528	7.93923e-97	postive
CLK1	FADS3|16305|RI	0.714966	1.38341e-79	postive
CLK1	SMPD4|95699|ES	-0.611515	1.04392e-52	negative
CLK1	RBMX|90222|RI	0.62324	2.98747e-55	postive
CLK1	ACAA1|64019|RI	0.632073	3.06653e-57	postive
CLK1	QTRT1|47582|RI	0.676541	2.58548e-68	postive
CLK1	PARP2|26426|RI	0.643707	5.84723e-60	postive
CLK1	PPP4C|94130|ES	0.632331	2.67697e-57	postive
CLK1	UBXN11|1250|AT	-0.65734	2.66314e-63	negative
CLK1	UBXN11|1249|AT	0.65734	2.66324e-63	postive
CLK1	IP6K2|64752|RI	0.633133	1.75296e-57	postive
CLK1	LUC7L|32836|AP	-0.640519	3.34079e-59	negative
CLK1	LUC7L|32837|AP	0.640521	3.33714e-59	postive
CLK1	KXD1|48453|AP	-0.656978	3.28341e-63	negative
CLK1	LUC7L3|42474|RI	0.722596	4.75872e-82	postive
CLK1	ORMDL1|56537|RI	0.668472	3.67174e-66	postive
CLK1	ACAA1|64017|AD	0.619004	2.54971e-54	postive
CLK1	TRAP1|33617|AP	0.636483	2.94676e-58	postive
CLK1	TRAP1|33618|AP	-0.636485	2.94473e-58	negative
CLK1	CCDC14|66496|RI	0.636289	3.27031e-58	postive
CLK1	ABCC3|42463|RI	0.645687	1.95992e-60	postive
CLK1	SUGP2|48551|RI	0.705272	1.43426e-76	postive
CLK1	MRPL55|10073|RI	0.603153	5.86682e-51	postive
CLK1	LUC7L|32847|AD	0.645826	1.81403e-60	postive
CLK1	POM121|79927|AT	-0.706723	5.1659e-77	negative
CLK1	POM121|79928|AT	0.706723	5.16621e-77	postive
CLK1	HARS2|73745|RI	0.641471	1.9894e-59	postive
CLK1	SLC25A14|90098|RI	0.654884	1.09678e-62	postive
CLK1	KLC2|16990|AP	0.610476	1.73328e-52	postive
CLK1	WDR6|64794|RI	0.702445	1.02993e-75	postive
CLK1	NUP85|43384|RI	0.649659	2.13409e-61	postive
CLK1	EXOSC10|645|RI	0.621851	6.05713e-55	postive
CLK1	OSBPL3|79025|AD	0.612349	6.93957e-53	postive
CLK1	GSS|59053|RI	0.681789	9.4508e-70	postive
CLK1	EHBP1L1|16875|AP	-0.66907	2.55745e-66	negative
CLK1	EHBP1L1|16876|AP	0.669069	2.55845e-66	postive
CLK1	EZH2|82155|RI	0.617866	4.51091e-54	postive
CLK1	METTL3|26595|RI	0.698487	1.56666e-74	postive
CLK1	SNRNP70|50886|ES	0.660111	5.3072e-64	postive
CLK1	ME3|18199|ES	0.685631	8.01583e-71	postive
CLK1	GSTK1|82082|RI	0.678587	7.17557e-69	postive
CLK1	LEPRE1|2107|RI	0.611646	9.79288e-53	postive
PRPF39	ATAD3A|176|AA	0.603243	5.62104e-51	postive
PRPF39	NPDC1|88260|AP	0.654573	1.31102e-62	postive
PRPF39	NPDC1|88261|AP	-0.654572	1.31144e-62	negative
PRPF39	SRSF6|59434|ES	0.654044	1.77432e-62	postive
PRPF39	MRRF|87470|ES	0.630457	7.1648e-57	postive
PRPF39	EDF1|88229|RI	0.618721	2.93988e-54	postive
PRPF39	RHOT2|32938|RI	0.65478	1.16408e-62	postive
PRPF39	ULK3|31757|RI	0.651961	5.8116e-62	postive
PRPF39	METTL17|26477|RI	0.600292	2.26636e-50	postive
PRPF39	METTL3|26596|RI	0.601855	1.08485e-50	postive
PRPF39	KXD1|48456|AP	0.612894	5.31066e-53	postive
PRPF39	SRSF5|28158|AA	0.655446	7.9434e-63	postive
PRPF39	FADS3|16305|RI	0.669216	2.3407e-66	postive
PRPF39	ACAA1|64019|RI	0.632503	2.44483e-57	postive
PRPF39	QTRT1|47582|RI	0.614267	2.69909e-53	postive
PRPF39	UBXN11|1250|AT	-0.636034	3.74726e-58	negative
PRPF39	UBXN11|1249|AT	0.636034	3.7472e-58	postive
PRPF39	KXD1|48453|AP	-0.640477	3.41773e-59	negative
PRPF39	LUC7L3|42474|RI	0.611684	9.61029e-53	postive
PRPF39	ORMDL1|56537|RI	0.641699	1.75693e-59	postive
PRPF39	ABCC3|42463|RI	0.638014	1.29517e-58	postive
PRPF39	SUGP2|48551|RI	0.623114	3.18637e-55	postive
PRPF39	SLC25A14|90098|RI	0.622092	5.35942e-55	postive
PRPF39	KLC2|16990|AP	0.606688	1.08401e-51	postive
PRPF39	WDR6|64794|RI	0.614705	2.17454e-53	postive
PRPF39	GSS|59053|RI	0.655372	8.28724e-63	postive
PRPF39	PSMC5|43009|RI	0.618858	2.74419e-54	postive
PRPF39	METTL3|26595|RI	0.613593	3.76362e-53	postive
PRPF39	GSTK1|82082|RI	0.655902	6.11119e-63	postive
DDX5	UBXN11|1250|AT	-0.600558	2.00012e-50	negative
DDX5	UBXN11|1249|AT	0.600556	2.0014e-50	postive
DDX5	LUC7L3|42474|RI	0.604162	3.63129e-51	postive
RNPC3	SRSF5|28158|AA	0.61126	1.18241e-52	postive
RNPC3	IRF3|50988|AD	0.62042	1.2502e-54	postive
RNPC3	RBMX|90222|RI	0.661519	2.32209e-64	postive
RNPC3	LUC7L3|42474|RI	0.621337	7.85914e-55	postive
RNPC3	ORMDL1|56537|RI	0.617703	4.89621e-54	postive
RNPC3	SRSF3|75984|AT	0.603122	5.95492e-51	postive
RNPC3	SRSF3|75983|AT	-0.603122	5.95366e-51	negative
RNPC3	SUGP2|48551|RI	0.600212	2.35309e-50	postive
RNPC3	METTL3|26595|RI	0.614953	1.92319e-53	postive
RNPC3	POLA2|16808|AT	-0.602344	8.60927e-51	negative
RNPC3	POLA2|16807|AT	0.602345	8.60779e-51	postive
RNPC3	SNRNP70|50886|ES	0.610592	1.63836e-52	postive
SNRPD2	SNRPD2|116024|ME	-0.619603	1.88712e-54	negative
CIRBP	MCM7|80880|AP	0.601536	1.26145e-50	postive
CIRBP	MCM7|80881|AP	-0.601535	1.26214e-50	negative
CDK10	ATAD3A|176|AA	0.612956	5.15115e-53	postive
CDK10	AKAP8L|48076|ES	0.637402	1.80054e-58	postive
CDK10	RHOT2|32938|RI	0.609123	3.34635e-52	postive
CDK10	ULK3|31757|RI	0.601281	1.4227e-50	postive
CDK10	RNF149|54741|AT	-0.646026	1.62411e-60	negative
CDK10	RNF149|54740|AT	0.646029	1.62128e-60	postive
CDK10	TWSG1|44599|AT	0.61759	5.17883e-54	postive
CDK10	TWSG1|44600|AT	-0.617592	5.17487e-54	negative
CDK10	FADS3|16305|RI	0.604096	3.7474e-51	postive
CDK10	QTRT1|47582|RI	0.63504	6.36855e-58	postive
CDK10	POM121|79927|AT	-0.694406	2.47562e-73	negative
CDK10	POM121|79928|AT	0.694404	2.47904e-73	postive
CDK10	WDR6|64794|RI	0.711242	2.0623e-78	postive
CDK10	EHBP1L1|16875|AP	-0.605966	1.53326e-51	negative
CDK10	EHBP1L1|16876|AP	0.605966	1.53335e-51	postive
CDK10	GSTK1|82082|RI	0.626065	7.01834e-56	postive
SNRPF	EIF4E2|58000|AT	0.601089	1.55773e-50	postive
TIA1	ATAD3A|176|AA	0.614838	2.03518e-53	postive
TIA1	NPDC1|88260|AP	0.633244	1.65238e-57	postive
TIA1	NPDC1|88261|AP	-0.633247	1.65024e-57	negative
TIA1	SRSF6|59434|ES	0.650541	1.29805e-61	postive
TIA1	EDF1|88229|RI	0.635458	5.0979e-58	postive
TIA1	RHOT2|32938|RI	0.626384	5.95304e-56	postive
TIA1	ULK3|31757|RI	0.6223	4.82143e-55	postive
TIA1	METTL3|26596|RI	0.623653	2.42016e-55	postive
TIA1	SRSF5|28158|AA	0.625755	8.23332e-56	postive
TIA1	FADS3|16305|RI	0.674605	8.61421e-68	postive
TIA1	UBXN11|1250|AT	-0.658058	1.75614e-63	negative
TIA1	UBXN11|1249|AT	0.658059	1.7555e-63	postive
TIA1	KXD1|48453|AP	-0.604133	3.68253e-51	negative
TIA1	LUC7L3|42474|RI	0.652191	5.10091e-62	postive
TIA1	ABCC3|42463|RI	0.640095	4.20518e-59	postive
TIA1	SUGP2|48551|RI	0.647928	5.63027e-61	postive
TIA1	POM121|79927|AT	-0.638313	1.10297e-58	negative
TIA1	POM121|79928|AT	0.638312	1.10343e-58	postive
TIA1	WDR6|64794|RI	0.620789	1.03734e-54	postive
TIA1	GSS|59053|RI	0.615588	1.40401e-53	postive
TIA1	METTL3|26595|RI	0.619647	1.84585e-54	postive
TIA1	ME3|18199|ES	0.640719	2.99611e-59	postive
TIA1	GSTK1|82082|RI	0.631678	3.77521e-57	postive
ALYREF	KIF4A|89372|AT	-0.662214	1.54222e-64	negative
ALYREF	KIF4A|89373|AT	0.662213	1.54237e-64	postive
ALYREF	UNG|24277|AP	0.6219	5.90955e-55	postive
ALYREF	MCM7|80880|AP	-0.689777	5.3607e-72	negative
ALYREF	MCM7|80881|AP	0.689776	5.36209e-72	postive
ALYREF	TROAP|21551|AT	-0.633863	1.19046e-57	negative
ALYREF	GINS4|83515|AT	0.603441	5.11847e-51	postive
ALYREF	GINS4|83516|AT	-0.603443	5.1138e-51	negative
SNRPG	H2AFV|79570|AT	0.635002	6.49826e-58	postive
SNRPG	H2AFV|79572|AT	-0.60572	1.72522e-51	negative
SNRPG	EIF4E2|58000|AT	0.627324	3.66231e-56	postive
RBM5	LEMD2|75766|AP	-0.607813	6.30713e-52	negative
RBM5	LEMD2|75767|AP	0.608019	5.708e-52	postive
RBM5	TAZ|90600|AD	0.619403	2.08687e-54	postive
RBM5	NXF1|16435|RI	0.658284	1.53998e-63	postive
RBM5	ATAD3A|176|AA	0.688531	1.21412e-71	postive
RBM5	SRSF7|53283|AD	0.653745	2.10555e-62	postive
RBM5	NPDC1|88260|AP	0.642584	1.08262e-59	postive
RBM5	NPDC1|88261|AP	-0.642584	1.08262e-59	negative
RBM5	SRSF7|53281|AA	0.63415	1.02229e-57	postive
RBM5	CDCA3|19984|AT	0.613692	3.58474e-53	postive
RBM5	CDCA3|19983|AT	-0.613694	3.58184e-53	negative
RBM5	SRSF6|59434|ES	0.660602	3.97971e-64	postive
RBM5	ABHD17A|46553|AP	0.647002	9.44023e-61	postive
RBM5	ABHD17A|46554|AP	-0.647001	9.44661e-61	negative
RBM5	AKAP8L|48076|ES	0.640974	2.60814e-59	postive
RBM5	AMZ2|43127|AP	0.612229	7.35854e-53	postive
RBM5	AMZ2|43128|AP	-0.612229	7.35878e-53	negative
RBM5	ARIH2|64784|AP	-0.610029	2.15447e-52	negative
RBM5	ARIH2|64785|AP	0.610027	2.15674e-52	postive
RBM5	D2HGDH|58414|ES	0.600447	2.10667e-50	postive
RBM5	EDF1|88229|RI	0.675183	6.02075e-68	postive
RBM5	ULK3|31757|RI	0.665041	2.88208e-65	postive
RBM5	HMBS|19098|RI	0.654537	1.33866e-62	postive
RBM5	TMEM205|47673|RI	0.618495	3.29299e-54	postive
RBM5	METTL17|26477|RI	0.662024	1.72505e-64	postive
RBM5	TMEM33|69133|RI	-0.634085	1.05843e-57	negative
RBM5	POLR2G|16418|AD	0.616403	9.36433e-54	postive
RBM5	CDK5RAP3|42152|RI	0.607992	5.78273e-52	postive
RBM5	METTL3|26596|RI	0.72107	1.50173e-81	postive
RBM5	RBM6|64936|RI	0.610584	1.64475e-52	postive
RBM5	KXD1|48456|AP	0.689726	5.54391e-72	postive
RBM5	RNF149|54741|AT	-0.612199	7.46756e-53	negative
RBM5	RNF149|54740|AT	0.612203	7.45305e-53	postive
RBM5	DDX39A|47975|AA	0.688665	1.11234e-71	postive
RBM5	SRSF5|28158|AA	0.730236	1.33712e-84	postive
RBM5	HDHD3|87277|AP	-0.643107	8.12904e-60	negative
RBM5	HDHD3|87276|AP	0.643107	8.13103e-60	postive
RBM5	IRF3|50988|AD	0.692328	9.91626e-73	postive
RBM5	CCDC14|66498|RI	0.612989	5.06642e-53	postive
RBM5	TWSG1|44599|AT	0.601844	1.09063e-50	postive
RBM5	TWSG1|44600|AT	-0.601843	1.09145e-50	negative
RBM5	FADS3|16305|RI	0.667944	5.05025e-66	postive
RBM5	SMPD4|95699|ES	-0.627874	2.75483e-56	negative
RBM5	RBMX|90222|RI	0.680891	1.67265e-69	postive
RBM5	ACAA1|64019|RI	0.609648	2.59382e-52	postive
RBM5	QTRT1|47582|RI	0.671539	5.68624e-67	postive
RBM5	PARP2|26426|RI	0.682074	7.87809e-70	postive
RBM5	PPP4C|94130|ES	0.673973	1.2738e-67	postive
RBM5	UBXN11|1250|AT	-0.64676	1.08e-60	negative
RBM5	UBXN11|1249|AT	0.64676	1.07978e-60	postive
RBM5	IP6K2|64752|RI	0.643473	6.65045e-60	postive
RBM5	LUC7L|32836|AP	-0.63673	2.58168e-58	negative
RBM5	LUC7L|32837|AP	0.636732	2.58014e-58	postive
RBM5	HOMER3|48535|AP	-0.642533	1.11329e-59	negative
RBM5	KXD1|48453|AP	-0.669819	1.62288e-66	negative
RBM5	LUC7L3|42474|RI	0.739012	1.21807e-87	postive
RBM5	ORMDL1|56537|RI	0.759375	3.41363e-95	postive
RBM5	ACAA1|64017|AD	0.613133	4.72188e-53	postive
RBM5	TRAP1|33617|AP	0.619881	1.64027e-54	postive
RBM5	TRAP1|33618|AP	-0.619882	1.64e-54	negative
RBM5	SRSF3|75984|AT	0.663179	8.71426e-65	postive
RBM5	SRSF3|75983|AT	-0.663175	8.73905e-65	negative
RBM5	CCDC14|66496|RI	0.62548	9.48464e-56	postive
RBM5	INO80E|36018|AA	0.654112	1.70691e-62	postive
RBM5	SUGP2|48551|RI	0.691907	1.31113e-72	postive
RBM5	ZNF692|10563|RI	0.603099	6.02002e-51	postive
RBM5	MRPL55|10073|RI	0.666361	1.3088e-65	postive
RBM5	LUC7L|32847|AD	0.693017	6.26719e-73	postive
RBM5	POM121|79927|AT	-0.608793	3.92666e-52	negative
RBM5	POM121|79928|AT	0.608793	3.92638e-52	postive
RBM5	SLC25A14|90098|RI	0.718712	8.74424e-81	postive
RBM5	KLC2|16990|AP	0.653976	1.84464e-62	postive
RBM5	WDR6|64794|RI	0.66799	4.91364e-66	postive
RBM5	NUP85|43384|RI	0.671876	4.62726e-67	postive
RBM5	EXOSC10|645|RI	0.614939	1.93654e-53	postive
RBM5	SP140L|57890|RI	0.6321	3.02335e-57	postive
RBM5	BCAP29|81357|AT	0.653228	2.82832e-62	postive
RBM5	GSS|59053|RI	0.653239	2.80956e-62	postive
RBM5	EZH2|82155|RI	0.611119	1.26665e-52	postive
RBM5	PSMC5|43009|RI	0.652135	5.26732e-62	postive
RBM5	METTL3|26595|RI	0.710212	4.31984e-78	postive
RBM5	POLA2|16808|AT	-0.607456	7.49237e-52	negative
RBM5	POLA2|16807|AT	0.60746	7.47718e-52	postive
RBM5	SNRNP70|50886|ES	0.711419	1.81514e-78	postive
RBM5	ME3|18199|ES	0.639813	4.90048e-59	postive
RBM5	GSTK1|82082|RI	0.723192	3.02954e-82	postive
HSPA8	ZNF512|53021|AT	0.62324	2.98818e-55	postive
HSPA8	ZNF512|53020|AT	-0.623246	2.97867e-55	negative
HSPA8	ABCE1|70753|ES	-0.618715	2.94881e-54	negative
SREK1	CNOT10|63822|ME	0.602252	8.9953e-51	postive
SREK1	IRF3|50988|AD	0.606925	9.67214e-52	postive
SREK1	RBMX|90222|RI	0.628728	1.76706e-56	postive
SREK1	HOMER3|48535|AP	-0.601077	1.56635e-50	negative
SREK1	KXD1|48453|AP	-0.624921	1.2644e-55	negative
SREK1	LUC7L|32847|AD	0.609192	3.23545e-52	postive
SREK1	SLC25A14|90098|RI	0.606235	1.34755e-51	postive
SREK1	C9orf89|86903|RI	0.609174	3.26412e-52	postive
CLK4	NXF1|16435|RI	0.655992	5.80011e-63	postive
CLK4	ATAD3A|176|AA	0.636925	2.32539e-58	postive
CLK4	SRSF7|53283|AD	0.628645	1.84497e-56	postive
CLK4	SRSF6|59434|ES	0.651468	7.68767e-62	postive
CLK4	TROAP|21551|AT	0.63199	3.20333e-57	postive
CLK4	DDX39A|47975|AA	0.693303	5.17819e-73	postive
CLK4	SRSF5|28158|AA	0.680729	1.8537e-69	postive
CLK4	IRF3|50988|AD	0.627374	3.56943e-56	postive
CLK4	RBMX|90222|RI	0.637483	1.72388e-58	postive
CLK4	LUC7L|32836|AP	-0.626641	5.21494e-56	negative
CLK4	LUC7L|32837|AP	0.626642	5.21042e-56	postive
CLK4	HOMER3|48535|AP	-0.608139	5.38783e-52	negative
CLK4	KXD1|48453|AP	-0.612191	7.49726e-53	negative
CLK4	LUC7L3|42474|RI	0.623411	2.7386e-55	postive
CLK4	SUGP2|48551|RI	0.628495	1.99464e-56	postive
CLK4	MRPL55|10073|RI	0.630257	7.9558e-57	postive
CLK4	LUC7L|32847|AD	0.626624	5.25917e-56	postive
CLK4	WDR6|64794|RI	0.613941	3.17133e-53	postive
CLK4	SNRNP70|50886|ES	0.66844	3.74368e-66	postive
ARGLU1	NXF1|16435|RI	0.63174	3.65401e-57	postive
ARGLU1	ATAD3A|176|AA	0.638381	1.06279e-58	postive
ARGLU1	NPDC1|88260|AP	0.650168	1.60188e-61	postive
ARGLU1	NPDC1|88261|AP	-0.65017	1.60001e-61	negative
ARGLU1	SRSF6|59434|ES	0.650531	1.30521e-61	postive
ARGLU1	AKAP8L|48076|ES	0.650589	1.26385e-61	postive
ARGLU1	D2HGDH|58414|ES	0.626731	4.97712e-56	postive
ARGLU1	MRRF|87470|ES	0.613302	4.34457e-53	postive
ARGLU1	RHOT2|32938|RI	0.640384	3.5957e-59	postive
ARGLU1	ULK3|31757|RI	0.70956	6.88603e-78	postive
ARGLU1	LUC7L|32848|ES	0.613499	3.94341e-53	postive
ARGLU1	METTL17|26477|RI	0.626218	6.48701e-56	postive
ARGLU1	TMEM33|69133|RI	-0.628762	1.73606e-56	negative
ARGLU1	TOP3B|61266|RI	0.637075	2.14653e-58	postive
ARGLU1	METTL3|26596|RI	0.7137	3.48297e-79	postive
ARGLU1	RBM6|64936|RI	0.657807	2.03169e-63	postive
ARGLU1	KXD1|48456|AP	0.6372	2.00687e-58	postive
ARGLU1	DDX39A|47975|AA	0.646094	1.56338e-60	postive
ARGLU1	SRSF5|28158|AA	0.725321	5.98724e-83	postive
ARGLU1	FADS3|16305|RI	0.684621	1.53882e-70	postive
ARGLU1	SMPD4|95699|ES	-0.616134	1.07006e-53	negative
ARGLU1	RBMX|90222|RI	0.608097	5.49852e-52	postive
ARGLU1	QTRT1|47582|RI	0.669664	1.7832e-66	postive
ARGLU1	PARP2|26426|RI	0.616303	9.83946e-54	postive
ARGLU1	UBXN11|1250|AT	-0.679916	3.10362e-69	negative
ARGLU1	UBXN11|1249|AT	0.679915	3.10483e-69	postive
ARGLU1	IP6K2|64752|RI	0.622426	4.52187e-55	postive
ARGLU1	LUC7L|32836|AP	-0.649041	3.01989e-61	negative
ARGLU1	LUC7L|32837|AP	0.649041	3.01876e-61	postive
ARGLU1	KXD1|48453|AP	-0.609172	3.26676e-52	negative
ARGLU1	LUC7L3|42474|RI	0.74005	5.2208e-88	postive
ARGLU1	ORMDL1|56537|RI	0.714397	2.09604e-79	postive
ARGLU1	ACAA1|64017|AD	0.648231	4.75239e-61	postive
ARGLU1	TRAP1|33617|AP	0.605184	2.22974e-51	postive
ARGLU1	TRAP1|33618|AP	-0.605182	2.23206e-51	negative
ARGLU1	SRSF3|75984|AT	0.601396	1.34778e-50	postive
ARGLU1	SRSF3|75983|AT	-0.601394	1.34875e-50	negative
ARGLU1	ABCC3|42463|RI	0.6148	2.07435e-53	postive
ARGLU1	SUGP2|48551|RI	0.6797	3.55769e-69	postive
ARGLU1	LUC7L|32847|AD	0.698746	1.31321e-74	postive
ARGLU1	POM121|79927|AT	-0.679928	3.08e-69	negative
ARGLU1	POM121|79928|AT	0.679926	3.08326e-69	postive
ARGLU1	SLC25A14|90098|RI	0.63171	3.71313e-57	postive
ARGLU1	WDR6|64794|RI	0.687829	1.92195e-71	postive
ARGLU1	NUP85|43384|RI	0.622181	5.1217e-55	postive
ARGLU1	GSS|59053|RI	0.637628	1.59416e-58	postive
ARGLU1	EHBP1L1|16875|AP	-0.631485	4.17981e-57	negative
ARGLU1	EHBP1L1|16876|AP	0.631484	4.18208e-57	postive
ARGLU1	PSMC5|43009|RI	0.609104	3.37774e-52	postive
ARGLU1	METTL3|26595|RI	0.705015	1.71754e-76	postive
ARGLU1	SNRNP70|50886|ES	0.69853	1.52179e-74	postive
ARGLU1	ME3|18199|ES	0.630527	6.90752e-57	postive
ARGLU1	GSTK1|82082|RI	0.678835	6.13841e-69	postive
PPM1G	KIF4A|89372|AT	-0.628924	1.59556e-56	negative
PPM1G	KIF4A|89373|AT	0.628924	1.59553e-56	postive
PPM1G	MCM7|80880|AP	-0.602132	9.51985e-51	negative
PPM1G	MCM7|80881|AP	0.602132	9.5208e-51	postive
MATR3	CHTOP|7743|AP	-0.610083	2.09889e-52	negative
MATR3	CHTOP|7742|AP	0.610083	2.09889e-52	postive
MATR3	HNRNPC|26546|AD	0.617748	4.78605e-54	postive
MATR3	TMEM44|68156|AT	0.684518	1.64488e-70	postive
MATR3	TMEM44|68159|AT	-0.684517	1.64623e-70	negative
MATR3	HGSNAT|83762|AT	0.630193	8.22683e-57	postive
MATR3	HGSNAT|83763|AT	-0.630199	8.20248e-57	negative
MATR3	CNOT10|63822|ME	0.738439	1.94101e-87	postive
MATR3	ZNF581|52118|AP	0.602619	7.55871e-51	postive
MATR3	RABEPK|87551|AT	-0.70109	2.62936e-75	negative
MATR3	RABEPK|87552|AT	0.70109	2.62936e-75	postive
MATR3	TMX3|45755|AT	-0.728967	3.5983e-84	negative
MATR3	OGDH|79543|AT	0.718281	1.20452e-80	postive
MATR3	OGDH|79544|AT	-0.718281	1.20445e-80	negative
MATR3	NIT1|8555|AT	0.648109	5.08902e-61	postive
MATR3	NIT1|8556|AT	-0.648112	5.07964e-61	negative
MATR3	CHTOP|7747|AT	0.683342	3.50142e-70	postive
MATR3	CHTOP|7746|AT	-0.683342	3.50142e-70	negative
MATR3	RBMX|90222|RI	0.658024	1.791e-63	postive
MATR3	LCLAT1|53115|AT	0.648919	3.23394e-61	postive
MATR3	LCLAT1|53116|AT	-0.648919	3.23325e-61	negative
MATR3	RGS1|9234|AT	-0.633795	1.23434e-57	negative
MATR3	RGS1|9235|AT	0.633798	1.2321e-57	postive
MATR3	KXD1|48453|AP	-0.607767	6.44719e-52	negative
MATR3	NGFRAP1|89730|AP	-0.614182	2.81471e-53	negative
MATR3	CCAR2|83039|RI	0.648968	3.14499e-61	postive
MATR3	ELOF1|94992|ES	0.612793	5.58033e-53	postive
MATR3	MRPL2|76235|AT	0.613551	3.84381e-53	postive
MATR3	MRPL2|76236|AT	-0.613552	3.84093e-53	negative
MATR3	BCAP29|81357|AT	0.601455	1.31034e-50	postive
MATR3	TBC1D1|69014|AT	0.602312	8.7404e-51	postive
MATR3	TBC1D1|69013|AT	-0.60231	8.75042e-51	negative
MATR3	C9orf89|86903|RI	0.711273	2.01702e-78	postive
MATR3	ATP6V1D|28048|AT	0.708289	1.70377e-77	postive
MATR3	ATP6V1D|28049|AT	-0.708287	1.70613e-77	negative
SNRNP70	RHOT2|32938|RI	0.624711	1.4079e-55	postive
SNRNP70	ULK3|31757|RI	0.636825	2.45385e-58	postive
SNRNP70	RNF149|54741|AT	-0.684447	1.72227e-70	negative
SNRNP70	RNF149|54740|AT	0.684447	1.72139e-70	postive
SNRNP70	FADS3|16305|RI	0.624331	1.71092e-55	postive
SNRNP70	QTRT1|47582|RI	0.647831	5.94427e-61	postive
SNRNP70	DCTN5|35626|ES	0.610756	1.51247e-52	postive
SNRNP70	ORMDL1|56537|RI	0.645973	1.67262e-60	postive
SNRNP70	ABCC3|42463|RI	0.61755	5.28452e-54	postive
SNRNP70	WDR6|64794|RI	0.656676	3.91045e-63	postive
SNRNP70	SNRNP70|50886|ES	0.604208	3.55269e-51	postive
SNRNP70	GSTK1|82082|RI	0.694993	1.66879e-73	postive
DDX39B	TMEM205|47657|RI	0.62546	9.58413e-56	postive
DDX39B	NXF1|16435|RI	0.628022	2.55035e-56	postive
DDX39B	ATAD3A|176|AA	0.680016	2.91256e-69	postive
DDX39B	SRSF7|53283|AD	0.609849	2.35216e-52	postive
DDX39B	NPDC1|88260|AP	0.74026	4.39863e-88	postive
DDX39B	NPDC1|88261|AP	-0.740259	4.40237e-88	negative
DDX39B	SRSF7|53281|AA	0.611945	8.45754e-53	postive
DDX39B	SRSF6|59434|ES	0.692231	1.0576e-72	postive
DDX39B	AKAP8L|48076|ES	0.601347	1.37909e-50	postive
DDX39B	D2HGDH|58414|ES	0.620702	1.08405e-54	postive
DDX39B	MRRF|87470|ES	0.652639	3.95448e-62	postive
DDX39B	EDF1|88229|RI	0.678038	1.01334e-68	postive
DDX39B	ZWINT|11813|RI	0.642032	1.46478e-59	postive
DDX39B	C12orf43|24819|ES	0.603491	4.99745e-51	postive
DDX39B	RHOT2|32938|RI	0.719991	3.37084e-81	postive
DDX39B	ULK3|31757|RI	0.771881	3.23658e-100	postive
DDX39B	HMBS|19098|RI	0.615404	1.5378e-53	postive
DDX39B	TMEM205|47673|RI	0.657413	2.55283e-63	postive
DDX39B	METTL17|26477|RI	0.735949	1.44715e-86	postive
DDX39B	TMEM33|69133|RI	-0.619246	2.25813e-54	negative
DDX39B	TOP3B|61266|RI	0.693527	4.45974e-73	postive
DDX39B	WDR55|73718|RI	0.611005	1.33923e-52	postive
DDX39B	CDK5RAP3|42152|RI	0.61903	2.51743e-54	postive
DDX39B	METTL3|26596|RI	0.738205	2.34624e-87	postive
DDX39B	RBM6|64936|RI	0.693327	5.09467e-73	postive
DDX39B	KXD1|48456|AP	0.690954	2.46545e-72	postive
DDX39B	RNF149|54741|AT	-0.709725	6.12321e-78	negative
DDX39B	RNF149|54740|AT	0.709723	6.12905e-78	postive
DDX39B	DDX39A|47975|AA	0.635687	4.51026e-58	postive
DDX39B	ABCC5|67827|RI	0.637883	1.38981e-58	postive
DDX39B	ACAA1|64022|ES	-0.600172	2.39825e-50	negative
DDX39B	SRSF5|28158|AA	0.727602	1.03625e-83	postive
DDX39B	HDHD3|87277|AP	-0.605376	2.03373e-51	negative
DDX39B	HDHD3|87276|AP	0.605376	2.03377e-51	postive
DDX39B	IRF3|50988|AD	0.606917	9.70868e-52	postive
DDX39B	TLE2|46656|RI	0.634479	8.58412e-58	postive
DDX39B	TWSG1|44599|AT	0.645612	2.04291e-60	postive
DDX39B	TWSG1|44600|AT	-0.645612	2.04272e-60	negative
DDX39B	FADS3|16305|RI	0.726652	2.15602e-83	postive
DDX39B	ACAA1|64019|RI	0.705774	1.00781e-76	postive
DDX39B	QTRT1|47582|RI	0.747498	1.06245e-90	postive
DDX39B	PARP2|26426|RI	0.712457	8.582e-79	postive
DDX39B	PPP4C|94130|ES	0.688681	1.10092e-71	postive
DDX39B	UBXN11|1250|AT	-0.772322	2.12477e-100	negative
DDX39B	UBXN11|1249|AT	0.772322	2.12369e-100	postive
DDX39B	IP6K2|64752|RI	0.671749	5.00024e-67	postive
DDX39B	LUC7L|32836|AP	-0.618023	4.1714e-54	negative
DDX39B	LUC7L|32837|AP	0.618024	4.16837e-54	postive
DDX39B	DCTN5|35626|ES	0.62757	3.22503e-56	postive
DDX39B	KXD1|48453|AP	-0.649983	1.77829e-61	negative
DDX39B	LUC7L3|42474|RI	0.781427	2.85271e-104	postive
DDX39B	ORMDL1|56537|RI	0.766541	4.93553e-98	postive
DDX39B	ACAA1|64017|AD	0.73346	1.05525e-85	postive
DDX39B	TRAP1|33617|AP	0.639713	5.17552e-59	postive
DDX39B	TRAP1|33618|AP	-0.639711	5.17919e-59	negative
DDX39B	SRSF3|75984|AT	0.675722	4.30609e-68	postive
DDX39B	SRSF3|75983|AT	-0.675719	4.31423e-68	negative
DDX39B	CCDC14|66496|RI	0.626747	4.93614e-56	postive
DDX39B	ABCC3|42463|RI	0.734346	5.21769e-86	postive
DDX39B	SUGP2|48551|RI	0.699394	8.43132e-75	postive
DDX39B	ZNF692|10563|RI	0.627409	3.50502e-56	postive
DDX39B	LUC7L|32847|AD	0.680551	2.07635e-69	postive
DDX39B	POM121|79927|AT	-0.681527	1.11689e-69	negative
DDX39B	POM121|79928|AT	0.681523	1.11917e-69	postive
DDX39B	HARS2|73745|RI	0.620593	1.14554e-54	postive
DDX39B	SLC25A14|90098|RI	0.698984	1.11576e-74	postive
DDX39B	KLC2|16990|AP	0.617773	4.72569e-54	postive
DDX39B	WDR6|64794|RI	0.732912	1.62913e-85	postive
DDX39B	NUP85|43384|RI	0.713177	5.09346e-79	postive
DDX39B	SP140L|57890|RI	0.600483	2.07208e-50	postive
DDX39B	BCAP29|81357|AT	0.656389	4.61338e-63	postive
DDX39B	OSBPL3|79025|AD	0.611832	8.94043e-53	postive
DDX39B	WDR55|73717|RI	0.70026	4.654e-75	postive
DDX39B	GSS|59053|RI	0.683936	2.3919e-70	postive
DDX39B	EHBP1L1|16875|AP	-0.681993	8.29628e-70	negative
DDX39B	EHBP1L1|16876|AP	0.681991	8.31074e-70	postive
DDX39B	PSMC5|43009|RI	0.716438	4.69949e-80	postive
DDX39B	METTL3|26595|RI	0.728166	6.69912e-84	postive
DDX39B	POLA2|16808|AT	-0.601727	1.15289e-50	negative
DDX39B	POLA2|16807|AT	0.60173	1.15092e-50	postive
DDX39B	SNRNP70|50886|ES	0.63519	5.87899e-58	postive
DDX39B	ME3|18199|ES	0.705829	9.7007e-77	postive
DDX39B	PLD2|38595|RI	0.625824	7.94447e-56	postive
DDX39B	GSTK1|82082|RI	0.756888	3.12811e-94	postive
DDX39B	THOP1|46623|AP	0.619556	1.9318e-54	postive
HNRNPDL	METTL3|26596|RI	0.601351	1.37682e-50	postive
HNRNPDL	METTL3|26595|RI	0.613926	3.19491e-53	postive
U2AF1L4	RHOT2|32938|RI	0.625726	8.35837e-56	postive
U2AF1L4	ABCC3|42463|RI	0.625856	7.81691e-56	postive
U2AF1L4	POM121|79927|AT	-0.625307	1.037e-55	negative
U2AF1L4	POM121|79928|AT	0.625306	1.03749e-55	postive
U2AF1L4	WDR6|64794|RI	0.651696	6.75705e-62	postive
U2AF1L4	GSTK1|82082|RI	0.616376	9.48943e-54	postive
RBM39	NPDC1|88260|AP	0.641643	1.81165e-59	postive
RBM39	NPDC1|88261|AP	-0.641643	1.81165e-59	negative
RBM39	SRSF6|59434|ES	0.656318	4.80662e-63	postive
RBM39	ULK3|31757|RI	0.613431	4.07618e-53	postive
RBM39	HMBS|19098|RI	0.640704	3.02051e-59	postive
RBM39	METTL17|26477|RI	0.607722	6.58781e-52	postive
RBM39	METTL3|26596|RI	0.611674	9.65983e-53	postive
RBM39	SRSF5|28158|AA	0.644449	3.88441e-60	postive
RBM39	FADS3|16305|RI	0.624661	1.4444e-55	postive
RBM39	ACAA1|64019|RI	0.626859	4.65876e-56	postive
RBM39	UBXN11|1250|AT	-0.646916	9.90097e-61	negative
RBM39	UBXN11|1249|AT	0.646915	9.90517e-61	postive
RBM39	KXD1|48453|AP	-0.64122	2.28189e-59	negative
RBM39	LUC7L3|42474|RI	0.624574	1.51033e-55	postive
RBM39	ORMDL1|56537|RI	0.611428	1.0892e-52	postive
RBM39	SLC25A14|90098|RI	0.645723	1.92139e-60	postive
RBM39	METTL3|26595|RI	0.622692	3.94964e-55	postive
RBM39	GSTK1|82082|RI	0.626893	4.57768e-56	postive
RBM25	NPDC1|88260|AP	0.604111	3.72151e-51	postive
RBM25	NPDC1|88261|AP	-0.604108	3.72527e-51	negative
RBM25	ABHD17A|46553|AP	0.609807	2.40082e-52	postive
RBM25	ABHD17A|46554|AP	-0.609806	2.40126e-52	negative
RBM25	ULK3|31757|RI	0.609539	2.73406e-52	postive
RBM25	METTL3|26596|RI	0.640844	2.79944e-59	postive
RBM25	SRSF5|28158|AA	0.657407	2.56126e-63	postive
RBM25	FADS3|16305|RI	0.601013	1.61433e-50	postive
RBM25	UBXN11|1250|AT	-0.624471	1.59238e-55	negative
RBM25	UBXN11|1249|AT	0.624471	1.59237e-55	postive
RBM25	KXD1|48453|AP	-0.626467	5.70569e-56	negative
RBM25	LUC7L3|42474|RI	0.644832	3.14424e-60	postive
RBM25	ORMDL1|56537|RI	0.673832	1.38967e-67	postive
RBM25	LUC7L|32847|AD	0.637178	2.03113e-58	postive
RBM25	SLC25A14|90098|RI	0.646913	9.91901e-61	postive
RBM25	BCAP29|81357|AT	0.617328	5.90361e-54	postive
RBM25	METTL3|26595|RI	0.630995	5.40673e-57	postive
RBM25	GSTK1|82082|RI	0.651881	6.08321e-62	postive
