# Supplementary material for: Prognostic alternative mRNA splicing in lung adenocarcinoma
Source: Front Oncol. 2025 Nov 18;15:1579017. doi: 10.3389/fonc.2025.1579017 (PMC12669014; doi:10.3389/fonc.2025.1579017)
Supplement: Supplementary file 3 [file Table2.xlsx]

## Sheet: Supplementary Table 2
Supplementary Table 2. Outcomes (raw data) of targeted therapeutic agent screening for CDKNA2 protein.
Score	Catalog Number	Name	Plate Location	Rack Number	Formulation	Target	Pathway	Information	M.w.	CAS Number	DMSO (mg/mL)Max Solubility	DMSO (mM)Max Solubility	Water (mg/mL)Max Solubility	Water (mM)Max Solubility	URL	Formula	Form	Synonyms	SMILES	ALogP	HBA_Count	HBD_Count	RotatableBond			Cat	Name	Plate Location	Rack Number	Formulation	Target	Pathway	Information	M.w.	CAS Number	DMSO (mg/mL)Max Solubility	DMSO (mM)Max Solubility	Water (mg/mL)Max Solubility	Water (mM)Max Solubility	URL	Formula	Form	Synonyms	SMILES	ALogP	HBA_Count	HBD_Count	RotatableBond
-14.5298	E0939	Insulin Degludec	c8	L1100-53	in 10mM DMSO	IGF-1R	Protein Tyrosine Kinase	Insulin degludec is an acylated basal insulin with a unique mechanism of protracted absorption involving the formation of a depot of soluble multihexamer chains after subcutaneous injection, shows a very long duration of action, with a half-life exceeding 25 h in PK/PD studies.	6103.97	844439-96-9	100	16.38	100	16.38	http://www.selleckchem.com/products/insulin-degludec.html	C274H411N65O81S6	free base	0	CCC(C)C(NC(=O)CN)C(=O)NC(C(C)C)C(=O)NC(CCC(O)=O)C(=O)NC(CCC(N)=O)C(=O)NC1CSSCC2NC(=O)C(NC(=O)C(CO)NC(=O)C(NC(=O)C(CSSCC(NC(=O)C(CC(C)C)NC(=O)C(CC3=C[NH]C=N3)NC(=O)C(CCC(N)=O)NC(=O)C(CC(N)=O)NC(=O)C(NC(=O)C(N)CC4=CC=CC=C4)C(C)C)C(=O)NCC(=O)NC(CO)C(=O)NC(CC5=C[NH]C=N5)C(=O)NC(CC(C)C)C(=O)NC(C(C)C)C(=O)NC(CCC(O)=O)C(=O)NC(C)C(=O)NC(CC(C)C)C(=O)NC(CC6=CC=C(O)C=C6)C(=O)NC(CC(C)C)C(=O)NC(C(C)C)C(=O)NC(…	-13.954	66	70	145			S1002	ABT-737	a2	L1100-01	in 10mM DMSO	Bcl-2,Autophagy	Apoptosis	ABT-737 is a BH3 mimetic inhibitor of Bcl-xL, Bcl-2 and Bcl-w with EC50 of 78.7 nM, 30.3 nM and 197.8 nM in cell-free assays, respectively no inhibition observed against Mcl-1, Bcl-B or Bfl-1. Phase 2.	813.43	852808-04-9	100	122.94	<1		http://selleckchem.com/products/ABT-737.html	C42H45ClN6O5S2	free base	N/A	CN(C)CCC(CSC1=CC=CC=C1)NC2=CC=C(C=C2[N+]([O-])=O)[S](=O)(=O)NC(=O)C3=CC=C(C=C3)N4CCN(CC4)CC5=C(C=CC=C5)C6=CC=C(Cl)C=C6	8.198	3	2	16
-13.3833	S8549	AUNP-12	c6	L1100-61	in 10mM Water	PD-1/PD-L1	Immunology & Inflammation	AUNP-12, a new immune checkpoint modulator, is an inhibitor of the PD-1 pathway.	3261.55	1353563-85-5	0	0	100	30.66	http://selleckchem.com/products/aunp-12.html	C142H226N40O48	0	Aur-012, Aurigene-012, Aurigene NP-12	CCC(C)C(NC(=O)C(CCCCN)NC(=O)C(CCC(O)=O)NN)C(=O)NC(CCC(N)=O)C(=O)NC(C)C(=O)NC(CCCCN)C(=O)N1CCCC1C(=O)NC(C)C(=O)C(=O)C(CC(C)C)NC(=O)C(CCC(N)=O)NC(=O)C(NC(=O)C(NC(=O)C(CCCNC(N)=N)NC(=O)C(CC2=CC=CC=C2)NC(=O)C(CCCCNNC(CC3=CC=CC=C3)C(=O)NC(CO)C(=O)NC(CCC(O)=O)C(=O)NC(CO)C(=O)NC(C(C)O)C(=O)NC(CC(N)=O)C(=O)NC(CO)C=O)NC(=O)C(CC4=CC=CC=C4)NC(=O)C(CO)NC(=O)C(CCC(O)=O)NC(=O)C(CO)NC(=O)C(NC(=O)C(CC(N)=O)NC(=O…	-25.604	36	47	115			S1003	Linifanib (ABT-869)	b2	L1100-01	in 10mM DMSO	CSF-1R,PDGFR,VEGFR	Protein Tyrosine Kinase	Linifanib (ABT-869) is a novel, potent ATP-competitive VEGFR/PDGFR inhibitor for KDR, CSF-1R, Flt-1/3 and PDGFRβ with IC50 of 4 nM, 3 nM, 3 nM/4 nM and 66 nM respectively, mostly effective in mutant kinase-dependent cancer cells (i.e. FLT3). Phase 3.	375.41	796967-16-3	75	199.78	<1		http://selleckchem.com/products/ABT-869.html	C21H18FN5O	free base	AL39324, RG3635	CC1=CC(=C(F)C=C1)NC(=O)NC2=CC=C(C=C2)C3=C4C(=N[NH]C4=CC=C3)N	4.169	2	4	3
-13.2096	P1106	D-JNKI-1	e2	L1100-59	in 10mM DMSO	JAK	MAPK	D-JNKI-1 (AM-111, XG-102, Brimapitide) is a highly and cell-permeable peptide inhibitor of JNK.	3822.44	1445179-97-4	100	26.16	50	13.08	http://www.selleckchem.com/products/d-jnki-1.html	C164H286N66O40	Free base	AM-111, XG-102, Brimapitide	CC(C)CC(NC(=O)C(CC1=CC=CC=C1)NC(=O)C2CCCN2C(=O)C(CCC(N)=O)NC(=O)C(NC(=O)C3CCCN3C(=O)C(CCCNC(N)=N)NC(=O)C(CO)NC(=O)C(CCC(N)=O)NC(=O)C(N)CC(O)=O)C(C)C)C(=O)NC(CC(N)=O)C(=O)NC(CC(C)C)C(=O)NC(C(C)O)C(=O)NC(C(C)O)C(=O)N4CCCC4C(=O)NC(CCCNC(N)=N)C(=O)NC(CCCCN)C(=O)N5CCCC5C(=O)NC(CCCNC(N)=N)C(=O)N6CCCC6C(=O)N7CCCC7C(=O)NC(CCCNC(N)=N)C(=O)NC(CCCNC(N)=N)C(=O)NC(CCCNC(N)=N)C(=O)NC(CCC(N)=O)C(=O)NC(CCCNC(N)=…	-23.996	36	54	135			S1004	Veliparib (ABT-888)	c2	L1100-01	in 10mM DMSO	PARP	DNA Damage	Veliparib (ABT-888) is a potent inhibitor of PARP1 and PARP2 with Ki of 5.2 nM and 2.9 nM in cell-free assays, respectively. It is inactive to SIRT2. Phase 3.	244.29	912444-00-9	17	69.59	<1		http://selleckchem.com/products/ABT-888.html	C13H16N4O	free base	NSC 737664	CC1(CCCN1)C2=NC3=C(C=CC=C3[NH]2)C(N)=O	0.986	2	3	2
-11.6949	S8309	ATI-2341	b11	L1100-34	in 10mM DMSO	CXCR	GPCR & G Protein	ATI-2341, pepducin targeting the C-X-C chemokine receptor type 4 (CXCR4), is an allosteric agonist activating the inhibitory heterotrimeric G protein (Gi) to promote inhibition of cAMP production and induce calcium mobilization.	2256.82	1337878-62-2	100	44.31	<1	0	http://selleckchem.com/products/ati-2341.html	C104H178N26O25S2	free base	N/A	CCCCCCCCCCCCCCCC(=O)NC(CCSC)C(=O)NCC(=O)NC(CC1=CC=C(O)C=C1)C(=O)NC(CCC(N)=O)C(=O)NC(CCCCN)C(=O)NC(CCCCN)C(=O)NC(CC(C)C)C(=O)NC(CCCNC(N)=N)C(=O)NC(CO)C(=O)NC(CCSC)C(=O)NC(C(C)O)C(=O)NC(CC(O)=O)C(=O)NC(CCCCN)C(=O)NC(CC2=CC=C(O)C=C2)C(=O)NC(CCCNC(N)=N)C(=O)NC(CC(C)C)C(O)=O	-5.119	19	28	89			S1005	Axitinib	d2	L1100-01	in 10mM DMSO	c-Kit,PDGFR,VEGFR	Protein Tyrosine Kinase	Axitinib is a multi-target inhibitor of VEGFR1, VEGFR2, VEGFR3, PDGFRβ and c-Kit with IC50 of 0.1 nM, 0.2 nM, 0.1-0.3 nM, 1.6 nM and 1.7 nM in Porcine aorta endothelial cells, respectively.	386.47	319460-85-0	35	90.56	<1		http://selleckchem.com/products/Axitinib.html	C22H18N4OS	free base	AG 013736	CNC(=O)C1=CC=CC=C1SC2=CC3=C(C=C2)C(=N[NH]3)\C=C\C4=CC=CC=N4	4.492	3	2	5
-11.5287	S6671	SN50	c8	L1100-56	in 10mM DMSO	NF-κB	NF-κB	SN50 (NF-κB SN50), a cell-permeable NF-κB inhibitory peptide, is composed of the signal peptide of Kaposi fibroblast growth factor.SN50 inhibits the activation of NF-κB and attenuates ventilator-induced lung injury.	2781.5	213546-53-3	100	35.95	100	35.95	http://www.selleckchem.com/products/sn50.html	C129H230N36O29S	Free base	NF-κB SN50	CSCCC(NC(=O)C(CC(C)C)NC(=O)C(CCCCN)NC(=O)C(CCC(N)=O)NC(=O)C(CCCNC(N)=N)NC(=O)C(CCCCN)NC(=O)C(CCCNC(N)=N)NC(=O)C(CCC(N)=O)NC(=O)C(NC(=O)C1CCCN1C(=O)C(C)NC(=O)C(CC(C)C)NC(=O)C(CC(C)C)NC(=O)C(C)NC(=O)C(CC(C)C)NC(=O)C(CC(C)C)NC(=O)C(NC(=O)C(C)NC(=O)C2CCCN2C(=O)C(CC(C)C)NC(=O)C(CC(C)C)NC(=O)C(C)NC(=O)C(NC(=O)C(C)NC(=O)C(C)N)C(C)C)C(C)C)C(C)C)C(=O)N3CCCC3C(O)=O	-5.477	28	31	92			S1006	Saracatinib (AZD0530)	e2	L1100-01	in 10mM DMSO	Src	Angiogenesis	Saracatinib (AZD0530) is a potent Src inhibitor with IC50 of 2.7 nM in cell-free assays, and potent to c-Yes, Fyn, Lyn, Blk, Fgr and Lck less active for Abl and EGFR (L858R and L861Q). Phase 2/3.	542.03	379231-04-6	35	64.57	<1		http://selleckchem.com/products/AZD0530.html	C27H32ClN5O5	free base	N/A	CN1CCN(CCOC2=CC(=C3C(=NC=NC3=C2)NC4=C(Cl)C=CC5=C4OCO5)OC6CCOCC6)CC1	3.814	7	1	8
-11.5186	P1213	gp91ds-tat	c3	L1100-62	in 10mM Water	NADPH-oxidase	Others	gp91ds-tat, a peptide inhibitor for NADPH oxidase assembly, is composed of gp91phox sequence linked to the human immunodeficiency virus-tat peptide. The tat sequence facilitates the entry of this peptide into cells.	2673.3	0	-1	-0.37	49	18.33	http://www.selleckchem.com/products/gp91ds-tat.html	C109H202N52O25S1	free base	0	CCC(C)C(NC(=O)C(CCCNC(N)=N)NC(=O)C(NC(=O)C(CO)NC(=O)C(CS)NC(=O)C(CCCNC(N)=N)NC(=O)C(CCCNC(N)=N)NC(=O)C(CCCNC(N)=N)NC(=O)C(CCC(N)=O)NC(=O)C(CCCNC(N)=N)NC(=O)C(CCCNC(N)=N)NC(=O)C(CCCCN)NC(=O)C(CCCCN)NC(=O)C(N)CCCNC(N)=N)C(C)O)C(=O)NC(CCCNC(N)=N)C(=O)NC(CCCNC(N)=N)C(=O)NC(CCC(N)=O)C(=O)NC(CC(C)C)C(N)=O	-15.881	20	43	101			S1007	Roxadustat (FG-4592)	f2	L1100-01	in 10mM DMSO	HIF	Angiogenesis	Roxadustat (FG-4592) is an HIF-α prolyl hydroxylase inhibitor in a cell-free assay, stabilizes HIF-2 and induces EPO production. Phase 3.	352.34	808118-40-3	70	198.67	<1		http://selleckchem.com/products/fg-4592.html	C19H16N2O5	free base	ASP1517	CC1=NC(=C(O)C2=C1C=C(OC3=CC=CC=C3)C=C2)C(=O)NCC(O)=O	2.306	4	2	5
-11.2117	P1220	tat-nr2b9c	h4	L1100-55	in 10mM DMSO	PSD-95	Others	Tat-NR2B9c (Tat-NR2Bct, NA-1) is a postsynaptic density-95 (PSD-95) inhibitor, with EC50 values of 6.7 nM and 670 nM for PSD-95d2 (PSD-95 PDZ domain 2) and PSD-95d1, respectively, and disrupts the PSD-95/NMDAR interaction, inhibiting NR2A and NR2B binding to PSD-95 with IC50 values of 0.5 μM and 8 μM, respectively, also inhibits neuronal nitric oxide synthase (nNOS)/PSD-95 interaction, and posses…	2518.88	500992-11-0	100	39.7	100	39.7	http://www.selleckchem.com/products/tat-nr2b9c.html	C105H188N42O30	free base	Nerinetide, NA-1	CCC(C)C(NC(=O)C(CO)NC(=O)C(CO)NC(=O)C(CC(C)C)NC(=O)C(CCCCN)NC(=O)C(CCCNC(N)=N)NC(=O)C(CCCNC(N)=N)NC(=O)C(CCCNC(N)=N)NC(=O)C(CCC(N)=O)NC(=O)C(CCCNC(N)=N)NC(=O)C(CCCNC(N)=N)NC(=O)C(CCCCN)NC(=O)C(CCCCN)NC(=O)C(CCCNC(N)=N)NC(=O)CNC(=O)C(N)CC1=CC=C(O)C=C1)C(=O)NC(CCC(O)=O)C(=O)NC(CO)C(=O)NC(CC(O)=O)C(=O)NC(C(C)C)C(O)=O	-21.34	23	40	99			S1008	Selumetinib (AZD6244)	g2	L1100-01	in 10mM DMSO	MEK	MAPK	Selumetinib (AZD6244) is a potent, highly selective MEK inhibitor with IC50 of 14 nM for MEK1 and Kd value of 530 nM for MEK2. It also inhibits ERK1/2 phosphorylation with IC50 of 10 nM, no inhibition to p38α, MKK6, EGFR, ErbB2, ERK2, B-Raf, etc. Phase 3.	457.68	606143-52-6	91	198.83	<1		http://selleckchem.com/products/AZD6244.html	C17H15BrClFN4O3	free base	ARRY-142886	C[N]1C=NC2=C(F)C(=C(C=C12)C(=O)NOCCO)NC3=CC=C(Br)C=C3Cl	3.234	3	3	6
-10.778	P1004	Bivalirudin Trifluoroacetate	a7	L1100-61	in 10mM Water	0	0	Bivalirudin Trifluoroacetate is a synthetic 20 residue peptide (thrombin inhibitor) which reversibly inhibits thrombin.	2180.33	128270-60-0	0	0	0	10	http://www.selleckchem.com/peptide/bivalirudin-trifluoroacetate.html	C98H138N24O33	Trifluoroacetate	0	CCC(C)C(NC(=O)C(CCC(O)=O)NC(=O)C(CCC(O)=O)NC(=O)C(CC1=CC=CC=C1)NC(=O)C(CC(O)=O)NC(=O)CNC(=O)C(CC(N)=O)NC(=O)CNC(=O)CNC(=O)CNC(=O)CNC(=O)C2CCCN2C(=O)C(CCCNC(N)=N)NC(=O)C3CCCN3C(=O)C(N)CC4=CC=CC=C4)C(=O)N5CCCC5C(=O)NC(CCC(O)=O)C(=O)NC(CCC(O)=O)C(=O)NC(CC6=CC=C(O)C=C6)C(=O)NC(CC(C)C)C(O)=O	0	0	0	0			S1010	Nintedanib (BIBF 1120)	h2	L1100-01	in 10mM DMSO	FGFR,PDGFR,VEGFR	Protein Tyrosine Kinase	Nintedanib (BIBF 1120) is a potent triple angiokinase inhibitor for VEGFR1/2/3, FGFR1/2/3 and PDGFRα/β with IC50 of 34 nM/13 nM/13 nM, 69 nM/37 nM/108 nM and 59 nM/65 nM in cell-free assays. Phase 3.	539.62	656247-17-5	6	11.12	<1		http://selleckchem.com/products/BIBF1120.html	C31H33N5O4	free base	Intedanib	COC(=O)C1=CC=C\2C(=C1)NC(=O)C2=C(NC3=CC=C(C=C3)N(C)C(=O)CN4CCN(C)CC4)/C5=CC=CC=C5	2.965	4	2	8
-10.6156	S9666	DX600	e9	L1100-61	in 10mM Water	ACE	Endocrinology & Hormones & Metabolism	DX600 is a specific inhibitor of angiotensin-converting enzyme 2 (ACE2) that does not cross-react with ACE.	3074.32	Unknown	-1	0	100	32.53	https://www.selleckchem.com/products/dx600.html	C141H185N35O40S2	Free Base	N/A	CC(C)CC1NC(=O)C2CCCN2C(=O)C(CO)NC(=O)C(CSSCC(NC(=O)C(CCCCN)NC(=O)C(CC3=C[NH]C4=C3C=CC=C4)NC(=O)C(CC5=C[NH]C6=C5C=CC=C6)NC(=O)C7CCCN7C(=O)C(CC8=CC=C(O)C=C8)NC(=O)C(CC9=CC=C(O)C=C9)NC(=O)C(CCCNC(N)=N)NC1=O)C(=O)NC(C(C)O)C(=O)NC(CC%10=CC=C(O)C=C%10)C(=O)N%11CCCC%11C(=O)NC(CC(O)=O)C(=O)N%12CCCC%12C(=O)NC(CCC(O)=O)C(=O)NCC(=O)NCC(=O)NCC(N)=O)NC(=O)C(CC%13=CN=C[NH]%13)NC(=O)C(CO)NC(=O)C(CC%14=CC=C(O)C=…	-10.444	31	36	63			S1011	Afatinib (BIBW2992)	a3	L1100-01	in 10mM DMSO	EGFR,HER2	Protein Tyrosine Kinase	Afatinib (BIBW2992) inhibits EGFR/ErbB irreversibly in vitro with IC50 of 0.5, 0.4, 10, 14, 1 nM for EGFRwt, EGFR L858R , EGFR L858R/T790M ErbB2 (HER2) and ErbB4 (HER4), respectively.	485.94	439081-18-2	97	199.61	<1		http://selleckchem.com/products/BIBW2992.html	C24H25ClFN5O3	Free Base	N/A	CN(C)C/C=C/C(=O)NC1=CC2=C(NC3=CC=C(F)C(=C3)Cl)N=CN=C2C=C1OC4CCOC4	3.917	5	2	8
-10.0317	P1211	Apelin-13	d8	L1100-50	in 10mM DMSO	Others	Others	Apelin-13 can efficiently antagonize the APJ receptor with EC50 of 0.37 nM and result in suppress the forskolin-stimulated cAMP production.	1550.83	217082-58-1	100	64.48	100	64.48	http://www.selleckchem.com/products/apelin-13.html	C69H111N23O16S	Free Base	N/A	CSCCC(NC(=O)C1CCCN1C(=O)CNC(=O)C(CCCCN)NC(=O)C(CC2=C[NH]C=N2)NC(=O)C(CO)NC(=O)C(CC(C)C)NC(=O)C(CCCNC(N)=N)NC(=O)C3CCCN3C(=O)C(CCCNC(N)=N)NC(=O)C(N)CCC(N)=O)C(=O)N4CCCC4C(=O)NC(CC5=CC=CC=C5)C(O)=O	-8.7	15	18	49			S1012	BMS-536924	b3	L1100-01	in 10mM DMSO	IGF-1R	Protein Tyrosine Kinase	BMS-536924 is an ATP-competitive IGF-1R/IR inhibitor with IC50 of 100 nM/73 nM, modest activity for Mek, Fak, and Lck with very little activity for Akt1, MAPK1/2.	479.96	468740-43-4	96	200.02	<1		http://selleckchem.com/products/BMS-536924.html	C25H26ClN5O3	free base	HY-10262, CS-0117	CC1=C2N=C([NH]C2=CC(=C1)N3CCOCC3)C4=C(NCC(O)C5=CC=CC(=C5)Cl)C=CNC4=O	2.385	3	4	6
-9.76961	P1218	Disitertide(P144)	g4	L1100-55	in 10mM DMSO	TGFβ1R,PI3K	TGF-beta/Smad	Disitertide (P144) is a peptidic transforming growth factor-beta 1 (TGF-β1) inhibitor specifically designed to block the interaction with its receptor, is also a PI3K inhibitor and an apoptosis inducer.	1580.83	272105-42-7	25	15.81	<1	0	http://www.selleckchem.com/products/disitertide.html	C68H109N17O22S2	free base	0	CCC(C)C(NC(=O)C(NC(=O)C(CO)NC(=O)C(C)NC(=O)C(CC(O)=O)NC(=O)C(CC(C)C)NC(=O)C(CO)NC(=O)C(N)C(C)O)C(C)CC)C(=O)NC(CC1=C[NH]C2=CC=CC=C12)C(=O)NC(C)C(=O)NC(CCSC)C(=O)NC(CCSC)C(=O)NC(CCC(N)=O)C(=O)NC(CC(N)=O)C(O)=O	-7.833	17	20	51			S1013	Bortezomib (PS-341)	c3	L1100-01	in 10mM DMSO	Proteasome	Proteases	Bortezomib (PS-341) is a potent 20S proteasome inhibitor with Ki of 0.6 nM. It exhibits favorable selectivity towards tumor cells over normal cells.	384.24	179324-69-7	76	197.79	<1		http://selleckchem.com/products/Bortezomib.html	C19H25BN4O4	Free Base	LDP-341, MLM341	CC(C)CC(NC(=O)C(CC1=CC=CC=C1)NC(=O)C2=NC=CN=C2)B(O)O	2.183	4	2	9
-9.60368	P1095	BAM (8-22)	e2	L1100-55	in 10mM DMSO	MrgprC11,MrgprX1	Others	BAM(8-22), a proteolytically cleaved product of proenkephalin A, is a potent activator of Mas-related G-protein-coupled receptors (Mrgprs), MrgprC11 and hMrgprX1, and induces scratching in mice in an Mrgpr-dependent manner.	1971.21	412961-36-5	100	50.73	100	50.73	http://www.selleckchem.com/products/bam--8-22-.html	C91H127N25O23S	Diacetate	0	CSCCC(NC(=O)C(CC1=C[NH]C2=CC=CC=C12)NC(=O)C(CC3=C[NH]C4=CC=CC=C34)NC(=O)C(CCC(O)=O)NC(=O)C5CCCN5C(=O)C(CCCNC(N)=N)NC(=O)CNC(=O)C(N)C(C)C)C(=O)NC(CC(O)=O)C(=O)NC(CC6=CC=C(O)C=C6)C(=O)NC(CCC(N)=O)C(=O)NC(CCCCN)C(=O)NC(CCCNC(N)=N)C(=O)NC(CC7=CC=C(O)C=C7)C(=O)NCC(O)=O	-8.438	18	24	62			S1014	Bosutinib (SKI-606)	d3	L1100-01	in 10mM DMSO	Src	Angiogenesis	Bosutinib (SKI-606) is a novel, dual Src/Abl inhibitor with IC50 of 1.2 nM and 1 nM in cell-free assays, respectively.	530.45	380843-75-4	100	188.52	<1		http://selleckchem.com/products/Bosutinib.html	C26H29Cl2N5O3	free base	N/A	COC1=C(Cl)C=C(Cl)C(=C1)NC2=C(C=NC3=CC(=C(OC)C=C23)OCCCN4CCN(C)CC4)C#N	4.883	4	1	9
-9.48391	S0339	Gap 26	e9	L1100-47	in 10mM DMSO	Gap-Junction	Cytoskeletal Signaling	Gap 26, a connexin mimetic peptide that composeds of residue no. 63-75 of the extracellular loop 1 of connexin 43 (Cx43), is a gap junction inhibitor. Gap 26 blocks photoliberating inositol-1,4,5-trisphosphate triggers ATP release.	1550.78	197250-15-0	100	64.48	100	64.48	http://www.selleckchem.com/products/gap-26.html	C70H107N19O19S	Free Base	N/A	CCC(C)C(NC(=O)C1CCCN1C(=O)C(CC2=CC=CC=C2)NC(=O)C(CO)NC(=O)C(CCCCN)NC(=O)C(CC(O)=O)NC(=O)C(CC3=CC=C(O)C=C3)NC(=O)C(CS)NC(=O)C(N)C(C)C)C(=O)NC(CO)C(=O)NC(CC4=CN=C[NH]4)C(=O)NC(C(C)C)C(=O)NC(CCCN=C(N)N)C(O)=O	-8.552	16	19	47			S1017	Cediranib (AZD2171)	e3	L1100-01	in 10mM DMSO	VEGFR	Protein Tyrosine Kinase	Cediranib (AZD2171) is a highly potent VEGFR(KDR) inhibitor with IC50 of <1 nM, also inhibits Flt1/4 with IC50 of 5 nM/≤3 nM, similar activity against c-Kit and PDGFRβ, 36-, 110-fold and >1000-fold selective more for VEGFR than PDGFR-α, CSF-1R and Flt3 in HUVEC cells. Phase 3.	450.51	288383-20-0	90	199.77	<1		http://selleckchem.com/products/Cediranib.html	C25H27FN4O3	free base	NSC-732208	COC1=C(OCCCN2CCCC2)C=C3N=CN=C(OC4=C(F)C5=C([NH]C(=C5)C)C=C4)C3=C1	4.761	5	1	8
-9.3571	S9690	Caerulein (FI-6934)	h8	L1100-55	in 10mM DMSO	Cholecystokinin receptor	GPCR & G Protein	Caerulein (Ceruletide, Cerulein, FI-6934), a cholecystokinin (CCK) receptor agonist, is a safe and effective cholecystokinetic agent and small bowel and exocrine pancreatic stimulant.	1352.4	17650-98-5	100	73.94	<1	0	http://www.selleckchem.com/products/caerulein.html	C58H73N13O21S2	free base	Ceruletide, Cerulein	CSCCC(NC(=O)C(CC1=C[NH]C2=C1C=CC=C2)NC(=O)CNC(=O)C(NC(=O)C(CC3=CC=C(O[S](O)(=O)=O)C=C3)NC(=O)C(CC(O)=O)NC(=O)C(CCC(N)=O)NC(=O)C4CCC(=O)N4)C(C)O)C(=O)NC(CC(O)=O)C(=O)NC(CC5=CC=CC=C5)C(N)=O	-3.991	15	14	38			S1018	Dovitinib (TKI-258, CHIR-258)	f3	L1100-01	in 10mM DMSO	c-Kit,FGFR,FLT3,PDGFR,VEGFR	Angiogenesis	Dovitinib (TKI258, CHIR258) is a multitargeted RTK inhibitor, mostly for class III (FLT3/c-Kit) with IC50 of 1 nM/2 nM, also potent to class IV (FGFR1/3) and class V (VEGFR1-4) RTKs with IC50 of 8-13 nM, less potent to InsR, EGFR, c-Met, EphA2, Tie2, IGF-1R and HER2 in cell-free assays. Phase 4.	392.43	405169-16-6	30	76.45	<1		http://selleckchem.com/products/CHIR-258.html	C21H21FN6O	Citrate	N/A	CN1CCN(CC1)C2=CC3=C(C=C2)N=C([NH]3)C4=C(N)C5=C(NC4=O)C=CC=C5F	1.781	2	3	2
-9.30474	P1154	PKI 14-22 amide,myristoylated	h3	L1100-55	in 10mM DMSO	PKA	PI3K/Akt/mTOR	PKI 14-22 amide, myristoylated is a potent cAMP-dependent PKA inhibitor, which can reduce the IgG-mediated phagocytic response and also inhibits neutrophil adhesion.	1209.49	201422-03-9	100	82.68	3	2.48	http://www.selleckchem.com/products/pki-14-22-amide-myristoylated.html	C53H100N20O12	free base	0	CCCCCCCCCCCCCC(=O)NCC(=O)NC(CCCNC(N)=N)C(=O)NC(C(C)O)C(=O)NCC(=O)NC(CCCNC(N)=N)C(=O)NC(CCCNC(N)=N)C(=O)NC(CC(N)=O)C(=O)NC(C)C(=O)NC(C(C)CC)C(N)=O	-2.686	11	18	50			S1020	PD184352 (CI-1040)	g3	L1100-01	in 10mM DMSO	MEK	MAPK	PD184352 (CI-1040) is an ATP non-competitive MEK1/2 inhibitor with IC50 of 17 nM in cell-based assays, 100-fold more selective for MEK1/2 than MEK5. Phase 2.	478.67	212631-79-3	96	200.56	<1		http://selleckchem.com/products/CI-1040-(PD184352).html	C17H14ClF2IN2O2	free base	N/A	FC1=CC=C(C(=O)NOCC2CC2)C(=C1F)NC3=CC=C(I)C=C3Cl	4.907	2	2	6
-9.27212	S3951	Tannic acid	g9	L1100-15	in 10mM DMSO	CXCR	Immunology & Inflammation	Tannic acid, a polyphenolic compound, is a CXCL12/CXCR4 inhibitor with antiangiogenic, anti-inflammatory and antitumor activity.	1701.2	1401-55-4	100	58.78	0	0	http://selleckchem.com/products/tannic-acid.html	C76H52O46	free base	Gallotannic acid	OC1=CC(=CC(=C1O)O)C(=O)OC2=C(O)C(=CC(=C2)C(=O)OCC3OC(OC(=O)C4=CC(=C(O)C(=C4)O)OC(=O)C5=CC(=C(O)C(=C5)O)O)C(OC(=O)C6=CC(=C(O)C(=C6)O)OC(=O)C7=CC(=C(O)C(=C7)O)O)C(OC(=O)C8=CC(=C(O)C(=C8)O)OC(=O)C9=CC(=C(O)C(=C9)O)O)C3OC(=O)C%10=CC(=C(O)C(=C%10)O)OC(=O)C%11=CC(=C(O)C(=C%11)O)O)O	8.813	21	25	31			S1021	Dasatinib	h3	L1100-01	in 10mM DMSO	Bcr-Abl,c-Kit,Src	Angiogenesis	Dasatinib is a novel, potent and multi-targeted inhibitor that targets Abl, Src and c-Kit, with IC50 of <1 nM, 0.8 nM and 79 nM in cell-free assays, respectively.	488.01	302962-49-8	98	200.82	<1		http://selleckchem.com/products/Dasatinib.html	C22H26ClN7O2S	free base	BMS-354825	CC1=NC(=CC(=N1)N2CCN(CCO)CC2)NC3=NC=C(S3)C(=O)NC4=C(Cl)C=CC=C4C	3.439	4	3	7
-9.25047	P1159	Autocamtide 2, amide	a4	L1100-55	in 10mM DMSO	CaMK	Others	Autocamtide 2, amide is a substrate for Calcium/Calmodulin Stimulated Protein Kinase (CaMK) family assays.	1526.79	0	50	32.75	100	65.5	http://www.selleckchem.com/products/autocamtide-2-amide.html	C65H119N23O19	free base	0	NA	NA	NA	NA	NA			S1022	Ridaforolimus (Deforolimus, MK-8669)	a4	L1100-01	in 10mM DMSO	mTOR	PI3K/Akt/mTOR	Ridaforolimus (Deforolimus, MK-8669) is a selective mTOR inhibitor with IC50 of 0.2 nM in HT-1080 cell line while not classified as a prodrug, mTOR inhibition and FKBP12 binding is similar to rapamycin. Phase 3.	990.21	572924-54-0	198	199.96	<1		http://selleckchem.com/products/Deforolimus.html	C53H84NO14P	free base	AP23573	COC1CC(CCC1O[P](C)(C)=O)CC(C)C2CC(=O)C(C)\C=C(C)\C(O)C(OC)C(=O)C(C)CC(C)/C=C/C=C/C=C(C)/C(CC3CCC(C)C(O)(O3)C(=O)C(=O)N4CCCCC4C(=O)O2)OC	6.303	12	1	8
-9.15775	S8942	Suramin sodium salt	h7	L1100-57	in 10mM DMSO	phosphatase	Metabolism	Suramin sodium salt (Suramin hexasodium salt) is a reversible and competitive protein-tyrosine phosphatase (PTPases) inhibitor, also is the potent inhibitor of sirtuins, purified topoisomerase II and SARS-CoV-2 RNA-dependent RNA polymerase (RdRp).	1429.17	129-46-4	100	69.68	100	69.68	http://www.selleckchem.com/products/suramin-sodium-salt.html	C51H40N6O23S6.6Na	Sodium salt	Suramin hexasodium salt	CC1=C(NC(=O)C2=CC(=CC=C2)NC(=O)NC3=CC(=CC=C3)C(=O)NC4=CC(=CC=C4C)C(=O)NC5=CC=C(C6=C5C(=CC(=C6)[S;v6](=O)(=O)O[Na])[S;v6](=O)(=O)O[Na])[S;v6](=O)(=O)O[Na])C=C(C=C1)C(=O)NC7=CC=C(C8=C7C(=CC(=C8)[S;v6](=O)(=O)O[Na])[S;v6](=O)(=O)O[Na])[S;v6](=O)(=O)O[Na]	4.993	11	6	22			S1025	Gefitinib (ZD1839)	b4	L1100-01	in 10mM DMSO	EGFR	Protein Tyrosine Kinase	Gefitinib (ZD-1839) is an EGFR inhibitor for Tyr1173, Tyr992, Tyr1173 and Tyr992 in the NR6wtEGFR and NR6W cells with IC50 of 37 nM, 37nM, 26 nM and 57 nM, respectively.	446.9	184475-35-2	89	199.15	<1		http://selleckchem.com/products/Gefitinib.html	C22H24ClFN4O3	free base	N/A	COC1=C(OCCCN2CCOCC2)C=C3C(=NC=NC3=C1)NC4=CC=C(F)C(=C4)Cl	4.203	5	1	8
-9.15619	E2037	Kisspeptin-10 (human)	g4	L1100-54	in 10mM DMSO	GPR54	GPCR & G Protein	Kisspeptin-10, human is a potent vasoconstrictor and inhibitor of angiogenesis, acts as a tumor metastasis suppressor via its receptor GPR54, inducing osteoblast differentiation via NFATc4-mediated BMP2 expression.	1302.44	374675-21-5	100	76.78	25	19.19	http://www.selleckchem.com/products/kisspeptin-10.html	C63H83N17O14	free base	0	CC(C)CC(NC(=O)CNC(=O)C(CC1=CC=CC=C1)NC(=O)C(CO)NC(=O)C(CC(N)=O)NC(=O)C(CC2=C[NH]C3=CC=CC=C23)NC(=O)C(CC(N)=O)NC(=O)C(N)CC4=CC=C(O)C=C4)C(=O)NC(CCCNC(N)=N)C(=O)NC(CC5=CC=CC=C5)C(N)=O	-2.442	12	18	39			S1026	Imatinib Mesylate (STI571)	c4	L1100-01	in 10mM DMSO	Bcr-Abl,c-Kit,PDGFR	Protein Tyrosine Kinase	Imatinib Mesylate (STI571) is an orally bioavailability mesylate salt of Imatinib, which is a multi-target inhibitor of v-Abl, c-Kit and PDGFR with IC50 of 0.6 μM, 0.1 μM and 0.1 μM in cell-free or cell-based assays, respectively.	589.71	220127-57-1	118	200.1	118	200.1	http://selleckchem.com/products/Imatinib-Mesylate.html	C30H35N7O4S	Mesylate	CGP-57148B, ST-1571 Mesylate	CN1CCN(CC1)CC2=CC=C(C=C2)C(=O)NC3=CC=C(C)C(=C3)NC4=NC=CC(=N4)C5=CC=CN=C5.C[S](O)(=O)=O	3.806	4	2	7
-9.06708	S1373	Daptomycin	e10	L1100-03	in 10mM DMSO	Anti-infection,DNA/RNA Synthesis	DNA Damage	Daptomycin is a novel antibiotic with rapid in vitro bactericidal activity against gram-positive organisms.	1620.67	103060-53-3	100	61.7	100	61.7	http://selleckchem.com/products/Daptomycin.html	C72H101N17O26	free base	LY146032	CCCCCCCCCC(=O)NC(CC1=C[NH]C2=C1C=CC=C2)C(=O)NC(CC(N)=O)C(=O)NC(CC(O)=O)C(=O)NC3C(C)OC(=O)C(CC(=O)C4=CC=CC=C4N)NC(=O)C(NC(=O)C(CO)NC(=O)CNC(=O)C(CC(O)=O)NC(=O)C(C)NC(=O)C(CC(O)=O)NC(=O)C(CCCN)NC(=O)CNC3=O)C(C)CC(O)=O	-7.895	21	18	35			S1028	Lapatinib (GW-572016) Ditosylate	d4	L1100-01	in 10mM DMSO	EGFR,HER2	Protein Tyrosine Kinase	Lapatinib (GW-572016) Ditosylate is a potent EGFR and ErbB2 inhibitor with IC50 of 10.8 and 9.2 nM in cell-free assays, respectively.	925.46	388082-77-7	100	108.05	<1		http://selleckchem.com/products/Lapatinib-Ditosylate.html	C43H42ClFN4O10S3	Ditosylat	N/A	CC1=CC=C(C=C1)[S](O)(=O)=O.CC2=CC=C(C=C2)[S](O)(=O)=O.C[S](=O)(=O)CCNCC3=CC=C(O3)C4=CC=C5N=CN=C(NC6=CC=C(OCC7=CC=CC(=C7)F)C(=C6)Cl)C5=C4	9.339	6	2	13
-8.92522	S9672	PROTAC SGK3 degrader-1	a10	L1100-57	in 10mM DMSO	SGK	Metabolism	PROTAC SGK3 degrader-1 (SGK3-PROTAC1) is a PROTAC conjugate of the 308-R SGK inhibitor with the VH032 VHL binding ligand, targeting SGK3 (Serum/Glucocorticoid Regulated Kinase Family Member 3) for degradation.	1157.38	2381320-35-8	100	86.4	<1	0	http://www.selleckchem.com/products/protac-sgk3-degrader-1.html	C57H73FN10O11S2	Free base	SGK3-PROTAC1	CC1=CC=C(F)C(=C1)[S](=O)(=O)NC2=CC=C(C=C2)C3=NC4=C(C=N[NH]4)C(=N3)OCC5CN(CCCCCCOCCOCCOCC(=O)NC(C(=O)N6CC(O)CC6C(=O)NCC7=CC=C(C=C7)C8=C(C)N=CS8)C(C)(C)C)CCO5	4.856	14	5	29			S1029	Lenalidomide (CC-5013)	e4	L1100-01	in 10mM DMSO	TNF-alpha	Apoptosis	Lenalidomide (CC-5013) is a TNF-α secretion inhibitor with IC50 of 13 nM in PBMCs.	259.26	191732-72-6	52	200.57	<1		http://selleckchem.com/products/Lenalidomide.html	C13H13N3O3	free base	N/A	NC1=C2CN(C3CCC(=O)NC3=O)C(=O)C2=CC=C1	-0.515	3	2	1
-8.7108	S6661	VcMMAE	b8	L1100-56	in 10mM DMSO	Microtubule Associat	Cytoskeletal Signaling	VcMMAE (mc-vc-PAB-MMAE), a MMAE derivative with valine-citrulline (Vc) linker,is an Drug-linker Conjugate for antibody-drug conjugate (ADC) with potent antitumor activity. MMAE is a synthetic antineoplastic agent and can be efficiently released from VcMMAE in vitro and exert cytotoxic activity.	1316.63	646502-53-6	100	75.95	<1	0	http://www.selleckchem.com/products/vcmmae.html	C68H105N11O15	Free base	mc-vc-PAB-MMAE	CCC(C)C(C(CC(=O)N1CCCC1C(OC)C(C)C(=O)NC(C)C(O)C2=CC=CC=C2)OC)N(C)C(=O)C(NC(=O)C(C(C)C)N(C)C(=O)OCC3=CC=C(NC(=O)C(CCCNC(N)=O)NC(=O)C(NC(=O)CCCCCN4C(=O)C=CC4=O)C(C)C)C=C3)C(C)C	4.79	14	8	39			S1030	Panobinostat (LBH589)	f4	L1100-01	in 10mM DMSO	HDAC	Epigenetics	Panobinostat (LBH589) is a novel broad-spectrum HDAC inhibitor with IC50 of 5 nM in a cell-free assay. Phase 3.	349.43	404950-80-7	69	197.46	<1		http://selleckchem.com/products/LBH-589.html	C21H23N3O2	Free Base	NVP-LBH589	CC1=C(CCNCC2=CC=C(\C=C\C(=O)NO)C=C2)C3=C([NH]1)C=CC=C3	3.194	1	3	7
-8.68154	P1212	(Ala13)-Apelin-13	e8	L1100-50	in 10mM DMSO	Others	Others	(Ala13)-Apelin-13 is a potent APJ receptor antagonist and can prevent the apelin-induced reduction in gastric tone and motility.	1474.73	568565-11-7	100	67.81	100	67.81	http://www.selleckchem.com/products/ala13-apelin-13.html	C63H107N23O16S	Free Base	N/A	CSCCC(NC(=O)C1CCCN1C(=O)CNC(=O)C(CCCCN)NC(=O)C(CC2=C[NH]C=N2)NC(=O)C(CO)NC(=O)C(CC(C)C)NC(=O)C(CCCNC(N)=N)NC(=O)C3CCCN3C(=O)C(CCCNC(N)=N)NC(=O)C(N)CCC(N)=O)C(=O)N4CCCC4C(=O)NC(C)C(O)=O	-10.25	15	18	47			S1032	Motesanib Diphosphate (AMG-706)	g4	L1100-01	in 10mM DMSO	VEGFR,PDGFR,c-Kit	Protein Tyrosine Kinase	Motesanib Diphosphate (AMG-706) is a potent ATP-competitive inhibitor of VEGFR1/2/3 with IC50 of 2 nM/3 nM/6 nM, respectively similar activity against Kit, ~10-fold more selective for VEGFR than PDGFR and Ret. Phase 3.	569.44	857876-30-3	100	175.61	19	33.37	http://selleckchem.com/products/Motesanib-Diphosphate.html	C22H29N5O9P2	Diphosphate	N/A	CC1(C)CNC2=CC(=CC=C12)NC(=O)C3=C(NCC4=CC=NC=C4)N=CC=C3.O[P](O)(O)=O.O[P](O)(O)=O	1.783	3	3	5
-8.53304	S7362	AZD5582	e4	L1100-61	in 10mM Water	IAP	Apoptosis	AZD5582, a novel small-molecule IAP inhibitor, binds potently to the BIR3 domains of cIAP1, cIAP2, and XIAP with IC50 values of 15, 21, and 15	1015.29	1258392-53-8	0	0	100	98.49	http://selleckchem.com/products/azd5582.html	C58H78N8O8	free base	N/A	CNC(C)C(=O)NC(C1CCCCC1)C(=O)N2CCCC2C(=O)NC3C(CC4=C3C=CC=C4)OCC#CC#CCOC5CC6=C(C=CC=C6)C5NC(=O)C7CCCN7C(=O)C(NC(=O)C(C)NC)C8CCCCC8	5.317	8	6	21			S1033	Nilotinib (AMN-107)	h4	L1100-01	in 10mM DMSO	Bcr-Abl	Angiogenesis	Nilotinib (AMN-107) is a selective Bcr-Abl inhibitor with IC50 less than 30 nM in Murine myeloid progenitor cells.	529.52	641571-10-0	27	50.99	<1		http://selleckchem.com/products/Nilotinib.html	C28H22F3N7O	free base	N/A	CC1=C[N](C=N1)C2=CC(=CC(=C2)C(F)(F)F)NC(=O)C3=CC=C(C)C(=C3)NC4=NC=CC(=N4)C5=CN=CC=C5	5.084	5	2	7
-8.43689	S3590	Triolein	c3	L1100-48	in 10mM DMSO	MMP	Proteases	Triolein is an inhibitor of metalloproteinase-1 (MMP-1) and reduces both the expression of IL-6 and ROS generation in irradiated keratinocytes.	885.43	122-32-7	The physical form of the compound is liquid, which can be dissolved in any proportion.	0	0	0	http://www.selleckchem.com/products/triolein.html	C57H104O6	Free Base	N/A	CCCCCCCC\C=C/CCCCCCCC(=O)OCC(COC(=O)CCCCCCC\C=C/CCCCCCCC)OC(=O)CCCCCCC\C=C/CCCCCCCC	20.925	6	0	53			S1035	Pazopanib HCl (GW786034 HCl)	a5	L1100-01	in 10mM DMSO	c-Kit,PDGFR,VEGFR	Protein Tyrosine Kinase	Pazopanib HCl (GW786034 HCl) is a novel multi-target inhibitor of VEGFR1, VEGFR2, VEGFR3, PDGFR, FGFR, c-Kit and c-Fms with IC50 of 10 nM, 30 nM, 47 nM, 84 nM, 74 nM, 140 nM and 146 nM in cell-free assays, respectively.	473.98	635702-64-6	17	35.87	<1		http://selleckchem.com/products/Pazopanib-Hydrochloride.html	C21H24ClN7O2S	Hydrochloride	N/A	Cl.C[N]1N=C2C=C(C=CC2=C1C)N(C)C3=NC(=NC=C3)NC4=CC=C(C)C(=C4)[S](N)(=O)=O	4.123	5	2	5
-8.26499	S3815	Mogroside V	f10	L1100-14	in 10mM DMSO	Others	Others	Mogroside V is a natural cucurbitane glycoside which has a sweetening strength of 250 times that of sucrose and is derived from mature fruit of luo-han-guo (Siraitia grosvenorii, monk fruit).	1287.43	88901-36-4	100	77.67	0	0	http://selleckchem.com/products/mogroside-v.html	C60H102O29	free base	N/A	CC(CCC(OC1OC(COC2OC(CO)C(O)C(O)C2O)C(O)C(O)C1OC3OC(CO)C(O)C(O)C3O)C(C)(C)O)C4CCC5(C)C6CC=C7C(CCC(OC8OC(COC9OC(CO)C(O)C(O)C9O)C(O)C(O)C8O)C7(C)C)C6(C)C(O)CC45C	-3.98	10	18	20			S1036	PD0325901	b5	L1100-01	in 10mM DMSO	MEK	MAPK	PD0325901 is a selective and non ATP-competitive MEK inhibitor with IC50 of 0.33 nM in cell-free assays, roughly 500-fold more potent than CI-1040 on phosphorylation of ERK1 and ERK2. Phase 2.	482.19	391210-10-9	96	199.09	<1		http://selleckchem.com/products/PD-0325901.html	C16H14F3IN2O4	free base	N/A	OCC(O)CONC(=O)C1=C(NC2=CC=C(I)C=C2F)C(=C(F)C=C1)F	2.578	2	4	7
-8.09395	S9889	dCBP-1	d11	L1100-57	in 10mM DMSO	E3 Ligase	Epigenetics	dCBP-1 is a potent and selective heterobifunctional degrader of p300/CBP by hijacking the E3 ubiquitin ligase CRBN, also is exceptionally potent at killing multiple myeloma cells and can abolish the enhancer that drives MYC oncogene expression.	1028.11	2484739-25-3	100	97.27	<1	0	http://www.selleckchem.com/products/dcbp-1.html	C51H63F2N11O10	Free base	0	CNC(=O)N1CCC2=C(C1)C(=N[N]2C3CCN(CC3)C(=O)CCOCCOCCOCCOCCNC4=CC=C5C(=O)N(C6CCC(=O)NC6=O)C(=O)C5=C4)N7CCCC8=CC(=C(C=C78)C(F)F)C9=C[N](C)N=C9	2.017	12	3	21			S1038	PI-103	c5	L1100-01	in 10mM DMSO	Autophagy,DNA-PK,mTOR,PI3K	PI3K/Akt/mTOR	PI-103 is a multi-targeted PI3K inhibitor for p110α/β/δ/γ with IC50 of 2 nM/3 nM/3 nM/15 nM in cell-free assays, less potent to mTOR/DNA-PK with IC50 of 30 nM/23 nM.	348.36	371935-74-9	24	68.89	<1		http://selleckchem.com/products/PI-103.html	C19H16N4O3	free base	N/A	OC1=CC(=CC=C1)C2=NC3=C(OC4=C3C=CC=N4)C(=N2)N5CCOCC5	2.798	5	1	2
-7.98415	S1001	Navitoclax (ABT-263)	f9	L1100-44	in 10mM DMSO	Bcl-2	Apoptosis	Navitoclax (ABT-263) is a potent inhibitor of Bcl-xL, Bcl-2 and Bcl-w with Ki of ≤ 0.5 nM, ≤1 nM and ≤1 nM in cell-free assays, but binds more weakly to Mcl-1 and A1. Phase 2.	974.61	923564-51-6	100	102.61	<1	0	http://www.selleckchem.com/products/ABT-263.html	C47H55ClF3N5O6S3	free base	N/A	CC1(C)CCC(=C(CN2CCN(CC2)C3=CC=C(C=C3)C(=O)N[S](=O)(=O)C4=CC(=C(NC(CCN5CCOCC5)CSC6=CC=CC=C6)C=C4)[S](=O)(=O)C(F)(F)F)C1)C7=CC=C(Cl)C=C7	10.495	6	2	17			S1039	Rapamycin (Sirolimus)	d5	L1100-01	in 10mM DMSO	Autophagy,mTOR	PI3K/Akt/mTOR	Rapamycin (Sirolimus) is a specific mTOR inhibitor with IC50 of ~0.1 nM HEK293 cells.	914.18	53123-88-9	20	21.88	<1		http://selleckchem.com/products/Rapamycin.html	C51H79NO13	free base	AY 22989, NSC-2260804	COC1CC(CCC1O)CC(C)C2CC(=O)C(C)\C=C(/C)C(O)C(OC)C(=O)C(C)CC(C)/C=C/C=C/C=C(C)/C(CC3CCC(C)C(O)(O3)C(=O)C(=O)N4CCCCC4C(=O)O2)OC	6.295	10	2	6
-7.98163	S9049	Parishin A	h4	L1100-38	in 10mM DMSO	Others	Others	Luminescence Cell-Based Primary HTS to Identify Inhibitors of MITF	996.91	62499-28-9	10	10.03	0	0	0	C45H56O25	free base	FP74230	OCC1OC(OC2=CC=C(COC(=O)CC(O)(CC(=O)OCC3=CC=C(OC4OC(CO)C(O)C(O)C4O)C=C3)C(=O)OCC5=CC=C(OC6OC(CO)C(O)C(O)C6O)C=C5)C=C2)C(O)C(O)C1O	-2.407	12	12	23			S1040	Sorafenib Tosylate	e5	L1100-01	in 10mM DMSO	PDGFR,Raf,VEGFR	MAPK	Sorafenib Tosylate is a multikinase inhibitor of Raf-1, B-Raf and VEGFR-2 with IC50 of 6 nM, 22 nM and 90 nM in cell-free assays, respectively.	637.03	475207-59-1	127	199.36	0.01	0.02	http://selleckchem.com/products/Sorafenib-Tosylate.html	C28H24ClF3N4O6S	Tosylate	Bay 43-9006	CNC(=O)C1=CC(=CC=N1)OC2=CC=C(NC(=O)NC3=CC=C(Cl)C(=C3)C(F)(F)F)C=C2.CC4=CC=C(C=C4)[S](O)(=O)=O	5.824	4	3	7
-7.92222	S6946	Gap19	a9	L1100-49	in 10mM DMSO	Gap-Junction	Cytoskeletal Signaling	Gap19 is a nonapeptide derived from the cytoplasmic loop (CL) of Cx43 and acts as a selective connexin 43 (Cx43) hemichannel blocker. Gap19 blocks Cx43 hemichannels without inhibiting gap junctions (GJs) at IC50 of 6.5 μM when applied intracellulary.	1161.44	1507930-57-5	100	86.1	100	86.1	http://www.selleckchem.com/products/gap19.html	C55H96N14O13	Free Base	N/A	CCC(C)C(NC(=O)C(CCC(O)=O)NC(=O)C(NC(=O)C(CCC(N)=O)NC(=O)C(N)CCCCN)C(C)CC)C(=O)NC(CCCCN)C(=O)NC(CCCCN)C(=O)NC(CC1=CC=CC=C1)C(=O)NC(CCCCN)C(O)=O	-6.67	11	14	45			S1041	STF-62247	f5	L1100-01	in 10mM DMSO	Autophagy	Autophagy	STF-62247 is a molecule targeting VHL-deficient renal cell carcinoma that induces autophagy. STF-62247 shows selective toxicity and growth inhibition of renal cells lacking VHL 25-fold greater sensitivity observed for cells with VHL deficiency compared to wild-type (VHL+).	267.35	315702-99-9	53	198.24	<1		http://selleckchem.com/products/STF-62247.html	C15H13N3S	free base	N/A	CC1=CC(=CC=C1)NC2=NC(=CS2)C3=CC=NC=C3	3.659	2	1	3
-7.90502	E1002	Setmelanotide (RM-493)	b7	L1100-50	in 10mM DMSO	Melanocortin Receptor	GPCR & G Protein	Setmelanotide (RM-493, BIM-22493, CAM 4072) is a cyclic peptide full agonist of melanocortin-4 receptor (MC4R) with an EC50 of 0.27 nM and a Ki of 2.1 nM.	1117.31	920014-72-8	100	89.5	100	89.5	http://www.selleckchem.com/products/setmelanotide-rm-493.html	C49H68N18O9S2	Free Base	BIM-22493, CAM 4072	CC1NC(=O)C(CSSCC(NC(=O)C(CC2=C[NH]C3=CC=CC=C23)NC(=O)C(CCCN=C(N)N)NC(=O)C(CC4=CC=CC=C4)NC(=O)C(CC5=CN=C[NH]5)NC1=O)C(N)=O)NC(=O)C(CCCN=C(N)N)NC(C)=O	-2.64	12	15	18			S1042	Sunitinib Malate	g5	L1100-01	in 10mM DMSO	c-Kit,PDGFR,VEGFR	Protein Tyrosine Kinase	Sunitinib Malate is a multi-targeted RTK inhibitor targeting VEGFR2 (Flk-1) and PDGFRβ with IC50 of 80 nM and 2 nM in cell-free assays, and also inhibits c-Kit.	532.56	341031-54-7	15	28.17	<1		http://selleckchem.com/products/Sunitinib-Malate-(Sutent).html	C26H33FN4O7	Malate	N/A	CCN(CC)CCNC(=O)C1=C(C)[NH]C(=C1C)/C=C/2C(=O)NC3=CC=C(F)C=C23.OC(CC(O)=O)C(O)=O	-1.049	4	4	10
-7.88943	E0029	Hexa-D-arginine	d11	L1100-61	in 10mM Water	Others	Others	Hexa-D-arginine is a potent and specific furin inhibitor with Ki values of 106 nM, 580 nM, and 13.2 &mu;m for furin, PACE4, and PC1, respectively.	954.14	673202-67-0	<1	0	100	104.81	http://www.selleckchem.com/products/hexa-d-arginine.html	C36H75N25O6	Free Base	Furin Inhibitor II	NC(CCCNC(N)=N)C(=O)NC(CCCNC(N)=N)C(=O)NC(CCCNC(N)=N)C(=O)NC(CCCNC(N)=N)C(=O)NC(CCCNC(N)=N)C(=O)NC(CCCNC(N)=N)C(N)=O	-7.61	6	19	41			S1044	Temsirolimus (CCI-779, NSC 683864)	h5	L1100-01	in 10mM DMSO	mTOR	PI3K/Akt/mTOR	Temsirolimus (CCI-779, NSC 683864) is a specific mTOR inhibitor with IC50 of 1.76 μM in a cell-free assay.	1030.29	162635-04-3	67	65.03	<1		http://selleckchem.com/products/Temsirolimus.html	C56H87NO16	free base	N/A	COC1CC(CCC1OC(=O)C(C)(CO)CO)CC(C)C2CC(=O)C(C)\C=C(C)\C(O)C(OC)C(=O)C(C)CC(C)/C=C/C=C/C=C(C)/C(CC3CCC(C)C(O)(O3)C(=O)C(=O)N4CCCCC4C(=O)O2)OC	6.039	12	3	11
-7.87077	S9511	Crocin I	b7	L1100-40	in 10mM DMSO	Others	Others	0	976.96	94238-00-3	100	102.36	-1	0	http://www.selleckchem.com/products/crocin-i.html	C44H64O24	Free Base	N/A	CC(=C/C=C/C=C(C)/C=C/C=C(C)/C(=O)OC1OC(COC2OC(CO)C(O)C(O)C2O)C(O)C(O)C1O)\C=C\C=C(C)\C(=O)OC3OC(COC4OC(CO)C(O)C(O)C4O)C(O)C(O)C3O	-2.722	10	14	20			S1047	Vorinostat (SAHA, MK0683)	a6	L1100-01	in 10mM DMSO	Autophagy,HDAC	Epigenetics	Vorinostat (suberoylanilide hydroxamic acid, SAHA) is an HDAC inhibitor with IC50 of ~10 nM in a cell-free assay.	264.3	149647-78-9	52	196.75	<1		http://selleckchem.com/products/Vorinostat-saha.html	C14H20N2O3	free base	SAHA, MK0683, suberoylanilide hydroxamic acid	ONC(=O)CCCCCCC(=O)NC1=CC=CC=C1	2.005	2	2	8
-7.854	S4760	(2-Hydroxypropyl)-β-cyclodextrin (HP-β-CD)	g5	L1100-19	in 10mM DMSO	Beta Amyloid	Neuronal Signaling	HP-β-cyclodextrin (HP-β-CD), a well-known sugar used in drug delivery, genetic vector, environmental protection and treatment of Niemann-Pick disease type C1 (NPC1), is an inhibitor of amyloid-β aggregation.	1541.54	128446-35-5	100	64.87	100	64.87	http://selleckchem.com/products/2-hydroxypropyl-beta-cyclodextrin-hp-beta-cd.html	C63H112O42	free base	HP-β-cyclodextrin	CC(O)COCC1OC2OC3C(O)C(O)C(OC3COCC(C)O)OC4C(O)C(O)C(OC4COCC(C)O)OC5C(O)C(O)C(OC5COCC(C)O)OC6C(O)C(O)C(OC6COCC(C)O)OC7C(O)C(O)C(OC7COCC(C)O)OC8C(O)C(O)C(OC8COCC(C)O)OC1C(O)C2O	-10.503	21	21	28			S1048	Tozasertib (VX-680, MK-0457)	b6	L1100-01	in 10mM DMSO	Aurora Kinase	Cell Cycle	Tozasertib (VX-680, MK-0457) is a pan-Aurora inhibitor, mostly against Aurora A with Kiapp of 0.6 nM in a cell-free assay, less potent towards Aurora B/Aurora C and 100-fold more selective for Aurora A than 55 other kinases. Phase 2.	464.59	639089-54-6	93	200.18	<1		http://selleckchem.com/products/VX-680(MK-0457).html	C23H28N8OS	free base	N/A	CN1CCN(CC1)C2=NC(=NC(=C2)NC3=N[NH]C(=C3)C)SC4=CC=C(NC(=O)C5CC5)C=C4	4.445	4	3	7
-7.84092	S4286	Anidulafungin (LY303366)	h6	L1100-17	in 10mM DMSO	Anti-infection	Microbiology	Anidulafungin (LY303366), an echinocandin derivative, inhibits glucan synthase activity, used as an antifungal drug.	1140.24	166663-25-8	100	87.7	<1	0	http://selleckchem.com/products/anidulafungin-ly303366.html	C58H73N7O17	free base	N/A	CCCCCOC1=CC=C(C=C1)C2=CC=C(C=C2)C3=CC=C(C=C3)C(=O)NC4CC(O)C(O)NC(=O)C5C(O)C(C)CN5C(=O)C(NC(=O)C(NC(=O)C6CC(O)CN6C(=O)C(NC4=O)C(C)O)C(O)C(O)C7=CC=C(O)C=C7)C(C)O	-0.358	8	14	14			S1049	Y-27632 2HCl	c6	L1100-01	in 10mM DMSO	Autophagy,ROCK	Cell Cycle	Y-27632 2HCl is a selective ROCK1 (p160ROCK) inhibitor with Ki of 140 nM in a cell-free assay, exhibits >200-fold selectivity over other kinases, including PKC, cAMP-dependent protein kinase, MLCK and PAK.	320.26	129830-38-2	64	199.84	14	43.71	http://selleckchem.com/products/Y-27632.html	C14H23Cl2N3O	Dihydrochloride	N/A	Cl.Cl.CC(N)C1CCC(CC1)C(=O)NC2=CC=NC=C2	1.871	2	2	3
-7.83096	S4716	Evans Blue	f2	L1100-19	in 10mM DMSO	GluR	Neuronal Signaling	Evans Blue is a potent inhibitor of the uptake of L-glutamate into synaptic vesicles, also an AMPA/kainate receptor antagonist.	960.81	314-13-6	100	104.08	100	104.08	http://selleckchem.com/products/evans-blue.html	C34H24N6Na4O14S4	sodium salt	Direct Blue 53	CC1=C(C=CC(=C1)C2=CC(=C(C=C2)N=NC3=C(O)C4=C(N)C(=CC(=C4C=C3)[S](=O)(=O)O[Na])[S](=O)(=O)O[Na])C)N=NC5=C(O)C6=C(N)C(=CC(=C6C=C5)[S](=O)(=O)O[Na])[S](=O)(=O)O[Na]	6.593	8	4	13			S1053	Entinostat (MS-275)	d6	L1100-01	in 10mM DMSO	HDAC	Epigenetics	Entinostat (MS-275) strongly inhibits HDAC1 and HDAC3 with IC50 of 0.51 μM and 1.7 μM in cell-free assays, compared with HDACs 4, 6, 8, and 10. Phase 3.	376.41	209783-80-2	75	199.25	<1		http://selleckchem.com/products/MS-275.html	C21H20N4O3	free base	SNDX-275	NC1=CC=CC=C1NC(=O)C2=CC=C(CNC(=O)OCC3=CN=CC=C3)C=C2	2.071	4	3	7
-7.80689	S3924	Ginsenoside Rb1	g7	L1100-15	in 10mM DMSO	Others	Others	Ginsenoside Rb1 is a protopanaxadiol that has diverse in vitro and in vivo effects, including neuroprotective, anti-inflammatory, and anti-obesity actions.	1109.29	41753-43-9	100	90.15	0	0	http://selleckchem.com/products/ginsenoside-rb1.html	C54H92O23	free base	Gypenoside Ⅲ	CC(C)=CCCC(C)(OC1OC(COC2OC(CO)C(O)C(O)C2O)C(O)C(O)C1O)C3CCC4(C)C3C(O)CC5C6(C)CCC(OC7OC(CO)C(O)C(O)C7OC8OC(CO)C(O)C(O)C8O)C(C)(C)C6CCC45C	-1.198	8	15	16			S1055	Enzastaurin (LY317615)	e6	L1100-01	in 10mM DMSO	PKC	TGF-beta/Smad	Enzastaurin (LY317615) is a potent PKCβ selective inhibitor with IC50 of 6 nM in cell-free assays, 6- to 20-fold selectivity against PKCα, PKCγ and PKCε. Phase 3.	515.61	170364-57-5	30	58.18	<1		http://selleckchem.com/products/Enzastaurin.html	C32H29N5O2	free base	N/A	C[N]1C=C(C2=CC=CC=C12)C3=C(C(=O)NC3=O)C4=C[N](C5CCN(CC5)CC6=NC=CC=C6)C7=CC=CC=C47	4.32	3	1	5
-7.79262	E0040	Gap 27	e2	L1100-50	in 10mM DMSO	Gap-Junction	Cytoskeletal Signaling	Gap 27 is a synthetic connexin-mimetic peptide and acts as a gap junction inhibitor. Gap 27 is highly effective in interrupting co-operative cell-cell interactions, such as the synchronous beating of embryonic cardiomyocytes.	1304.53	198284-64-9	100	76.66	100	76.66	http://www.selleckchem.com/products/gap-27.html	C60H101N15O17	Free Base	N/A	CCC(C)C(NC(=O)C(NC(=O)C(CC1=CC=CC=C1)NC(=O)C(NC(=O)C(NC(=O)C(CCCCN)NC(=O)C(CCC(O)=O)NC(=O)C(NC(=O)C2CCCN2C(=O)C(CCCNC(N)=N)NC(=O)C(N)CO)C(C)O)C(C)O)C(C)CC)C(C)CC)C(O)=O	-7.39	12	16	43			S1056	AC480 (BMS-599626)	f6	L1100-01	in 10mM DMSO	EGFR,HER2	Protein Tyrosine Kinase	AC480 (BMS-599626) is a selective and efficacious inhibitor of HER1 and HER2 with IC50 of 20 nM and 30 nM, ~8-fold less potent to HER4, >100-fold to VEGFR2, c-Kit, Lck, MET etc. Phase 1.	530.55	714971-09-2	113	212.99	<1		http://selleckchem.com/products/BMS-599626.html	C27H27FN8O3	free base	N/A	CC1=C2[N](C=C1NC(=O)OCC3COCCN3)N=CN=C2NC4=CC5=C(C=C4)[N](CC6=CC=CC(=C6)F)N=C5	3.726	6	3	8
-7.78619	S9081	Anemoside B4	b4	L1100-64	in 2mM DMSO	IL-10	Cancer	Anemoside B4 inhibits the secretion of IL-10.	1221.38	129741-57-7	10	8.19	0	0	0	C59H96O26	0	0	CC1OC(OC2C(O)C(O)C(OCC3OC(OC(=O)C45CCC(C4C6CCC7C8(C)CCC(OC9OCC(O)C(O)C9OC%10OC(C)C(O)C(O)C%10O)C(C)(CO)C8CCC7(C)C6(C)CC5)C(C)=C)C(O)C(O)C3O)OC2CO)C(O)C(O)C1O	-1.175	11	15	15			S1057	Obatoclax Mesylate (GX15-070)	g6	L1100-01	in 10mM DMSO	Autophagy,Bcl-2	Apoptosis	Obatoclax Mesylate (GX15-070) is an antagonist of Bcl-2 with Ki of 0.22 μM in a cell-free assay, can assist in overcoming MCL-1 mediated resistance to apoptosis. Phase 3.	413.49	803712-79-0	83	200.73	<1		http://selleckchem.com/products/Obatoclax-Mesylate.html	C21H23N3O4S	Mesylate	N/A	COC\1=CC(=NC1=C\C2=C(C)C=C(C)[NH]2)C3=CC4=CC=CC=C4[NH]3.C[S](O)(=O)=O	3.757	2	2	3
-7.7772	S9641	Pibrentasvir (ABT-530)	a2	L1100-46	in 10mM DMSO	HCV Protease	Proteases	Pibrentasvir (ABT-530) is a novel and pan-genotypic hepatitis C virus (HCV) NS5A inhibitor with EC50 ranging from 1.4 pM to 5.0 pM against HCV replicons containing NS5A from genotypes 1 to 6.	1113.18	1353900-92-1	100	89.83	<1	0	http://www.selleckchem.com/products/pibrentasvir-abt-530-.html	C57H65F5N10O8	free base	N/A	COC(C)C(NC(=O)OC)C(=O)N1CCCC1C2=NC3=C([NH]2)C=C(C4CCC(N4C5=CC(=C(N6CCC(CC6)C7=CC=C(F)C=C7)C(=C5)F)F)C8=CC9=C(C=C8F)N=C([NH]9)C%10CCCN%10C(=O)C(NC(=O)OC)C(C)OC)C(=C3)F	8.515	10	4	17			S1060	Olaparib (AZD2281, Ku-0059436)	h6	L1100-01	in 10mM DMSO	PARP	DNA Damage	Olaparib (AZD2281, KU0059436) is a selective inhibitor of PARP1/2 with IC50 of 5 nM/1 nM in cell-free assays, 300-times less effective against tankyrase-1.	434.46	763113-22-0	86	197.95			http://selleckchem.com/products/AZD2281(Olaparib).html	C24H23FN4O3	free base	N/A	FC1=C(C=C(CC2=NNC(=O)C3=C2C=CC=C3)C=C1)C(=O)N4CCN(CC4)C(=O)C5CC5	2.127	4	1	4
-7.77712	S8512	Cenicriviroc	a8	L1100-45	in 10mM DMSO	CCR	Immunology & Inflammation	Cenicriviroc (CVC, TAK-652, TBR-652) is a potent, orally active dual inhibitor of CC chemokine receptor 2 (CCR2) and CCR5. Cenicriviroc also inhibits HIV-1 and HIV-2 with potent anti-inflammatory and antiinfective activity.	696.94	497223-25-3	100	143.48	<1	0	http://www.selleckchem.com/products/cenicriviroc.html	C41H52N4O4S	free base	CVC, TAK-652, TBR-652	CCCCOCCOC1=CC=C(C=C1)C2=CC=C3N(CCC\C(=C/C3=C2)C(=O)NC4=CC=C(C=C4)[S](=O)CC5=CN=C[N]5CCC)CC(C)C	7.684	5	1	17			S1061	Nutlin-3	a7	L1100-01	in 10mM DMSO	E3 Ligase ,Mdm2	Apoptosis	Nutlin-3 is a potent and selective Mdm2 (RING finger-dependent ubiquitin protein ligase for itself and p53) antagonist with IC50 of 90 nM in a cell-free assay stabilizes p73 in p53-deficient cells.	581.5	890090-75-2	100	171.97	<1		http://selleckchem.com/products/Nutlin-3.html	C30H30Cl2N4O4	free base	N/A	COC1=CC(=C(C=C1)C2=NC(C(N2C(=O)N3CCNC(=O)C3)C4=CC=C(Cl)C=C4)C5=CC=C(Cl)C=C5)OC(C)C	5.434	5	1	6
-7.76493	S4848	Dalbavancin	g8	L1100-19	in 10mM DMSO	Anti-infection	Microbiology	Dalbavancin is a lipoglycopeptide antibiotic that has bactericidal activity against Gram-positive bacteria including various staphylococci.	1816.69	171500-79-1	100	55.05	100	55.05	http://selleckchem.com/products/dalbavancin.html	C88H100Cl2N10O28	free base	zeven	CNC1C(=O)NC2CC3=CC=C(OC4=C(OC5OC(C(O)C(O)C5NC(=O)CCCCCCCCC(C)C)C(O)=O)C6=CC(=C4)C(NC(=O)C(NC2=O)C7=CC(=CC(=C7Cl)O)OC8=CC=C1C=C8O)C(=O)NC9C(=O)NC(C(O)C%10=CC(=C(O6)C=C%10)Cl)C(=O)NC(C(=O)NCCCN(C)C)C%11=C(C(=CC(=C%11)O)OC%12OC(CO)C(O)C(O)C%12O)C%13=CC9=CC=C%13O)C=C3	1.865	16	20	22			S1064	Masitinib (AB1010)	b7	L1100-01	in 10mM DMSO	c-Kit,PDGFR	Protein Tyrosine Kinase	Masitinib is a novel inhibitor for Kit and PDGFRα/β with IC50 of 200 nM and 540 nM/800 nM, weak inhibition to ABL and c-Fms. Phase 3.	498.64	790299-79-5	100	200.55	<1		http://selleckchem.com/products/Masitinib-(AB1010).html	C28H30N6OS	free base	N/A	CN1CCN(CC1)CC2=CC=C(C=C2)C(=O)NC3=CC(=C(C)C=C3)NC4=NC(=CS4)C5=CC=CN=C5	4.475	3	2	7
-7.76234	S8762	dBET6	h7	L1100-37	in 10mM DMSO	Epigenetic Reader Do	Epigenetics	dBET6 is a highly cell-permeable degrader of BET bromodomains with an IC50 of 14 nM for BRD4 binding.	841.37	1950634-92-0	100	118.85	<1	0	http://www.selleck.cn/products/dbet6.html	C42H45ClN8O7S	free base	N/A	CC1=C(C)C2=C(S1)[N]3C(=NN=C3C(CC(=O)NCCCCCCCCNC(=O)COC4=CC=CC5=C4C(=O)N(C6CCC(=O)NC6=O)C5=O)N=C2C7=CC=C(Cl)C=C7)C	4.8	10	3	16			S1065	Pictilisib (GDC-0941)	c7	L1100-01	in 10mM DMSO	PI3K	PI3K/Akt/mTOR	Pictilisib (GDC-0941) is a potent inhibitor of PI3Kα/δ with IC50 of 3 nM in cell-free assays, with modest selectivity against p110β (11-fold) and p110γ (25-fold). Phase 2.	513.64	957054-30-7	44	85.66	<1		http://selleckchem.com/products/GDC-0941.html	C23H27N7O3S2	free base	RG7321	C[S](=O)(=O)N1CCN(CC1)CC2=CC3=NC(=NC(=C3S2)N4CCOCC4)C5=CC=CC6=C5C=N[NH]6	2.153	6	1	5
-7.75937	S8670	Vipivotide tetraxetan (PSMA-617)	b8	L1100-61	in 10mM Water	Drug-Linker Conjugat	Others	Vipivotide tetraxetan (PSMA-617) is a chemically modified PSMA(prostate-specific membrane antigen) inhibitor with a Ki of 0.37 nM.	1042.14	1702967-37-0	-1	-0.96	100	95.96	http://www.selleckchem.com/products/vipivotide-tetraxetan.html	C49H71N9O16	Free Base	N/A	OC(=O)CCC(NC(=O)NC(CCCCNC(=O)C(CC1=CC2=CC=CC=C2C=C1)NC(=O)C3CCC(CC3)CNC(=O)CN4CCN(CCN(CCN(CC4)CC(O)=O)CC(O)=O)CC(O)=O)C(O)=O)C(O)=O	-11.549	10	5	27			S1066	SL-327	d7	L1100-01	in 10mM DMSO	MEK	MAPK	SL327 is a selective inhibitor for MEK1/2 with IC50 of 0.18 μM/ 0.22 μM, no activity towards Erk1, MKK3, MKK4, c-JUN, PKC, PKA, or CamKIIcapable of transport through the blood-brain barrier.	335.35	305350-87-2	67	199.79	<1		http://selleckchem.com/products/SL327.html	C16H12F3N3S	free base	N/A	NC(\SC1=CC=C(N)C=C1)=C(C#N)/C2=C(C=CC=C2)C(F)(F)F	3.705	0	2	4
-7.73668	S4758	Crocin	f5	L1100-19	in 10mM DMSO	Others	Others	Crocin is a water-soluble carotenoid pigment of saffron (Crocus sativus L.). It has been used as a spice for flavoring and coloring food preparations, and in Chinese traditional medicine as an anodyne or tranquilizer.	976.96	42553-65-1	100	102.36	<1	0	http://selleckchem.com/products/crocin.html	C44H64O24	free base	Alpha-Crocin, Gardenia Yellow	CC(=C\C=C\C=C(C)\C=C\C=C(C)\C(=O)OC1OC(COC2OC(CO)C(O)C(O)C2O)C(O)C(O)C1O)\C=C\C=C(C)/C(=O)OC3OC(COC4OC(CO)C(O)C(O)C4O)C(O)C(O)C3O	-2.722	10	14	20			S1067	SB431542	e7	L1100-01	in 10mM DMSO	TGF-beta/Smad	TGF-beta/Smad	SB431542 is a potent and selective inhibitor of ALK5 with IC50 of 94 nM in a cell-free assay, 100-fold more selective for ALK5 than p38 MAPK and other kinases.	384.39	301836-41-9	76	197.72	<1		http://selleckchem.com/products/SB-431542.html	C22H16N4O3	free base	N/A	NC(=O)C1=CC=C(C=C1)C2=NC(=C([NH]2)C3=NC=CC=C3)C4=CC5=C(OCO5)C=C4	3.447	5	2	4
-7.73117	S0070	Gefitinib-based PROTAC 3	d10	L1100-55	in 10mM DMSO	EGFR	Protein Tyrosine Kinase	Gefitinib-based PROTAC 3 which conjugates an EGFR binding element to a VHL ligand via a linker induces degradation of EGFR and mutants with DC50 of 11.7 nM and 22.3 nM in HCC827(Exon 19 del) and H3255 (L858R) cells, respectively.	934.51	2230821-27-7	100	107.01	<1	0	http://www.selleckchem.com/products/gefitinib-based-protac-3.html	C47H57ClFN7O8S	Free base	N/A	COC1=CC2=NC=NC(=C2C=C1OCCCCCOCCOCCC(=O)NC(C(=O)N3CC(O)CC3C(=O)NCC4=CC=C(C=C4)C5=C(C)N=CS5)C(C)(C)C)NC6=CC=C(F)C(=C6)Cl	6.022	10	4	23			S1068	Crizotinib (PF-02341066)	f7	L1100-01	in 10mM DMSO	ALK,c-Met	Protein Tyrosine Kinase	Crizotinib (PF-02341066) is a potent inhibitor of c-Met and ALK with IC50 of 11 nM and 24 nM in cell-based assays, respectively.	450.34	877399-52-5	9	19.98	<1		http://selleckchem.com/products/PF-2341066.html	C21H22Cl2FN5O	free base	N/A	CC(OC1=C(N)N=CC(=C1)C2=C[N](N=C2)C3CCNCC3)C4=C(Cl)C=CC(=C4Cl)F	3.693	3	2	5
-7.70275	P1160	Epsilon-V1-2	b4	L1100-55	in 10mM DMSO	PKC	Cytoskeletal Signaling	Epsilon-V1-2 (ε-V1-2), a PKCε-derived peptide, is a selective PKCε inhibitor, which can inhibit the translocationof PKCε, but not α-, β-, and δ-PKC.	843.97	182683-50-7	100	118.49	100	118.49	http://www.selleckchem.com/products/epsilon-v1-2.html	C37H65N9O13	free base	ε-V1-2	CC(C)CC(NC(=O)C(CO)NC(=O)C(NC(=O)C(C)NC(=O)C(N)CCC(O)=O)C(C)C)C(=O)NC(CCCCN)C(=O)N1CCCC1C(=O)NC(C(C)O)C(O)=O	-8.215	9	10	26			S1069	Luminespib (AUY-922, NVP-AUY922)	g7	L1100-01	in 10mM DMSO	HSP (e.g. HSP90)	Cytoskeletal Signaling	Luminespib (AUY-922, NVP-AUY922) is a highly potent HSP90 inhibitor for HSP90α/β with IC50 of 13 nM /21 nM in cell-free assays, weaker potency against the HSP90 family members GRP94 and TRAP-1, exhibits the tightest binding of any small-molecule HSP90 ligand. Phase 2.	465.54	747412-49-3	93	199.77	<1		http://selleckchem.com/products/NVP-AUY922.html	C26H31N3O5	free base	VER-52296	CCNC(=O)C1=NOC(=C1C2=CC=C(CN3CCOCC3)C=C2)C4=CC(=C(O)C=C4O)C(C)C	4.069	4	3	7
-7.69643	E1113	GSK215	e6	L1100-58	in 10mM DMSO	FAK	Protein Tyrosine Kinase	GSK215 is a potent and selective PROTAC focal adhesion kinase (FAK) degrader, which exerts FAK degradation in A549 non-small-cell lung cancer cells with DC50 of 1.3 nM by a strong time-dependence way and maximal degradation (Dmax) near the limit of the assay quantification (Dmax 99%).	985.13	2743427-26-9	100	101.51	<1	0	http://www.selleckchem.com/products/gsk215.html	C50H59F3N10O6S	Free base	0	CNC(=O)C1=C(NC2=CC(=NC=C2C(F)(F)F)NC3=C(OC)C=C(C=C3)N4CCN(CC4)CC(=O)NC(C(=O)N5CC(O)CC5C(=O)NC(C)C6=CC=C(C=C6)C7=C(C)N=CS7)C(C)(C)C)C=CC=C1	5.572	7	6	17			S1070	PHA-665752	h7	L1100-01	in 10mM DMSO	c-Met	Protein Tyrosine Kinase	PHA-665752 is a potent, selective and ATP-competitive c-Met inhibitor with IC50 of 9 nM in cell-free assays, >50-fold selectivity for c-Met than RTKs or STKs.	641.61	477575-56-7	128	199.5	<1		http://selleckchem.com/products/PHA-665752.html	C32H34Cl2N4O4S	free base	N/A	CC1=C(C(=C([NH]1)/C=C/2C(=O)NC3=C2C=C(C=C3)[S](=O)(=O)CC4=C(Cl)C=CC=C4Cl)C)C(=O)N5CCCC5CN6CCCC6	5.689	4	2	7
-7.68142	S4287	Micafungin Sodium	a11	L1100-60	in 10mM Water	Anti-infection	Microbiology	Micafungin Sodium is an inhibitor of 1, 3-beta-D-glucan synthesis, used as an antifungal drug.	1292.26	208538-73-2	0	0	100	77.38	http://selleckchem.com/products/micafungin-sodium.html	C56H70N9NaO23S	Sodium Salt	FK463 Sodium, Mycamine Sodium	CCCCCOC1=CC=C(C=C1)C2=CC(=NO2)C3=CC=C(C=C3)C(=O)NC4CC(O)C(O)NC(=O)C5C(O)C(C)CN5C(=O)C(NC(=O)C(NC(=O)C6CC(O)CN6C(=O)C(NC4=O)C(C)O)C(O)C(O)C7=CC(=C(O)C=C7)O[S](=O)(=O)O[Na])C(O)CC(N)=O	-2.974	13	15	19			S1071	HA14-1	a8	L1100-01	in 10mM DMSO	Bcl-2	Apoptosis	HA14-1 is a non-peptidic ligand of a Bcl-2 surface pocket with IC50 of ~9 μM.	409.23	65673-63-4	82	200.38	<1		http://selleckchem.com/products/HA14-1.html	C17H17BrN2O5	free base	N/A	CCOC(=O)C(C#N)C1C2=CC(=CC=C2OC(=C1C(=O)OCC)N)Br	2.511	5	1	7
-7.67991	P1153	PKG inhibitor peptide	g3	L1100-55	in 10mM DMSO	PKG	GPCR & G Protein	PKG inhibitor peptide is an ATP-competitive inhibitor of cGMP-dependent protein kinase (PKG), with a Ki of 86 μM.	943.11	82801-73-8	100	106.03	100	106.03	http://www.selleckchem.com/products/pkg-inhibitor-peptide.html	C38H74N18O10	free base	0	CC(NC(=O)C(CCCNC(N)=N)NC(=O)C(CCCCN)NC(=O)C(N)CCCNC(N)=N)C(=O)NC(CCCNC(N)=N)C(=O)NC(CCCCN)C(=O)NC(CCC(O)=O)C(O)=O	-10.841	8	15	39			S1072	ZSTK474	b8	L1100-01	in 10mM DMSO	PI3K	PI3K/Akt/mTOR	ZSTK474 inhibits class I PI3K isoforms with IC50 of 37 nM in a cell-free assay, mostly PI3Kδ. Phase1/2.	417.41	475110-96-4	21	50.31	<1		http://selleckchem.com/products/ZSTK474.html	C19H21F2N7O2	free base	N/A	FC(F)C1=NC2=C(C=CC=C2)[N]1C3=NC(=NC(=N3)N4CCOCC4)N5CCOCC5	3.366	6	0	4
-7.6703	E0525	Colistin	e2	L1100-62	in 10mM Water	Anti-infection	Microbiology	Colistin, a cyclic polypeptide antibiotic synthesized by Bacillus polymyxa subspecies colistinus Koyama, exerts antimicrobial activity by targeting at the bacterial cell membrane.	1155.43	1066-17-7	<1	0	100	86.55	http://www.selleckchem.com/products/colistimethate.html	C52H98N16O13	free base	0	NA	NA	NA	NA	NA			S1075	SB216763	c8	L1100-01	in 10mM DMSO	GSK-3	PI3K/Akt/mTOR	SB216763 is a potent and selective GSK-3 inhibitor with IC50 of 34.3 nM for GSK-3α and equally effective at inhibiting human GSK-3β.	371.22	280744-09-4	23	61.96	<1		http://selleckchem.com/products/SB-216763.html	C19H12Cl2N2O2	free base	N/A	C[N]1C=C(C2=C1C=CC=C2)C3=C(C(=O)NC3=O)C4=CC=C(Cl)C=C4Cl	4.391	2	1	2
-7.65548	S9317	Forsythoside A	a8	L1100-39	in 10mM DMSO	Others	Cancer	Forsythoside A has antimicrobial, anticomplementary, anti-inflammatory and antiendotoxin activities. Forsythoside A inhibits Infected cells was confirmed by infecting primary chicken embryo kidney cells.	624.59	79916-77-1	100	160.11	0	0	0	C29H36O15	free base	0	CC1OC(OCC2OC(OCCC3=CC=C(O)C(=C3)O)C(O)C(O)C2OC(=O)\C=C\C4=CC=C(O)C(=C4)O)C(O)C(O)C1O	0.484	6	9	11			S1076	SB203580	d8	L1100-01	in 10mM DMSO	p38 MAPK	MAPK	SB203580 is a p38 MAPK inhibitor with IC50 of 0.3-0.5 μM in THP-1 cells, 10-fold less sensitive to SAPK3(106T) and SAPK4(106T) and blocks PKB phosphorylation with IC50 of 3-5 μM.	377.43	152121-47-6	43	113.93	<1		http://selleckchem.com/products/SB-203580.html	C21H16FN3OS	Free Base	RWJ 64809, PB 203580	C[S](=O)C1=CC=C(C=C1)C2=NC(=C([NH]2)C3=CC=NC=C3)C4=CC=C(F)C=C4	3.883	3	1	4
-7.60441	S1074	Poliumoside	a3	L1100-42	in 10mM DMSO	Others	Others	Poliumoside exhibits significant inhibition of advanced glycation end product formation with IC50 values of 19.69 µM. In the rat lens aldose reductase assay.Poliumoside exhibits greater inhibitory effects on rat lens aldose reductase(RLAR) with IC50 values of 8.47 µM.	770.73	94079-81-9	100	129.75	100	129.75	http://www.selleck.cn/products/poliumoside.html	C35H46O19	Free Base	N/A	CC1OC(OCC2OC(OCCC3=CC(=C(O)C=C3)O)C(O)C(OC4OC(C)C(O)C(O)C4O)C2OC(=O)/C=C/C5=CC(=C(O)C=C5)O)C(O)C(O)C1O	-0.375	8	11	13			S1077	SB202190 (FHPI)	e8	L1100-01	in 10mM DMSO	p38 MAPK	MAPK	SB202190 (FHPI) is a potent p38 MAPK inhibitor targeting p38α/β with IC50 of 50 nM/100 nM in cell-free assays, sometimes used instead of SB 203580 to investigate potential roles for SAPK2a/p38 in vivo.	331.34	152121-30-7	66	199.19	<1		http://selleckchem.com/products/SB-202190.html	C20H14FN3O	free base	N/A	OC1=CC=C(C=C1)C2=NC(=C([NH]2)C3=CC=NC=C3)C4=CC=C(F)C=C4	4.211	2	2	3
-7.58452	S5652	Elbasvir	f2	L1100-23	in 10mM DMSO	HCV Protease	Proteases	Elbasvir is an NS5A inhibitor, preventing hepatitis C viral RNA replication and virion assembly. Median EC50 values range from 0.2 to 3600 pmol/L, based on genotype.	882.02	1370468-36-2	100	113.38	<1	0	http://selleckchem.com/products/elbasvir.html	C49H55N9O7	free base	MK8742	COC(=O)NC(C(C)C)C(=O)N1CCCC1C2=NC=C([NH]2)C3=CC4=C(C=C3)C5=CC6=C(C=CC(=C6)C7=CN=C([NH]7)C8CCCN8C(=O)C(NC(=O)OC)C(C)C)[N]5C(O4)C9=CC=CC=C9	7.424	9	4	13			S1078	MK-2206 2HCl	f8	L1100-01	in 10mM DMSO	Akt	PI3K/Akt/mTOR	MK-2206 2HCl is a highly selective inhibitor of Akt1/2/3 with IC50 of 8 nM/12 nM/65 nM in cell-free assays, respectively no inhibitory activities against 250 other protein kinases observed. Phase 2.	480.39	1032350-13-2	14	29.14	<1		http://selleckchem.com/products/MK-2206.html	C25H23Cl2N5O	Dihydrochloride	N/A	Cl.Cl.NC1(CCC1)C2=CC=C(C=C2)C3=C(C=C4C(=N3)C=CN5C(=O)NN=C45)C6=CC=CC=C6	4.183	3	2	3
-7.57697	S7800	A-1155463	d11	L1100-56	in 10mM DMSO	Bcl-2	Apoptosis	A-1155463, a highly potent and selective BCL-XL inhibitor, shows picomolar binding affinity to BCL-XL, and >1000-fold weaker binding to BCL-2 and related proteins BCL-W(Ki=19 nM) and MCL-1(Ki>440 nM).	669.79	1235034-55-5	80	119.44	<1	0	http://www.selleckchem.com/products/a-1155463.html	C35H32FN5O4S2	Free base	N/A	CN(C)CC#CC1=CC(=C(OCCCC2=C(N=C(S2)N3CCC4=CC=CC(=C4C3)C(=O)NC5=NC6=CC=CC=C6S5)C(O)=O)C=C1)F	4.165	5	1	12			S1080	SU11274	g8	L1100-01	in 10mM DMSO	c-Met	Protein Tyrosine Kinase	SU11274 is a selective Met inhibitor with IC50 of 10 nM in cell-free assays, no effects on PGDFRβ, EGFR or Tie2.	568.09	658084-23-2	92	161.95	<1		http://selleckchem.com/products/SU11274.html	C28H30ClN5O4S	free base	PKI-SU11274	CN1CCN(CC1)C(=O)C2=C(C)[NH]C(=C2C)/C=C/3C(=O)NC4=C3C=C(C=C4)[S](=O)(=O)N(C)C5=CC(=CC=C5)Cl	3.477	4	2	5
-7.52066	S7965	PLX8394	d9	L1100-32	in 10mM DMSO	Raf	MAPK	PLX8394 is a next-generation, orally available, small-molecule BRAF inhibitor with IC50 values of 3.8 nM, 14 nM and 23 nM for BRAF(V600E), WT BRAF and CRAF respectively. It has potential antineoplastic activity.	542.53	1393466-87-9	100	184.32	<1	0	http://www.selleckchem.com/products/plx8394.html	C25H21F3N6O3S	Free Base	N/A	FC1CCN(C1)[S](=O)(=O)NC2=CC=C(F)C(=C2F)C(=O)C3=C[NH]C4=NC=C(C=C34)C5=CN=C(N=C5)C6CC6	2.252	6	2	7			S1082	Vismodegib (GDC-0449)	h8	L1100-01	in 10mM DMSO	Hedgehog/Smoothened	Stem Cells & Wnt	Vismodegib (GDC-0449) is a potent, novel and specific hedgehog inhibitor with IC50 of 3 nM and also inhibits P-gp with IC50 of 3.0 μM in a cell-free assay.	421.3	879085-55-9	84	199.38	<1		http://selleckchem.com/products/GDC-0449.html	C19H14Cl2N2O3S	free base	N/A	C[S](=O)(=O)C1=CC=C(C(=C1)Cl)C(=O)NC2=CC(=C(Cl)C=C2)C3=NC=CC=C3	4.265	4	1	4
-7.47472	S8028	Tariquidar	f3	L1100-33	in 10mM DMSO	P-gp	Transmembrane Transporters	Tariquidar is a potent and selective noncompetitive inhibitor of P-glycoprotein with Kd of 5.1 nM in CHrB30 cell line, reverses drug resistance in MDR cell Lines. Phase 3.	646.73	206873-63-4	52	80.4	<1	0	http://selleckchem.com/products/tariquidar.html	C38H38N4O6	free base	XR9576	COC1=CC2=C(CN(CCC3=CC=C(NC(=O)C4=C(NC(=O)C5=CC6=CC=CC=C6N=C5)C=C(OC)C(=C4)OC)C=C3)CC2)C=C1OC	5.573	7	2	11			S1084	Brivanib (BMS-540215)	a9	L1100-01	in 10mM DMSO	FGFR,VEGFR	Protein Tyrosine Kinase	Brivanib is an ATP-competitive inhibitor against VEGFR2 with IC50 of 25 nM, moderate potency against VEGFR-1 and FGFR-1, but >240-fold against PDGFR-β. Phase 3.	370.38	649735-46-6	74	199.79	<1		http://selleckchem.com/products/Brivanib.html	C19H19FN4O3	free base	N/A	CC(O)COC1=C[N]2N=CN=C(OC3=C(F)C4=C([NH]C(=C4)C)C=C3)C2=C1C	3.481	4	2	5
-7.42418	S1002	ABT-737	a2	L1100-01	in 10mM DMSO	Bcl-2,Autophagy	Apoptosis	ABT-737 is a BH3 mimetic inhibitor of Bcl-xL, Bcl-2 and Bcl-w with EC50 of 78.7 nM, 30.3 nM and 197.8 nM in cell-free assays, respectively no inhibition observed against Mcl-1, Bcl-B or Bfl-1. Phase 2.	813.43	852808-04-9	100	122.94	<1	0	http://selleckchem.com/products/ABT-737.html	C42H45ClN6O5S2	free base	N/A	CN(C)CCC(CSC1=CC=CC=C1)NC2=CC=C(C=C2[N+]([O-])=O)[S](=O)(=O)NC(=O)C3=CC=C(C=C3)N4CCN(CC4)CC5=C(C=CC=C5)C6=CC=C(Cl)C=C6	8.198	3	2	16			S1085	Belinostat (PXD101)	b9	L1100-01	in 10mM DMSO	HDAC	Epigenetics	Belinostat (PXD101) is a novel HDAC inhibitor with IC50 of 27 nM in a cell-free assay, with activity demonstrated in cisplatin-resistant tumors.	318.35	414864-00-9	64	201.04	<1		http://selleckchem.com/products/Belinostat.html	C15H14N2O4S	free base	NSC726630, PX-105684	ONC(=O)/C=C/C1=CC(=CC=C1)[S](=O)(=O)NC2=CC=CC=C2	1.8	3	2	5
-7.40811	S5110	Safflower Yellow	a10	L1100-20	in 10mM DMSO	Others	Others	Safflor Yellow (SY), the main active constituent of the traditional Chinese medicine Safflower, is known as a neuroprotective agent that indirectly attenuates neuroinflammation.	910.78	36338-96-2	100	109.8	0	0	http://selleckchem.com/products/safflower-yellow.html	C43H42O22	free base	Safflor Yellow	OCC1OC(C(O)C(O)C1O)C2(O)C(=C(\C=C/3C(=O)C(=C(O)C(O)(C4OC(CO)C(O)C(O)C4O)C3=O)C(=O)\C=C\C5=CC=C(O)C=C5)C(=O)C(=C2O)C(=O)\C=C\C6=CC=C(O)C=C6)O	0	0	0	0			S1087	Iniparib (BSI-201)	c9	L1100-01	in 10mM DMSO	PARP	DNA Damage	Iniparib (BSI-201) is a PARP1 inhibitor with demonstrated effectiveness in triple-negative breast cancer (TNBC). Phase 3.	292.03	160003-66-7	58	198.61	<1		http://selleckchem.com/products/BSI-201.html	C7H5IN2O3	free base	NSC-746045, IND-71677	NC(=O)C1=CC(=C(I)C=C1)[N+]([O-])=O	1.304	1	1	2
-7.40028	S5403	Ombitasvir (ABT-267)	a11	L1100-21	in 10mM DMSO	HCV Protease	Proteases	Ombitasvir (ABT-267) is an inhibitor of the HCV non-structural protein 5A with antiviral activity.	894.11	1258226-87-7	100	111.84	0	0	http://selleckchem.com/products/ombitasvir-abt-267.html	C50H67N7O8	free base	N/A	COC(=O)NC(C(C)C)C(=O)N1CCCC1C(=O)NC2=CC=C(C=C2)C3CCC(N3C4=CC=C(C=C4)C(C)(C)C)C5=CC=C(NC(=O)C6CCCN6C(=O)C(NC(=O)OC)C(C)C)C=C5	7.103	8	4	16			S1088	NVP-ADW742	d9	L1100-01	in 10mM DMSO	IGF-1R	Protein Tyrosine Kinase	NVP-ADW742 is an IGF-1R inhibitor with IC50 of 0.17 μM, >16-fold more potent against IGF-1R than InsR little activity to HER2, PDGFR, VEGFR-2, Bcr-Abl and c-Kit.	453.58	475488-23-4	10	22.05	<1		http://selleckchem.com/products/NVP-ADW742.html	C28H31N5O	Free Base	GSK 552602A, ADW742	NC1=NC=NC2=C1C(=C[N]2C3CC(C3)CN4CCCC4)C5=CC(=CC=C5)OCC6=CC=CC=C6	4.806	3	1	7
-7.39015	S1111	Foretinib (GSK1363089)	a2	L1100-02	in 10mM DMSO	c-Met,VEGFR	Protein Tyrosine Kinase	Foretinib (GSK1363089) is an ATP-competitive inhibitor of HGFR and VEGFR, mostly for Met and KDR with IC50 of 0.4 nM and 0.9 nM in cell-free assays. Less potent against Ron, Flt-1/3/4, Kit, PDGFRα/β and Tie-2, and little activity to FGFR1 and EGFR. Phase 2.	632.65	849217-64-7	100	158.07	<1	0	http://selleckchem.com/products/XL880(GSK1363089,EXEL-2880).html	C34H34F2N4O6	free base	EXEL-2880, XL-880	COC1=CC2=C(C=C1OCCCN3CCOCC3)N=CC=C2OC4=C(F)C=C(NC(=O)C5(CC5)C(=O)NC6=CC=C(F)C=C6)C=C4	4.437	7	2	12			S1089	Refametinib (RDEA119, Bay 86-9766)	e9	L1100-01	in 10mM DMSO	MEK	MAPK	Refametinib (RDEA119, Bay 86-9766) is a potent, ATP non-competitive and highly selective inhibitor of MEK1 and MEK2 with IC50 of 19 nM and 47 nM, respectively.	572.34	923032-37-5	100	174.72	<1		http://selleckchem.com/products/refametinib-rdea119-bay86-9766.html	C19H20F3IN2O5S	free base	BAY 869766	COC1=C(N[S](=O)(=O)C2(CC2)CC(O)CO)C(=C(F)C(=C1)F)NC3=CC=C(I)C=C3F	2.827	3	4	9
-7.38161	S9213	Jujuboside A	f8	L1100-55	in 10mM DMSO	Immunology & Inflamm	Immunology & Inflammation	Jujuboside A, isolated from Semen Ziziphi Spinosae, exerts anti-oxidant, anti-inflammatory activities, and reduces the cell apoptosis.	1207.35	55466-04-1	100	82.83	-1	0	http://www.selleckchem.com/products/jujuboside-a.html	C58H94O26	free base	N/A	CC1OC(OC2C(OCC(O)C2OC3OC(COC4OC(CO)C(O)C(O)C4O)C(O)C(O)C3OC5OCC(O)C(O)C5O)OC6CCC7(C)C(CCC8(C)C7CCC9C%10C(C)(O)CC(OC%10%11CC89CO%11)C=C(C)C)C6(C)C)C(O)C(O)C1O	-2.433	12	13	13			S1090	Abexinostat (PCI-24781)	f9	L1100-01	in 10mM DMSO	HDAC	Cytoskeletal Signaling	Abexinostat (PCI-24781) is a novel pan-HDAC inhibitor mostly targeting HDAC1 with Ki of 7 nM, modest potent to HDACs 2, 3, 6, and 10 and greater than 40-fold selectivity against HDAC8. Phase 1/2.	397.42	783355-60-2	80	201.3	<1		http://selleckchem.com/products/PCI-24781.html	C21H23N3O5	free base	CRA-024781	CN(C)CC1=C(OC2=CC=CC=C12)C(=O)NCCOC3=CC=C(C=C3)C(=O)NO	2.353	4	2	8
-7.36891	S9903	NRD167	h10	L1100-49	in 10mM DMSO	Sirtuin	DNA Damage/DNA Repair	NRD167 is a potent and selective SIRT5 inhibitor.	666.83	2166487-23-4	100	149.96	<1	0	http://www.selleckchem.com/products/nrd167.html	C34H46N6O6S	Free Base	N/A	CCOC(=O)CCNC(=S)NCCCCC(NC(=O)OCC1=CC=CC=C1)C(=O)NC(CC2=C[NH]C3=C2C=CC=C3)C(=O)NC(C)C	4.79	6	6	22			S1091	Linsitinib (OSI-906)	g9	L1100-01	in 10mM DMSO	IGF-1R	Protein Tyrosine Kinase	Linsitinib (OSI-906) is a selective inhibitor of IGF-1R with IC50 of 35 nM in cell-free assays modestly potent to InsR with IC50 of 75 nM, and no activity towards Abl, ALK, BTK, EGFR, FGFR1/2, PKA etc. Phase 3.	421.49	867160-71-2	84	199.29	<1		http://selleckchem.com/products/OSI-906.html	C26H23N5O	free base	N/A	CC1(O)CC(C1)C2=NC(=C3[N]2C=CN=C3N)C4=CC=C5C=CC(=NC5=C4)C6=CC=CC=C6	3.757	3	1	3
-7.35925	S8245	Thiomyristoyl	h6	L1100-34	in 10mM DMSO	Sirtuin	DNA Damage	Thiomyristoyl is a potent and specific SIRT2 inhibitor with an IC50 of 28 nM. It inhibits SIRT1 with an IC50 value of 98 μM and does not inhibit SIRT3 even at 200 μM.	581.85	1429749-41-6	100	171.87	<1	0	http://selleckchem.com/products/thiomyristoyl.html	C34H51N3O3S	free base	TM	CCCCCCCCCCCCCC(=S)NCCCCC(NC(=O)OCC1=CC=CC=C1)C(=O)NC2=CC=CC=C2	9.441	3	3	24			S1092	KU-55933 (ATM Kinase Inhibitor)	h9	L1100-01	in 10mM DMSO	ATM/ATR	DNA Damage	KU-55933 (ATM Kinase Inhibitor) is a potent and specific ATM inhibitor with IC50/Ki of 12.9 nM/2.2 nM in cell-free assays, and is highly selective for ATM as compared to DNA-PK, PI3K/PI4K, ATR and mTOR.	395.49	587871-26-9	33	83.44	<1		http://selleckchem.com/products/KU-55933.html	C21H17NO3S2	free base	N/A	O=C1C=C(OC(=C1)C2=CC=CC3=C2SC4=CC=CC=C4S3)N5CCOCC5	4.393	3	0	2
-7.33655	S6948	Lanreotide	e4	L1100-47	in 10mM DMSO	GHSR	Endocrinology & Hormones	Lanreotide (Laromustine, Angiopeptin, BIM 23014, Dermopeptin, Ipstyl, ITM-014, Somatulina, Somatuline, Lanreotidum), an analog of the native somatostatin peptide, is a physiological inhibitor of growth hormone (GH). Lanreotide also has antitumoral effects.	1096.32	108736-35-2	100	91.21	100	91.21	https://www.selleckchem.com/products/lanreotide.html	C54H69N11O10S2	Free Base	Laromustine, Angiopeptin, BIM 23014, BIM 23014C, BM 23014, Dermopeptin, Ipstyl, ITM-014, ITM-014T, Somatulina, Somatuline, Lanreotidum	CC(C)C1NC(=O)C(CCCCN)NC(=O)C(CC2=C[NH]C3=C2C=CC=C3)NC(=O)C(CC4=CC=C(O)C=C4)NC(=O)C(CSSCC(NC1=O)C(=O)NC(C(C)O)C(N)=O)NC(=O)C(N)CC5=CC6=CC=CC=C6C=C5	1.704	8	13	17			S1093	GSK1904529A	a10	L1100-01	in 10mM DMSO	IGF-1R	Protein Tyrosine Kinase	GSK1904529A is a selective inhibitor of IGF-1R and IR with IC50 of 27 nM and 25 nM in cell-free assays, >100-fold more selective for IGF-1R/InsR than Akt1/2, Aurora A/B,B-Raf, CDK2, EGFR etc.	851.96	1089283-49-7	124	145.55	<1		http://selleckchem.com/products/GSK1904529A.html	C44H47F2N9O5S	free base	GSK 4529	CCC1=CC(=C(OC)C=C1N2CCC(CC2)N3CCN(CC3)[S](C)(=O)=O)NC4=NC(=CC=N4)C5=C(N=C6C=CC=C[N]56)C7=CC(=C(OC)C=C7)C(=O)NC8=C(F)C=CC=C8F	6.571	8	2	12
-7.32979	E0039	A-779	d2	L1100-50	in 10mM DMSO	Angiotensin Receptor	GPCR & G Protein	A-779 is a potent and selective antagonist for Angiotensin-(1&ndash;7) (Ang-(1-7)) with an IC50 of 0.3 nM in a radioligand binding assay. A-779 shows no significant affinity for AT1 or AT2 receptors at a concentration of 1 &mu;M.	872.97	159432-28-7	100	114.55	25	28.64	http://www.selleckchem.com/products/a-779.html	C39H60N12O11	Free Base	N/A	CCC(C)C(NC(=O)C(CC1=CC=C(O)C=C1)NC(=O)C(NC(=O)C(CCCNC(N)=N)NC(=O)C(N)CC(O)=O)C(C)C)C(=O)NC(CC2=CN=C[NH]2)C(=O)NC(C)C(O)=O	-4.28	9	11	27			S1094	PF-04217903	b10	L1100-01	in 10mM DMSO	c-Met	Protein Tyrosine Kinase	PF-04217903 is a selective ATP-competitive c-Met inhibitor with IC50 of 4.8 nM in A549 cell line, susceptible to oncogenic mutations (no activity to Y1230C mutant). Phase 1.	372.38	956905-27-4	5	13.43	<1		http://selleckchem.com/products/PF-04217903.html	C19H16N8O	free base	N/A	OCC[N]1C=C(C=N1)C2=NC3=C(N=C2)N=N[N]3CC4=CC5=CC=CN=C5C=C4	1.561	6	1	5
-7.32465	S7579	Ledipasvir (GS5885)	g2	L1100-30	in 10mM DMSO	HCV Protease	Microbiology	Ledipasvir (GS5885) is a HCV NS5A polymerase inhibitor, used for the treatment of hepatitis C virus infection.	889	1256388-51-8	100	112.49	<1	0	http://selleckchem.com/products/ledipasvir-gs5885.html	C49H54F2N8O6	free base	N/A	COC(=O)NC(C(C)C)C(=O)N1C2CCC(C2)C1C3=NC4=CC=C(C=C4[NH]3)C5=CC=C6C7=CC=C(C=C7C(F)(F)C6=C5)C8=CN=C([NH]8)C9CCC%10(CC%10)N9C(=O)C(NC(=O)OC)C(C)C	7.304	8	4	12			S1095	Dacinostat (LAQ824)	c10	L1100-01	in 10mM DMSO	HDAC	Epigenetics	Dacinostat (LAQ824) is a novel HDAC inhibitor with IC50 of 32 nM and is known to activate the p21 promoter.	379.46	404951-53-7	76	200.29	<1		http://selleckchem.com/products/LAQ824(NVP-LAQ824).html	C22H25N3O3	free base	NVP-LAQ824	OCCN(CCC1=C[NH]C2=C1C=CC=C2)CC3=CC=C(\C=C\C(=O)NO)C=C3	3.045	1	3	9
-7.30971	S2312	Icariin	f8	L1100-08	in 10mM DMSO	PDE	Metabolism	Icariin is a cGMP-specific PDE5 inhibitor with IC50 of 0.432 μM, 167-fold more selective for PDE5 than PDE4.	676.66	489-32-7	50	73.89	<1	0	http://selleckchem.com/products/Icariin.html	C33H40O15	free base	N/A	COC1=CC=C(C=C1)C2=C(OC3OC(C)C(O)C(O)C3O)C(=O)C4=C(O2)C(=C(OC5OC(CO)C(O)C(O)C5O)C=C4O)CC=C(C)C	0.983	7	8	9			S1096	Quisinostat (JNJ-26481585) 2HCl	d10	L1100-01	in 10mM DMSO	HDAC	Epigenetics	Quisinostat (JNJ-26481585) 2HCl is a novel second-generation HDAC inhibitor with highest potency for HDAC1 with IC50 of 0.11 nM in a cell-free assay, modest potent to HDACs 2, 4, 10, and 11 greater than 30-fold selectivity against HDACs 3, 5, 8, and 9 and lowest potency to HDACs 6 and 7. Phase 2.	467.39	875320-31-3	79	169.02	<1		http://selleckchem.com/products/JNJ-26481585.html	C21H28Cl2N6O2	Dihydrochloride	N/A	Cl.Cl.C[N]1C=C(CNCC2CCN(CC2)C3=NC=C(C=N3)C(=O)NO)C4=CC=CC=C14	2.749	3	2	6
-7.30416	S3724	Velpatasvir	g4	L1100-14	in 10mM DMSO	HCV Protease	Proteases	Velpatasvir is a second-generation NS5A inhibitor that inhibits hepatitis C viral replication through acting on the crucial "membranous web" that facilitates RNA replication.	883	1377049-84-7	100	113.25	100	113.25	http://selleckchem.com/products/velpatasvir.html	C49H54N8O8	free base	GS-5816	COCC1CC(N(C1)C(=O)C(NC(=O)OC)C2=CC=CC=C2)C3=NC=C([NH]3)C4=CC=C5C(=C4)COC6=C5C=C7C=CC8=C(N=C([NH]8)C9CCC(C)N9C(=O)C(NC(=O)OC)C(C)C)C7=C6	5.789	10	4	13			S1097	BTZ043 Racemate	e10	L1100-01	in 10mM DMSO	Anti-infection	Microbiology	BTZ043 racemate is a decaprenylphosphoryl-β-D-ribose 2'-epimerase (DprE1) inhibitor acting as a new antimycobacterial agent that kill Mycobacterium tuberculosis.	431.39	957217-65-1	22	51	<1		http://selleckchem.com/products/BTZ043.html	C17H16F3N3O5S	free base	N/A	CC1COC2(CCN(CC2)C3=NC(=O)C4=CC(=CC(=C4S3)[N+]([O-])=O)C(F)(F)F)O1	3.515	4	0	3
-7.30192	S2360	Solanesol (Nonaisoprenol)	a2	L1100-47	in 10mM DMSO	others	others	Solanesol (Nonaisoprenol, Betulanonaprenol) is a long-chain polyisoprenoid alcohol compound with inhibitory activities toward FAK. It mainly accumulates in solanaceous crops, including tobacco, tomato, potato, eggplant, and pepper plants.	631.07	13190-97-1	100	158.46	<1	0	https://www.selleckchem.com/products/solanesol-nonaisoprenol.html	C45H74O	Free Base	Nonaisoprenol, Betulanonaprenol	CC(C)=CCC/C(C)=C/CC/C(C)=C/CC/C(C)=C/CC/C(C)=C/CC/C(C)=C/CC/C(C)=C/CCC(/C)=C/CC/C(C)=C/CO	15.72	0	1	25			S1098	Rucaparib (AG-014699,PF-01367338) phosphate	f10	L1100-01	in 10mM DMSO	PARP	DNA Damage	Rucaparib (AG-014699, PF-01367338) is an inhibitor of PARP with Ki of 1.4 nM for PARP1 in a cell-free assay, also showing binding affinity to eight other PARP domains. Phase 3.	421.36	459868-92-9	84	199.35	<1		http://selleckchem.com/products/AG-014699.html	C19H21FN3O5P	Phosphate	N/A	CNCC1=CC=C(C=C1)C2=C3CCNC(=O)C4=CC(=CC(=C34)[NH]2)F.O[P](O)(O)=O	2.49	1	3	3
-7.3014	S3814	Tubeimoside I	e10	L1100-14	in 10mM DMSO	Others	Others	Tubeimoside I (Lobatoside H, TBMS1), a triterpenoid saponin, isolated from the tubers of Bolbostemma paniculatum, shows potent antitumor and antitumor-promoting effects.	1319.43	102040-03-9	100	268.55	0	0	http://selleckchem.com/products/tubeimoside-i.html	C63H98O29	free base	Lobatoside H	CC1OC(OC2C(O)C(O)COC2OC(=O)C34CCC(C)(C)CC3C5=CCC6C7(C)CC(O)C8OC9OC(CO)C(O)C(O)C9OC%10OCC(O)C(O)C%10OC(=O)CC(C)(O)CC(=O)OCC8(C)C7CCC6(C)C5(C)CC4)C(O)C(OC%11OCC(O)C(O)C%11O)C1O	-1.606	15	13	8			S1100	MLN8054	g10	L1100-01	in 10mM DMSO	Aurora Kinase	Cell Cycle	MLN8054 is a potent and selective inhibitor of Aurora A with IC50 of 4 nM in Sf9 insect cell. It is more than 40-fold selective for Aurora A than Aurora B. Phase 1.	476.86	869363-13-3	95	199.22	<1		http://selleckchem.com/products/MLN8054.html	C25H15ClF2N4O2	free base	N/A	OC(=O)C1=CC=C(NC2=NC3=C(CN=C(C4=CC(=CC=C34)Cl)C5=C(F)C=CC=C5F)C=N2)C=C1	6.192	4	1	4
-7.29642	P1216	Box5	f4	L1100-55	in 10mM DMSO	Wnt5a	Stem Cells & Wnt	Box5, a Wnt5a-derived N-butyloxycarbonyl hexapeptide (t-Boc-Met-Asp-Gly-Cys-Glu-Leu), acts as an Wnt5a antagonist, inhibits the basal migration and invasion of Wnt5a-expressing HTB63 melanoma cells, antagonizes the effects of Wnt5a on melanoma cell migration and invasion by directly inhibiting Wnt5a-induced PKC and Ca(2+) signaling.	666.76	881188-48-3	100	149.98	2	3	http://www.selleckchem.com/products/box5.html	C25H42N6O11S2	free base	0	CSCCC(N)C(=O)NC(CC(O)=O)C(=O)NCC(=O)NC(CS)C(=O)NC(CCC(O)=O)C(=O)NC(CC(C)C)C(O)=O	-5.2	8	6	22			S1101	Vatalanib (PTK787) 2HCl	h10	L1100-01	in 10mM DMSO	VEGFR	Protein Tyrosine Kinase	Vatalanib (PTK787) 2HCl is an inhibitor of VEGFR2/KDR with IC50 of 37 nM in a cell-free assay, less potent against VEGFR1/Flt-1, 18-fold against VEGFR3/Flt-4. Phase 3.	419.73	212141-51-0	85	202.51	10	23.82	http://selleckchem.com/products/Vatalanib,Dihydrochloride-Salt.html	C20H17Cl3N4	Dihydrochloride	ZK 222584 (cpg-79787) 2HCl	Cl.Cl.ClC1=CC=C(NC2=NN=C(CC3=CC=NC=C3)C4=CC=CC=C24)C=C1	5.469	3	1	4
-7.29528	S1786	Verteporfin	h11	L1100-05	in 10mM DMSO	VDA,Hippo pathway	Angiogenesis	Verteporfin is a small molecule that inhibits TEAD–YAP association and YAP-induced liver overgrowth. It is also a potent second-generation photosensitizing agent derived from porphyrin.	718.79	129497-78-5	100	139.12	<1	0	http://selleckchem.com/products/Verteporfin(Visudyne).html	C41H42N4O8	free base	CL 318952	COC(=O)CCC1=C(C)C2=CC3=NC(=CC4=C(C)C(=C([NH]4)C=C5N=C(C=C1[NH]2)C(=C5C)CCC(O)=O)C=C)C6=CC=C(C(C(=O)OC)C36C)C(=O)OC	7.789	9	2	12			S1102	U0126-EtOH	a11	L1100-01	in 10mM DMSO	MEK	MAPK	U0126-EtOH is a highly selective inhibitor of MEK1/2 with IC50 of 0.07 μM/0.06 μM in cell-free assays, 100-fold higher affinity for ΔN3-S218E/S222D MEK than PD98059.	426.56	1173097-76-1	85	199.27	<1		http://selleckchem.com/products/U0126.html	C20H22N6OS2	Ethanolate	N/A	CCO.N\C(SC1=CC=CC=C1N)=C(C#N)\C(C#N)=C(N)/SC2=CC=CC=C2N	2.169	0	5	5
-7.28787	P1236	CYN154806	a5	L1100-55	in 10mM DMSO	Somatostatin receptor	Endocrinology & Hormones	CYN154806, a cyclic octapeptide, is a potent and selective somatostatin SST2 receptor antagonist, with pIC50 values of 8.58, 5.41, 6.07, 5.76 and 6.48 for human recombinant SST2, SST1, SST3, SST4 and SST5 receptors respectively.	1197.34	183658-72-2	100	83.52	50	41.76	http://www.selleckchem.com/products/cyn154806.html	C56H68N12O14S2	free base	0	CC(O)C1NC(=O)C(CCCCN)NC(=O)C(CC2=C[NH]C3=CC=CC=C23)NC(=O)C(CC4=CC=C(O)C=C4)NC(=O)C(CSSCC(NC1=O)C(=O)NC(CC5=CC=C(O)C=C5)C(N)=O)NC(=O)C(CC6=CC=C(C=C6)[N;v5](=O)=O)NC(C)=O	1.182	9	14	20			S1103	ZM 447439	b11	L1100-01	in 10mM DMSO	Aurora Kinase	Cell Cycle	ZM 447439 is a selective and ATP-competitive inhibitor for Aurora A and Aurora B with IC50 of 110 nM and 130 nM, respectively. It is more than 8-fold selective for Aurora A/B than MEK1, Src, Lck and has little effect against CDK1/2/4, Plk1, Chk1, etc.	513.59	331771-20-1	103	200.55	<1		http://selleckchem.com/products/ZM-447439.html	C29H31N5O4	free base	N/A	COC1=C(OCCCN2CCOCC2)C=C3N=CN=C(NC4=CC=C(NC(=O)C5=CC=CC=C5)C=C4)C3=C1	4.118	6	2	10
-7.27992	S8048	Venetoclax (ABT-199, GDC-0199)	e5	L1100-33	in 10mM DMSO	Bcl-2	Apoptosis	Venetoclax (ABT-199, GDC-0199) is a Bcl-2-selective inhibitor with Ki of <0.01 nM in cell-free assays, >4800-fold more selective versus Bcl-xL and Bcl-w, and no activity to Mcl-1. Phase 3.	868.44	1257044-40-8	100	115.15	<1	0	http://selleckchem.com/products/abt-199.html	C45H50ClN7O7S	free base	N/A	CC1(C)CCC(=C(C1)C2=CC=C(Cl)C=C2)CN3CCN(CC3)C4=CC(=C(C=C4)C(=O)N[S](=O)(=O)C5=CC=C(NCC6CCOCC6)C(=C5)[N+]([O-])=O)OC7=CN=C8[NH]C=CC8=C7	7.94	6	3	13			S1104	GDC-0879	c11	L1100-01	in 10mM DMSO	Raf	MAPK	GDC-0879 is a novel, potent, and selective B-Raf inhibitor with IC50 of 0.13 nM in A375 and Colo205 cells with activity against c-Raf as well no inhibition known to other protein kinases.	334.37	905281-76-7	66	197.39	<1		http://selleckchem.com/products/GDC-0879.html	C19H18N4O2	free base	AR-00341677	OCC[N]1C=C(C2=CC=C\3C(=C2)CCC3=N\O)C(=N1)C4=CC=NC=C4	2.387	3	1	4
-7.27863	S5151	Gypenoside	a11	L1100-20	in 10mM DMSO	Others	Others	Gypenoside (GP) is the predominant effective component of Gynostemma pentaphyllum and possesses capacities against inflammation and oxidation.	0	No CAS	100	10	0	0	http://selleckchem.com/products/gypenoside.html	0	0	N/A	CC1OC(OC2C(OCC(O)C2OC3OCC(O)C(O)C3O)OC4CCC5(C=O)C(CCC6(C)C5CCC7C(CCC67C)C(O)(CCC=C(C)C)COC8OC(CO)C(O)C(O)C8O)C4(C)C)C(O)C(O)C1O	0	0	0	0			S1105	LY294002	d11	L1100-01	in 10mM DMSO	Autophagy,PI3K	PI3K/Akt/mTOR	LY294002 is the first synthetic molecule known to inhibit PI3Kα/δ/β with IC50 of 0.5 μM/0.57 μM/0.97 μM in cell-free assays, respectively more stable in solution than Wortmannin, and also blocks autophagosome formation.	307.34	154447-36-6	36	117.13	<1		http://selleckchem.com/products/LY294002.html	C19H17NO3	free base	SF 1101, NSC 697286	O=C1C=C(OC2=C(C=CC=C12)C3=CC=CC=C3)N4CCOCC4	3.342	3	0	2
-7.27429	S1633	Zafirlukast	h5	L1100-05	in 10mM DMSO	LTR	Immunology & Inflammation	Zafirlukast is an oral leukotriene receptor antagonist (LTRA), used to prevent asthma symptoms.	575.68	107753-78-6	100	173.71	<1	0	http://selleckchem.com/products/Zafirlukast(Accolate).html	C31H33N3O6S	free base	ICI-204219	COC1=CC(=CC=C1CC2=C[N](C)C3=C2C=C(NC(=O)OC4CCCC4)C=C3)C(=O)N[S](=O)(=O)C5=CC=CC=C5C	6.299	6	2	9			S1106	OSU-03012 (AR-12)	e11	L1100-01	in 10mM DMSO	PDK	PI3K/Akt/mTOR	OSU-03012 (AR-12) is a potent inhibitor of recombinant PDK-1(phosphoinositide-dependent kinase 1) with IC50 of 5 μM in a cell-free assay and 2-fold increase in potency over OSU-02067.	460.45	742112-33-0	11	23.89	<1		http://selleckchem.com/products/OSU-03012.html	C26H19F3N4O	free base	N/A	NCC(=O)NC1=CC=C(C=C1)[N]2N=C(C=C2C3=CC4=C(C=C3)C5=C(C=CC=C5)C=C4)C(F)(F)F	5.212	2	2	5
-7.26874	S1022	Ridaforolimus (Deforolimus, MK-8669)	a4	L1100-01	in 10mM DMSO	mTOR	PI3K/Akt/mTOR	Ridaforolimus (Deforolimus, MK-8669) is a selective mTOR inhibitor with IC50 of 0.2 nM in HT-1080 cell line while not classified as a prodrug, mTOR inhibition and FKBP12 binding is similar to rapamycin. Phase 3.	990.21	572924-54-0	198	199.96	<1	0	http://selleckchem.com/products/Deforolimus.html	C53H84NO14P	free base	AP23573	COC1CC(CCC1O[P](C)(C)=O)CC(C)C2CC(=O)C(C)\C=C(C)\C(O)C(OC)C(=O)C(C)CC(C)/C=C/C=C/C=C(C)/C(CC3CCC(C)C(O)(O3)C(=O)C(=O)N4CCCCC4C(=O)O2)OC	6.303	12	1	8			S1107	Danusertib (PHA-739358)	f11	L1100-01	in 10mM DMSO	Aurora Kinase,Bcr-Abl,c-RET,FGFR	Cell Cycle	Danusertib (PHA-739358) is an Aurora kinase inhibitor for Aurora A/B/C with IC50 of 13 nM/79 nM/61 nM in cell-free assays, modestly potent to Abl, TrkA, c-RET and FGFR1, and less potent to Lck, VEGFR2/3, c-Kit, CDK2, etc. Phase 2.	474.55	827318-97-8	95	200.19	<1		http://selleckchem.com/products/PHA-739358(Danusertib).html	C26H30N6O3	free base	N/A	COC(C(=O)N1CC2=C(C1)C(=N[NH]2)NC(=O)C3=CC=C(C=C3)N4CCN(C)CC4)C5=CC=CC=C5	2.337	4	2	6
-7.26181	S9208	Ginsenoside Rb3	a6	L1100-47	in 10mM DMSO	others	others	Ginsenoside Rb3, extracted from the plant Panax ginseng, plays important roles in cardiovascular diseases, including myocardial ischemia-reperfusion (I/R) injury. Ginsenoside Rb3 (0.1-10 μM) is tested for inhibition of tumor necrosis factor-α (TNF)-induced nuclear factor kappa-light-chain-enhancer of activated B cells (NF-κB) luciferase reporter activity using a human kidney 293T cell-based assay…	1079.27	68406-26-8	100	92.66	-1	0	https://www.selleckchem.com/products/ginsenoside-rb3.html	C53H90O22	Free Base	N/A	CC(C)=CCCC(C)(OC1OC(COC2OCC(O)C(O)C2O)C(O)C(O)C1O)C3CCC4(C)C3C(O)CC5C6(C)CCC(OC7OC(CO)C(O)C(O)C7OC8OC(CO)C(O)C(O)C8O)C(C)(C)C6CCC45C	-0.688	8	14	15			S1109	BI 2536	g11	L1100-01	in 10mM DMSO	PLK	Cell Cycle	BI2536 is a potent Plk1 inhibitor with IC50 of 0.83 nM in a cell-free assay. It shows 4- and 11-fold greater selectivity against Plk2 and Plk3. Phase 2.	521.66	755038-02-9	21	40.26	<1		http://selleckchem.com/products/BI-2536.html	C28H39N7O3	free base	N/A	CCC1N(C2CCCC2)C3=NC(=NC=C3N(C)C1=O)NC4=CC=C(C=C4OC)C(=O)NC5CCN(C)CC5	3.548	5	2	7
-7.25836	S8501	DAPTA	b6	L1100-61	in 10mM Water	CCR	Immunology & Inflammation	DAPTA is a water soluble potent, selective CCR5 antagonist which potently inhibits specific CD4-dependent binding of gp120 Bal (IC50 = 0.06 nM) and CM235 (IC50 = 0.32 nM) to CCR5.	856.88	106362-34-9	0	0	100	116.7	http://selleckchem.com/products/dapta.html	C35H56N10O15	free base	D-Ala-peptide T-amide, peptide T	CC(N)C(=O)NC(CO)C(=O)NC(C(C)O)C(=O)NC(C(C)O)C(=O)NC(C(C)O)C(=O)NC(CC(N)=O)C(=O)NC(CC1=CC=C(O)C=C1)C(=O)NC(C(C)O)C(N)=O	-7.366	9	16	24			S1110	Varespladib (LY315920)	h11	L1100-01	in 10mM DMSO	Phospholipase (e.g. PLA)	Metabolism	Varespladib (LY315920) is a potent and selective human non-pancreatic secretory phospholipase A2 (hnsPLA) inhibitor with IC50 of 7 nM. Phase 3.	380.39	172732-68-2	76	199.79	<1		http://selleckchem.com/products/LY315920(Varespladib).html	C21H20N2O5	free base	N/A	CCC1=C(C(=O)C(N)=O)C2=C(C=CC=C2OCC(O)=O)[N]1CC3=CC=CC=C3	3.078	4	1	8
-7.25287	S7102	VE-822	b7	L1100-26	in 10mM DMSO	ATM/ATR	PI3K/Akt/mTOR	VE-822 is an ATR inhibitor with IC50 of 19 nM in HT29 cells.	463.55	1232416-25-9	36	77.66	<1	0	http://selleckchem.com/products/ve-822.html	C24H25N5O3S	free base	VX970	CNCC1=CC=C(C=C1)C2=NOC(=C2)C3=C(N)N=CC(=N3)C4=CC=C(C=C4)[S](=O)(=O)C(C)C	3.697	6	2	7			S1111	Foretinib (GSK1363089)	a2	L1100-02	in 10mM DMSO	c-Met,VEGFR	Protein Tyrosine Kinase	Foretinib (GSK1363089) is an ATP-competitive inhibitor of HGFR and VEGFR, mostly for Met and KDR with IC50 of 0.4 nM and 0.9 nM in cell-free assays. Less potent against Ron, Flt-1/3/4, Kit, PDGFRα/β and Tie-2, and little activity to FGFR1 and EGFR. Phase 2.	632.65	849217-64-7	100	158.07	<1		http://selleckchem.com/products/XL880(GSK1363089,EXEL-2880).html	C34H34F2N4O6	free base	EXEL-2880, XL-880	COC1=CC2=C(C=C1OCCCN3CCOCC3)N=CC=C2OC4=C(F)C=C(NC(=O)C5(CC5)C(=O)NC6=CC=C(F)C=C6)C=C4	4.437	7	2	12
-7.24821	S9215	Pinoresinol diglucoside	h10	L1100-42	in 10mM DMSO	Others	Others	Pinoresinol diglucoside, one of the major lignans isolated from Eucommia ulmoides Oliver bark, has various pharmacological functions, including antihypertension and prevention of osteoporosis.	682.67	63902-38-5	100	146.48	100	146.48	http://www.selleck.cn/products/pinoresinol-diglucoside.html	C32H42O16	Free Base	N/A	COC1=CC(=CC=C1OC2OC(CO)C(O)C(O)C2O)C3OCC4C3COC4C5=CC=C(OC6OC(CO)C(O)C(O)C6O)C(=C5)OC	-1.676	8	8	10			S1113	GSK690693	b2	L1100-02	in 10mM DMSO	Akt	PI3K/Akt/mTOR	GSK690693 is a pan-Akt inhibitor targeting Akt1/2/3 with IC50 of 2 nM/13 nM/9 nM in cell-free assays, also sensitive to the AGC kinase family: PKA, PrkX and PKC isozymes. Phase 1.	425.48	937174-76-0	39	91.66	<1		http://selleckchem.com/products/GSK690693.html	C21H27N7O3	free base	N/A	CC[N]1C(=NC2=C1C(=CN=C2C#CC(C)(C)O)OCC3CCCNC3)C4=NON=C4N	1.839	6	2	7
-7.23258	S1093	GSK1904529A	a10	L1100-01	in 10mM DMSO	IGF-1R	Protein Tyrosine Kinase	GSK1904529A is a selective inhibitor of IGF-1R and IR with IC50 of 27 nM and 25 nM in cell-free assays, >100-fold more selective for IGF-1R/InsR than Akt1/2, Aurora A/B,B-Raf, CDK2, EGFR etc.	851.96	1089283-49-7	124	145.55	<1	0	http://selleckchem.com/products/GSK1904529A.html	C44H47F2N9O5S	free base	GSK 4529	CCC1=CC(=C(OC)C=C1N2CCC(CC2)N3CCN(CC3)[S](C)(=O)=O)NC4=NC(=CC=N4)C5=C(N=C6C=CC=C[N]56)C7=CC(=C(OC)C=C7)C(=O)NC8=C(F)C=CC=C8F	6.571	8	2	12			S1114	JNJ-38877605	c2	L1100-02	in 10mM DMSO	c-Met	Protein Tyrosine Kinase	JNJ-38877605 is an ATP-competitive inhibitor of c-Met with IC50 of 4 nM, 600-fold selective for c-Met than 200 other tyrosine and serine-threonine kinases. Phase 1.	377.35	943540-75-8	37	98.05	<1		http://selleckchem.com/products/JNJ-38877605.html	C19H13F2N7	free base	N/A	C[N]1C=C(C=N1)C2=N[N]3C(=NN=C3C(F)(F)C4=CC5=C(C=C4)N=CC=C5)C=C2	3.052	5	0	3
-7.18298	S7091	Zotarolimus(ABT-578)	b6	L1100-26	in 10mM DMSO	mTOR	PI3K/Akt/mTOR	Zotarolimus (ABT-578) is an analogue of rapamycin, and inhibits FKBP-12 binding with IC50 of 2.8 nM.	966.21	221877-54-9	100	103.5	<1	0	http://selleckchem.com/products/zotarolimus-abt-578.html	C52H79N5O12	free base	N/A	COC1CC(CCC1[N]2C=NN=N2)CC(C)C3CC(=O)C(C)/C=C(C)/C(O)C(OC)C(=O)C(C)CC(C)/C=C/C=C/C=C(C)/C(CC4CCC(C)C(O)(O4)C(=O)C(=O)N5CCCCC5C(=O)O3)OC	5.793	13	1	7			S1115	Odanacatib (MK-0822)	d2	L1100-02	in 10mM DMSO	Cysteine Protease	Proteases	Odanacatib (MK 0822) is a potent, selective, and neutral inhibitor of cathepsin K (human/rabbit) with IC50 of 0.2 nM/1 nM, and demonstrated high selectivity versus off-target cathepsin B, L, S. Phase 3.	525.56	603139-19-1	100	190.27	<1		http://selleckchem.com/products/Odanacatib-(MK0822).html	C25H27F4N3O3S	free base	N/A	CC(C)(F)CC(NC(C1=CC=C(C=C1)C2=CC=C(C=C2)[S](C)(=O)=O)C(F)(F)F)C(=O)NC3(CC3)C#N	3.978	3	2	10
-7.1443	S0072	MS4078	b4	L1100-44	in 10mM DMSO	ALK	Protein Tyrosine Kinase	MS4078 is an inhibitor and PROTAC (degrader) of ALK. MS4078 reduces the NPM-ALK protein levels in SU-DHL-1 cells and the EML4-ALK protein levels in NCI-H2228 cells with DC50 of 11 nM and 59 nM, respectively. MS4078 induces ALK protein degradation via cereblon and proteasome dependent mechanism and potently inhibits proliferation of SU-DHL-1 cells with IC50 of 33 nM.	914.47	2229036-62-6	100	109.35	<1	0	http://www.selleckchem.com/products/ms4078.html	C45H52ClN9O8S	free base	N/A	CC(C)OC1=C(NC2=NC=C(Cl)C(=N2)NC3=CC=CC=C3[S](=O)(=O)C(C)C)C=C(C)C(=C1)C4CCN(CC4)CC(=O)NCCNC5=CC=CC6=C5C(=O)N(C7CCC(=O)NC7=O)C6=O	5.799	10	5	16			S1117	Triciribine	e2	L1100-02	in 10mM DMSO	Akt	PI3K/Akt/mTOR	Triciribine is a DNA synthesis inhibitor, also inhibits Akt in PC3 cell line and HIV-1 in CEM-SS, H9, H9IIIB, U1 cells with IC50 of 130 nM and 20 nM, respectively does not inhibit PI3K/PDK1 5000-fold less active in cells lacking adenosine kinase. Phase 1/2.	320.3	35943-35-2	64	199.81	<1		http://selleckchem.com/products/Triciribine.html	C13H16N6O4	free base	NSC 154020, VD-0002, vqd-002	CN1N=C(N)C2=C[N](C3OC(CO)C(O)C3O)C4=C2C1=NC=N4	-1.119	4	4	2
-7.14413	S1514	Cyclosporine	h8	L1100-04	in 10mM DMSO	phosphatase,Immunology & Inflammation related	Others	Cyclosporine is a calcineurin phosphatase pathway inhibitor, used as an immunosuppressant drug to prevent rejection in organ transplantation.	1202.61	79217-60-0	100	83.15	<1	0	http://selleckchem.com/products/Cyclosporine.html	C62H111N11O12	free base	N/A	CCC1NC(=O)C(C(O)C(C)C\C=C\C)N(C)C(=O)C(C(C)C)N(C)C(=O)C(CC(C)C)N(C)C(=O)C(CC(C)C)N(C)C(=O)C(C)NC(=O)C(C)NC(=O)C(CC(C)C)N(C)C(=O)C(NC(=O)C(CC(C)C)N(C)C(=O)CN(C)C1=O)C(C)C	4.333	11	5	15			S1119	Cabozantinib (XL184, BMS-907351)	f2	L1100-02	in 10mM DMSO	c-Met,VEGFR	Protein Tyrosine Kinase	Cabozantinib (XL184, BMS-907351) is a potent VEGFR2 inhibitor with IC50 of 0.035 nM and also inhibits c-Met, Ret, Kit, Flt-1/3/4, Tie2, and AXL with IC50 of 1.3 nM, 4 nM, 4.6 nM, 12 nM/11.3 nM/6 nM, 14.3 nM and 7 nM in cell-free assays, respectively.	501.51	849217-68-1	100	199.4	<1		http://selleckchem.com/products/XL184.html	C28H24FN3O5	Free Base	N/A	COC1=CC2=C(C=C1OC)C(=CC=N2)OC3=CC=C(NC(=O)C4(CC4)C(=O)NC5=CC=C(F)C=C5)C=C3	4.342	6	2	8
-7.14218	S1219	YM201636	d11	L1100-02	in 10mM DMSO	PI3K	PI3K/Akt/mTOR	YM201636 is a selective PIKfyve inhibitor with IC50 of 33 nM, less potent to p110α and insensitive to Fabl (yeast orthologue).	467.48	371942-69-7	35	74.87	<1	0	http://selleckchem.com/products/ym201636.html	C25H21N7O3	free base	N/A	NC1=CC=C(C=N1)C(=O)NC2=CC=CC(=C2)C3=NC(=C4OC5=NC=CC=C5C4=N3)N6CCOCC6	2.467	7	2	4			S1120	Everolimus (RAD001)	g2	L1100-02	in 10mM DMSO	mTOR	PI3K/Akt/mTOR	Everolimus (RAD001) is an mTOR inhibitor of FKBP12 with IC50 of 1.6-2.4 nM in a cell-free assay.	958.22	159351-69-6	100	104.36	<1		http://selleckchem.com/products/Everolimus(RAD001).html	C53H83NO14	free base	N/A	COC1CC(CCC1OCCO)CC(C)C2CC(=O)C(C)\C=C(C)\C(O)C(OC)C(=O)C(C)CC(C)/C=C/C=C/C=C(C)/C(CC3CCC(C)C(O)(O3)C(=O)C(=O)N4CCCCC4C(=O)O2)OC	6.164	11	2	9
-7.1192	S2239	Tubacin	h4	L1100-56	in 10mM DMSO	HDAC	Cytoskeletal Signaling	Tubacin is a highly potent and selective, reversible, cell-permeable HDAC6 inhibitor with an IC50 of 4 nM in a cell-free assay, approximately 350-fold selectivity over HDAC1. Tubacin reduces the replication of the Japanese Encephalitis Virus via the decrease of viral RNA synthesis.	721.86	537049-40-4	100	138.53	<1	0	http://www.selleckchem.com/products/Tubacin.html	C41H43N3O7S	Free base	N/A	OCC1=CC=C(C=C1)C2CC(CSC3=NC(=C(O3)C4=CC=CC=C4)C5=CC=CC=C5)OC(O2)C6=CC=C(NC(=O)CCCCCCC(=O)NO)C=C6	7.181	6	3	16			S1121	TW-37	h2	L1100-02	in 10mM DMSO	Bcl-2	Apoptosis	TW-37 is a novel nonpeptide inhibitor to recombinant Bcl-2, Bcl-xL and Mcl-1 with Ki of 0.29 μM, 1.11 μM and 0.26 μM in cell-free assays, respectively.	573.7	877877-35-5	115	200.45	<1		http://selleckchem.com/products/TW-37.html	C33H35NO6S	free base	N/A	CC(C)C1=CC=CC=C1CC2=CC(=C(O)C(=C2O)O)C(=O)NC3=CC=C(C=C3)[S](=O)(=O)C4=C(C=CC=C4)C(C)(C)C	7.56	3	4	8
-7.10735	S8967	XL177A	f8	L1100-57	in 10mM DMSO	DUB	Ubiquitin	XL177A is a potent, selective and irreversible inhibitor of Ubiquitin specific peptidase 7 (USP7) with IC50 of 0.34 nM.	849.46	2417089-74-6	100	117.72	<1	0	http://www.selleckchem.com/products/xl177a.html	C47H57ClN8O5	Free base	N/A	CN1CCN(CC1)CCC(=O)NC2=CC3=C(C=C2)C(=O)N(CC4(O)CCN(CC4)C(=O)C(CCCNC(=O)C5=CC6=C(C=C5)[Cl]=C7CCCCC7=N6)CC8=CC=CC=C8)C=N3	4.105	6	2	14			S1122	Mocetinostat (MGCD0103)	a3	L1100-02	in 10mM DMSO	HDAC	Epigenetics	Mocetinostat (MGCD0103) is a potent HDAC inhibitor with most potency for HDAC1 with IC50 of 0.15 μM in a cell-free assay, 2- to 10- fold selectivity against HDAC2, 3, and 11, and no activity to HDAC4, 5, 6, 7, and 8. Phase 2.	396.44	726169-73-9	13	32.79	<1		http://selleckchem.com/products/MGCD0103(Mocetinostat).html	C23H20N6O	free base	MG0103	NC1=CC=CC=C1NC(=O)C2=CC=C(CNC3=NC=CC(=N3)C4=CC=CN=C4)C=C2	2.798	4	3	6
-7.10151	P1025	Atosiban Acetate	c7	L1100-61	in 10mM Water	0	0	Atosiban Acetate is a competitive oxytocin and vasopressin antagonist by exhibiting high affinity for both receptors. It is used to treat preterm labors.	994.2	90779-69-4	0	0	0	10	http://www.selleckchem.com/peptide/atosiban-acetate.html	C43H67N11O12S2	Acetate	0	CCOC1=CC=C(CC2NC(=O)CCSSCC(NC(=O)C(CC(N)=O)NC(=O)C(NC(=O)C(NC2=O)C(C)CC)C(C)O)C(=O)N3CCCC3C(=O)NC(CCCN)C(=O)NCC(N)=O)C=C1	0	0	0	0			S1124	BMS-754807	b3	L1100-02	in 10mM DMSO	c-Met,IGF-1R,Trk receptor	Protein Tyrosine Kinase	BMS-754807 is a potent and reversible inhibitor of IGF-1R/InsR with IC50 of 1.8 nM/1.7 nM in cell-free assays, less potent to Met, Aurora A/B, TrkA/B and Ron, and shows little activity to Flt3, Lck, MK2, PKA, PKC etc. Phase 2.	461.49	1001350-96-4	92	199.35	<1		http://selleckchem.com/products/BMS-754807.html	C23H24FN9O	free base	N/A	CC1(CCCN1C2=N[N]3C=CC=C3C(=N2)NC4=N[NH]C(=C4)C5CC5)C(=O)NC6=CC=C(F)N=C6	4.069	5	3	6
-7.0868	S9659	UNC6852	g8	L1100-55	in 10mM DMSO	Epigenetic Reader Do	Epigenetics	UNC6852 is a selective degrader that targets polycomb repressive complex 2 (PRC2) with IC50 of 247 nM for EED. UNC6852 is based on PROTAC and contains an EED226-derived ligand and a ligand for VHL.	832.97	2688842-08-0	100	120.05	<1	0	http://www.selleckchem.com/products/unc6852.html	C43H48N10O6S	free base	N/A	CC1=C(SC=N1)C2=CC=C(CNC(=O)C3CC(O)CN3C(=O)C(NC(=O)CCCNC(=O)C4=CC=C(C=C4)C5=CN=C(NCC6=CC=CO6)[N]7C=NN=C57)C(C)(C)C)C=C2	3.011	9	5	16			S1129	SRT1720 HCl	c3	L1100-02	in 10mM DMSO	Sirtuin	Epigenetics	SRT1720 HCl is a selective SIRT1 activator with EC50 of 0.16 μM in a cell-free assay, but is >230-fold less potent for SIRT2 and SIRT3.	506.02	1001645-58-4	38	75.1	<1		http://selleckchem.com/products/SRT1720.html	C25H24ClN7OS	Hydrochloride	N/A	Cl.O=C(NC1=CC=CC=C1C2=C[N]3C(=CSC3=N2)CN4CCNCC4)C5=NC6=CC=CC=C6N=C5	3.018	4	2	5
-7.06772	S2379	Dioscin	a3	L1100-09	in 10mM DMSO	Others	Others	Dioscin is a saponin extracted and isolated from Polygonatum Zanlanscianense Pamp, showing antitumor activities.	869.04	19057-60-4	100	115.07	<1	0	http://selleckchem.com/products/Dioscin(Collettiside-III).html	C45H72O16	free base	Collettiside III, Saponin	CC1CCC2(OC1)OC3CC4C5CC=C6CC(CCC6(C)C5CCC4(C)C3C2C)OC7OC(CO)C(OC8OC(C)C(O)C(O)C8O)C(O)C7OC9OC(C)C(O)C(O)C9O	1.169	8	8	7			S1130	YM155 (Sepantronium Bromide)	d3	L1100-02	in 10mM DMSO	Survivin	Apoptosis	YM155 (Sepantronium Bromide) is a potent survivin suppressant by inhibiting Survivin promoter activity with IC50 of 0.54 nM in HeLa-SURP-luc and CHO-SV40-luc cells does not significantly inhibit SV40 promoter activity, but is observed to slightly inhibit the interaction of Survivin with XIAP. Phase 2.	443.29	781661-94-7	55	124.07	89	200.77	http://selleckchem.com/products/YM155.html	C20H19BrN4O3	Bromide	N/A	[Br-].COCC[N]1C(=[N+](CC2=CN=CC=N2)C3=C1C(=O)C4=C(C=CC=C4)C3=O)C	-0.733	5	0	5
-7.06605	S8297	ARV-825	b7	L1100-55	in 10mM DMSO	PROTAC	Epigenetics	ARV-825 is a BRD4 Inhibitor that recruits BRD4 to the E3 ubiquitin ligase cereblon, leading to fast, efficient, and prolonged degradation of BRD4 and sustained down-regulation of MYC.	923.43	1818885-28-7	100	108.29	<1	0	http://www.selleckchem.com/products/arv-825.html	C46H47ClN8O9S	free base	N/A	CC1=C(C)C2=C(S1)[N]3C(=NN=C3C(CC(=O)NC4=CC=C(OCCOCCOCCOCCNC5=CC=CC6=C5C(=O)N(C7CCC(=O)NC7=O)C6=O)C=C4)N=C2C8=CC=C(Cl)C=C8)C	4.266	12	3	19			S1132	INO-1001 (3-Aminobenzamide)	e3	L1100-02	in 10mM DMSO	PARP	DNA Damage	INO-1001 is a potent inhibitor of PARP with IC50 of <50 nM in CHO cells and a mediator of oxidant-induced myocyte dysfunction during reperfusion. Phase 2.	136.15	3544-24-9	27	198.31	<1		http://selleckchem.com/products/INO-1001.html	C7H8N2O	free base	3-ABA , 3-amino Benzamide, 3-AB	NC(=O)C1=CC(=CC=C1)N	0.085	1	2	1
-7.06295	S0702	α-Conotoxin GI	e2	L1100-56	in 10mM DMSO	nAChR	Neuronal Signaling	α-Conotoxin GI, a 13-residue peptide originally isolated from the venom of the fish-hunting cone snail Conus geographus, acts as a competitive antagonist for the muscle-type nicotinic acetylcholine receptor (nAChR) with excellent selectivity for α/δ receptor subunit binding over α/γ.	1437.61	76862-65-2	100	69.56	50	34.78	http://www.selleckchem.com/products/alpha-conotoxin-gi.html	C55H80N20O18S4	Free base	0	CC1NC(=O)C2CCCN2C(=O)C(CC(N)=O)NC(=O)C3CSSCC(NC(=O)C(CO)NC(=O)C(CC4=CC=C(O)C=C4)NC(=O)C(CC5=CN=C[NH]5)NC(=O)C(CCCNC(N)=N)NC(=O)CNC(=O)C(CSSCC(NC(=O)C(N)CCC(O)=O)C(=O)N3)NC1=O)C(N)=O	-11.116	16	19	18			S1133	Alisertib (MLN8237)	f3	L1100-02	in 10mM DMSO	Aurora Kinase	Cell Cycle	Alisertib (MLN8237) is a selective Aurora A inhibitor with IC50 of 1.2 nM in a cell-free assay. It has >200-fold higher selectivity for Aurora A than Aurora B. Phase 3.	518.92	1028486-01-2	27	52.03	<1		http://selleckchem.com/products/MLN8237.html	C27H20ClFN4O4	free base	N/A	COC1=C(C(=CC=C1)F)C2=NCC3=C(N=C(NC4=CC(=C(C=C4)C(O)=O)OC)N=C3)C5=C2C=C(Cl)C=C5	5.954	6	1	6
-7.05914	S7015	Birinapant	g11	L1100-25	in 10mM DMSO	IAP	Apoptosis	Birinapant is a SMAC mimetic antagonist, mostly to cIAP1 with Kd of <1 nM in a cell-free assay, less potent to XIAP. Phase 2.	806.94	1260251-31-7	100	123.92	<1	0	http://selleckchem.com/products/birinapant-tl32711.html	C42H56F2N8O6	free base	TL32711	CCC(NC(=O)C(C)NC)C(=O)N1CC(O)CC1CC2=C([NH]C3=C2C=CC(=C3)F)C4=C(CC5CC(O)CN5C(=O)C(CC)NC(=O)C(C)NC)C6=C([NH]4)C=C(F)C=C6	3.08	4	8	15			S1134	AT9283	g3	L1100-02	in 10mM DMSO	Aurora Kinase,Bcr-Abl,JAK	JAK/STAT	AT9283 is a potent JAK2/3 inhibitor with IC50 of 1.2 nM/1.1 nM in cell-free assays also potent to Aurora A/B, Abl(T315I). Phase 2.	381.43	896466-04-9	76	199.25	<1		http://selleckchem.com/products/AT9283.html	C19H23N7O2	free base	N/A	O=C(NC1CC1)NC2=C[NH]N=C2C3=NC4=CC(=CC=C4[NH]3)CN5CCOCC5	1.51	4	4	5
-7.04534	S9407	Angoroside C	b2	L1100-40	in 10mM DMSO	Others	Others	Angoroside C has beneficial effects against ventricular remodeling, the mechanism is likely to be related to decreasing the level of Ang Ⅱ, attenuating the mRNA expressions of ET-1 and TGF-β Angoroside C has anti-inflammatory effect , it can significantly inhibit LPS-induced PGE(2), NO and TNF-alpha in a concentration-dependent manner. Angoroside C exhibits cytotoxic and cytostatic activities aga…	784.75	115909-22-3	100	127.43	0	0	0	C36H48O19	free base	0	COC1=CC=C(CCOC2OC(COC3OCC(O)C(O)C3O)C(OC(=O)/C=C/C4=CC=C(O)C(=C4)OC)C(OC5OC(C)C(O)C(O)C5O)C2O)C=C1O	-0.301	10	9	15			S1138	Brivanib Alaninate (BMS-582664)	h3	L1100-02	in 10mM DMSO	FGFR,VEGFR	Protein Tyrosine Kinase	Brivanib alaninate (BMS-582664) is the prodrug of BMS-540215, an ATP-competitive inhibitor against VEGFR2 with IC50 of 25 nM.	441.46	649735-63-7	88	199.34	<1		http://selleckchem.com/products/Brivanib-alaninate.html	C22H24FN5O4	Alaninate	N/A	CC(N)C(=O)OC(C)COC1=C[N]2N=CN=C(OC3=C(F)C4=C([NH]C(=C4)C)C=C3)C2=C1C	3.383	6	2	8
-7.03423	S2900	Cobicistat (GS-9350)	e5	L1100-12	in 10mM DMSO	P450 (e.g. CYP17)	Metabolism	Cobicistat (GS-9350) is a potent and selective inhibitor of CYP3A with IC50 of 30-285 nM.	776.02	1004316-88-4	100	128.86	<1	0	http://selleckchem.com/products/cobicistat-gs-9350.html	C40H53N7O5S2	free base	N/A	CC(C)C1=NC(=CS1)CN(C)C(=O)NC(CCN2CCOCC2)C(=O)NC(CCC(CC3=CC=CC=C3)NC(=O)OCC4=CN=CS4)CC5=CC=CC=C5	4.765	7	3	20			S1141	Tanespimycin (17-AAG)	c4	L1100-02	in 10mM DMSO	HSP (e.g. HSP90)	Cytoskeletal Signaling	Tanespimycin (17-AAG) is a potent HSP90 inhibitor with IC50 of 5 nM in a cell-free assay, having a 100-fold higher binding affinity for HSP90 derived from tumour cells than HSP90 from normal cells. Phase 2.	585.69	75747-14-7	100	170.74	<1		http://selleckchem.com/products/17-AAG(Geldanamycin).html	C31H43N3O8	free base	CP127374, NSC-330507, KOS 953	COC1CC(C)CC2=C(NCC=C)C(=O)C=C(NC(=O)C(=C\C=C/C(OC)C(OC(N)=O)/C(=C/C(C)C1O)C)\C)C2=O	2.524	7	4	7
-7.03036	S8359	UNC3866	c4	L1100-35	in 10mM DMSO	Histone Methyltransferase	Epigenetics	UNC3866 is a potent antagonist of the methyllysine (Kme) reading function of the Polycomb CBX and CDY families of chromodomains. UNC3866 binds the chromodomains of CBX4 and CBX7 most potently, with a K(d) of ?100 nM for each, and is 6- to 18-fold selective as compared to seven other CBX and CDY chromodomains.	795.02	1872382-47-2	100	125.78	<1	0	http://selleckchem.com/products/unc3866.html	C43H66N6O8	free base	N/A	CCN(CC)CCCCC(NC(=O)C(CC(C)C)NC(=O)C(C)NC(=O)C(CC1=CC=CC=C1)NC(=O)C2=CC=C(C=C2)C(C)(C)C)C(=O)NC(CO)C(=O)OC	4.291	7	6	25			S1142	Alvespimycin (17-DMAG) HCl	d4	L1100-02	in 10mM DMSO	HSP (e.g. HSP90)	Cytoskeletal Signaling	Alvespimycin (17-DMAG) HCl is a potent HSP90 inhibitor with IC50 of 62 nM in a cell-free assay. Phase 2.	653.21	467214-21-7	131	200.55	<1		http://selleckchem.com/products/17-DMAG,Hydrochloride-Salt.html	C32H49ClN4O8	Hydrochloride	NSC 707545, BMS 826476 HCl, KOS 1022	Cl.COC1CC(C)CC2=C(NCCN(C)C)C(=O)C=C(NC(=O)C(=C\C=C/C(OC)C(OC(N)=O)/C(=C/C(C)C1O)C)\C)C2=O	2.428	7	4	8
-7.02827	S5787	Dronedarone	f9	L1100-23	in 10mM DMSO	Others	Others	Dronedarone is a derivative of amiodarone which is classified as a Class III antiarrhythmic agent. It shows rate-dependent inhibition of the rapid Na+ current, inhibits α and β-adrenergic receptors like Class II agents, exhibits blockade of K+ outward currents as the main mechanism of action of Class III, and effectively block slow Ca2+ inward currents (Class IV).	556.76	141626-36-0	The physical form of the compound is liquid, which can be dissolved in any proportion.	0	0	0	http://www.selleckchem.com/products/dronedarone.html	C31H44N2O5S	Free Base	SR33589	CCCCN(CCCC)CCCOC1=CC=C(C=C1)C(=O)C2=C(CCCC)OC3=C2C=C(N[S](C)(=O)=O)C=C3	7.015	5	1	18			S1143	AG-490 (Tyrphostin B42)	e4	L1100-02	in 10mM DMSO	EGFR	Protein Tyrosine Kinase	AG-490 (Tyrphostin B42) is an inhibitor of EGFR with IC50 of 0.1 μM in cell-free assays, 135-fold more selective for EGFR versus ErbB2, also inhibits JAK2 with no activity to Lck, Lyn, Btk, Syk and Src.	294.3	133550-30-8	58	197.08	<1		http://selleckchem.com/products/AG-490.html	C17H14N2O3	free base	Zinc02557947	OC1=C(O)C=C(C=C1)\C=C(C#N)\C(=O)NCC2=CC=CC=C2	2.444	1	3	4
-7.02712	S7564	SAR125844	d11	L1100-29	in 10mM DMSO	c-Met	Protein Tyrosine Kinase	SAR125844 is a potent intravenously active and highly selective MET kinase inhibitor, displaying nanomolar activity against the wild-type kinase (IC50 value of 4.2 nmol/L) and H1094Y, Y1235D, M1250T, L1195V, and D1228H kinase domain mutants (IC50 values of 0.22, 1.7, 6.5, 65, and 81 nmol/L, respectively).	550.63	1116743-46-4	11	19.98	<1	0	http://www.selleck.cn/products/sar125844.html	C25H23FN8O2S2	free base	N/A	FC1=CC=C(C=C1)C2=N[N]3C(=NN=C3C=C2)SC4=CC=C5N=C(NC(=O)NCCN6CCOCC6)SC5=C4	4.518	6	2	7			S1144	Ivacaftor (VX-770)	f4	L1100-02	in 10mM DMSO	CFTR	Transmembrane Transporters	Ivacaftor (VX-770) is a selective potentiator of CFTR targeting G551D-CFTR and F508del-CFTR with EC50 of 100 nM and 25 nM in fisher rat thyroid cells, respectively.	392.49	873054-44-5	78	198.73	<1		http://selleckchem.com/products/VX-770.html	C24H28N2O3	free base	N/A	CC(C)(C)C1=CC(=C(NC(=O)C2=CNC3=C(C=CC=C3)C2=O)C=C1O)C(C)(C)C	4.516	2	3	4
-7.02471	S7441	WS3	f2	L1100-29	in 10mM DMSO	IκB/IKK	NF-κB	WS3 is a β cell proliferation inducer via modulation of Erb3 binding protein-1 (EBP1) and the IκB kinase pathway.	569.58	1421227-52-2	100	175.57	<1	0	http://selleckchem.com/products/ws3.html	C28H30F3N7O3	free base	N/A	CN1CCN(CC1)CC2=C(C=C(NC(=O)NC3=CC=C(OC4=CC(=NC=N4)NC(=O)C5CC5)C=C3)C=C2)C(F)(F)F	4.234	5	3	9			S1145	SNS-032 (BMS-387032)	g4	L1100-02	in 10mM DMSO	CDK	Cell Cycle	SNS-032 (BMS-387032) has firstly been described as a selective inhibitor of CDK2 with IC50 of 48 nM in cell-free assays and is 10- and 20-fold selective over CDK1/CDK4. It is also found to be sensitive to CDK7/9 with IC50 of 62 nM/4 nM, with little effect on CDK6. Phase 1.	380.53	345627-80-7	76	199.72	<1		http://selleckchem.com/products/SNS-032.html	C17H24N4O2S2	free base	N/A	CC(C)(C)C1=CN=C(CSC2=CN=C(NC(=O)C3CCNCC3)S2)O1	2.07	4	2	6
-7.02341	S9970	APG-2575 (lisaftoclax)	h11	L1100-57	in 10mM DMSO	Bcl-2	Apoptosis	APG-2575 (lisaftoclax) is a dual Bcl-2 and Bcl-xl inhibitor with IC50 values of 2 nM and 5.9 nM for Bcl-2 and Bcl-xl, respectively.	882.42	2180923-05-9	100	113.32	<1	0	http://www.selleckchem.com/products/apg-2575-lisaftoclax.html	C45H48ClN7O8S	Free base	0	ClC1=CC=C(C=C1)C2=C(CCC3(CCC3)C2)CN4CCN(CC4)C5=CC(=C(C=C5)C(=O)N[S;v6](=O)(=O)C6=CC(=C(NCC7COCCO7)C=C6)[N;v5](=O)=O)OC8=CN=C9[NH]C=CC9=C8	7.191	7	3	13			S1147	Barasertib (AZD1152-HQPA)	h4	L1100-02	in 10mM DMSO	Aurora Kinase	Cell Cycle	Barasertib (AZD1152-HQPA) is a highly selective Aurora B inhibitor with IC50 of 0.37 nM in a cell-free assay, ~3700 fold more selective for Aurora B over Aurora A. Phase 1.	507.56	722544-51-6	102	200.96	<1		http://selleckchem.com/products/AZD1152-HQPA.html	C26H30FN7O3	free base	INH 34	CCN(CCO)CCCOC1=CC=C2C(=NC=NC2=C1)NC3=CC(=N[NH]3)CC(=O)NC4=CC=CC(=C4)F	3.493	5	4	13
-7.0113	S1044	Temsirolimus (CCI-779, NSC 683864)	h5	L1100-01	in 10mM DMSO	mTOR	PI3K/Akt/mTOR	Temsirolimus (CCI-779, NSC 683864) is a specific mTOR inhibitor with IC50 of 1.76 μM in a cell-free assay.	1030.29	162635-04-3	67	65.03	<1	0	http://selleckchem.com/products/Temsirolimus.html	C56H87NO16	free base	N/A	COC1CC(CCC1OC(=O)C(C)(CO)CO)CC(C)C2CC(=O)C(C)\C=C(C)\C(O)C(OC)C(=O)C(C)CC(C)/C=C/C=C/C=C(C)/C(CC3CCC(C)C(O)(O3)C(=O)C(=O)N4CCCCC4C(=O)O2)OC	6.039	12	3	11			S1148	Docetaxel	a5	L1100-02	in 10mM DMSO	Microtubule Associated	Cytoskeletal Signaling	Docetaxel, an analog of paclitaxel, is an inhibitor of depolymerisation of microtubules by binding to stabilized microtubules.	807.88	114977-28-5	100	123.78	<1		http://selleckchem.com/products/Docetaxel(Taxotere).html	C43H53NO14	Free Base	RP56976, NSC 628503	CC(=O)OC12COC1CC(O)C3(C)C2C(OC(=O)C4=CC=CC=C4)C5(O)CC(OC(=O)C(O)C(NC(=O)OC(C)(C)C)C6=CC=CC=C6)C(=C(C(O)C3=O)C5(C)C)C	2.586	10	4	13
-7.00834	S9610	BMS-1001	d11	L1100-45	in 10mM DMSO	PD-1/PD-L1	Apoptosis	BMS-1001 is a potent inhibitor of PD-1/PD-L1 interaction with EC50 of 253 nM. BMS-1001 alleviates the inhibitory effect of the soluble PD-L1 on the T-cell receptor-mediated activation of T-lymphocytes.	594.65	2113650-03-4	25	42.04	<1	0	http://www.selleckchem.com/products/bms-1001.html	C35H34N2O7	free base	N/A	CC1=CC(=C(OCC2=CC=CC(=C2)C#N)C=C1OCC3=C(C)C(=CC=C3)C4=CC5=C(OCCO5)C=C4)CNC(CO)C(O)=O	3.03	5	2	12			S1152	PLX-4720	b5	L1100-02	in 10mM DMSO	Raf	MAPK	PLX4720 is a potent and selective inhibitor of B-RafV600E with IC50 of 13 nM in a cell-free assay, equally potent to c-Raf-1(Y340D and Y341D mutations), 10-fold selectivity for B-RafV600E than wild-type B-Raf.	413.83	918505-84-7	83	200.57	<1		http://selleckchem.com/products/PLX-4720.html	C17H14ClF2N3O3S	free base	N/A	CCC[S](=O)(=O)NC1=CC=C(F)C(=C1F)C(=O)C2=C[NH]C3=NC=C(Cl)C=C23	3.435	4	2	6
-7.00383	E0499	4SC-203	e4	L1100-58	in 10mM DMSO	FLT3	Epigenetics	4SC-203 (SC71710) is a multikinase inhibitor with potential antineoplastic activity. 4SC-203 selectively inhibits FMS-related tyrosine kinase 3 (FLT3/STK1), FLT3 mutated forms, and vascular endothelial growth factor receptors (VEGFRs).	642.77	895533-09-2	100	155.58	<1	0	http://www.selleckchem.com/products/4sc-203.html	C33H38N8O4S	Free base	SC 71710	COC1=C(NC(=O)NC2=NC3=C(S2)C=C(NC4=NC=NC5=CC(=C(OC)C=C45)OCCCN6CCN(C)CC6)C=C3)C=C(C)C=C1	5.391	7	3	11			S1153	Roscovitine (Seliciclib,CYC202)	c5	L1100-02	in 10mM DMSO	CDK	Cell Cycle	Roscovitine (Seliciclib, CYC202) is a potent and selective CDK inhibitor for Cdc2, CDK2 and CDK5 with IC50 of 0.65 μM, 0.7 μM and 0.16 μM in cell-free assays. It shows little effect on CDK4/6. Phase 2.	354.45	186692-46-6	71	200.31	<1		http://selleckchem.com/products/Roscovitine.html	C19H26N6O	free base	N/A	CCC(CO)NC1=NC(=C2N=C[N](C(C)C)C2=N1)NCC3=CC=CC=C3	3.32	3	3	8
-6.99822	S2323	Methyl-Hesperidin	f9	L1100-08	in 10mM DMSO	Others	Others	Methyl Hesperidin is a flavanone glycoside (flavonoid) (C28H34O15) found abundantly in citrus fruits. Its aglycone form is called hesperetin.	624.59	11013-97-1	100	155.62	100	155.62	http://selleckchem.com/products/Methyl-Hesperidin.html	C29H38O16	free base	N/A	COC1=CC=C(C=C1O)C2CC(=O)C3=C(OC)C=C(OC4OC(COC5OC(C)C(O)C(O)C5O)C(O)C(O)C4O)C=C3O2	-0.79	7	8	7			S1154	SNS-314	d5	L1100-02	in 10mM DMSO	Aurora Kinase	Cell Cycle	SNS-314 is a potent and selective inhibitor of Aurora A, Aurora B and Aurora C with IC50 of 9 nM, 31 nM, and 3 nM, respectively. It is less potent to Trk A/B, Flt4, Fms, Axl, c-Raf and DDR2. Phase 1.	430.93	1057249-41-8	105	243.66	6	13.92	http://selleckchem.com/products/sns-314-mesylate.html	C19H19ClN6O4S3	Mesylate	N/A	C[S](O)(=O)=O.ClC1=CC=CC(=C1)NC(=O)NC2=NC=C(CCNC3=NC=NC4=C3SC=C4)S2	3.539	4	3	6
-6.98104	P1136	HIV Peptide T	e3	L1100-55	in 10mM DMSO	gp120/CD4	Immunology & Inflammation	HIV Peptide T (Peptide T), a synthetic octapeptide and an antiviral agent for use in HIV infection, of which mechanism of action consists of competitive inhibition of the binding of gp120 (a surface protein of HIV) to the CD4 receptor, homologous binding to vasointestinal peptide (VIP) receptors, and blockade of cytokine production and function.	857.86	106362-33-8	100	116.57	100	116.57	http://www.selleckchem.com/products/hiv-peptide-t.html	C35H55N9O16	Diacetate	Peptide T	CC(N)C(=O)NC(CO)C(=O)NC(C(C)O)C(=O)NC(C(C)O)C(=O)NC(C(C)O)C(=O)NC(CC(N)=O)C(=O)NC(CC1=CC=C(O)C=C1)C(=O)NC(C(C)O)C(O)=O	-9.217	9	15	24			S1155	S3I-201	e5	L1100-02	in 10mM DMSO	STAT	JAK/STAT	S3I-201 shows potent inhibition of STAT3 DNA-binding activity with IC50 of 86 μM in cell-free assays, and low activity towards STAT1 and STAT5.	365.36	501919-59-1	73	199.8	<1		http://selleckchem.com/products/S31-201.html	C16H15NO7S	free base	NSC 74859	CC1=CC=C(C=C1)[S](=O)(=O)OCC(=O)NC2=CC=C(C(O)=O)C(=C2)O	1.712	3	2	6
-6.96857	S4079	Ticagrelor	h6	L1100-16	in 10mM DMSO	P2 Receptor	Neuronal Signaling	Ticagrelor is the first reversibly binding oral P2Y12 receptor antagonist with Ki of 2 nM.	522.57	274693-27-5	100	191.36	<1	0	http://selleckchem.com/products/ticagrelor.html	C23H28F2N6O4S	free base	AZD 6140	CCCSC1=NC2=C(N=N[N]2C3CC(OCCO)C(O)C3O)C(=N1)NC4CC4C5=CC(=C(F)C=C5)F	2.843	5	4	10			S1157	Delanzomib (CEP-18770)	f5	L1100-02	in 10mM DMSO	Proteasome	Proteases	Delanzomib (CEP-18770) is an orally active inhibitor of the chymotrypsin-like activity of proteasome with IC50 of 3.8 nM, with only marginal inhibition of the tryptic and peptidylglutamyl activities of the proteosome. Phase 1/2.	413.28	847499-27-8	83	200.83	<1		http://selleckchem.com/products/cep-18770.html	C21H28BN3O5	free base	N/A	CC(C)C(CNC(=O)C(NC(=O)C1=NC(=CC=C1)C2=CC=CC=C2)C(C)O)B(O)O	2.646	3	3	9
-6.94416	S1147	Barasertib (AZD1152-HQPA)	h4	L1100-02	in 10mM DMSO	Aurora Kinase	Cell Cycle	Barasertib (AZD1152-HQPA) is a highly selective Aurora B inhibitor with IC50 of 0.37 nM in a cell-free assay, ~3700 fold more selective for Aurora B over Aurora A. Phase 1.	507.56	722544-51-6	102	200.96	<1	0	http://selleckchem.com/products/AZD1152-HQPA.html	C26H30FN7O3	free base	INH 34	CCN(CCO)CCCOC1=CC=C2C(=NC=NC2=C1)NC3=CC(=N[NH]3)CC(=O)NC4=CC=CC(=C4)F	3.493	5	4	13			S1158	MK-8245	g5	L1100-02	in 10mM DMSO	Dehydrogenase	Metabolism	MK-8245 is an liver-targeting inhibitor of stearoyl-CoA desaturase (SCD) with IC50 of 1 nM for human SCD1 and 3 nM for both rat SCD1 and mouse SCD1, with anti-diabetic and anti-dyslipidemic efficacy. Phase 2.	467.25	1030612-90-8	93	199.04	<1		http://selleckchem.com/products/mk-8245.html	C17H16BrFN6O4	free base	N/A	OC(=O)C[N]1N=NC(=N1)C2=CC(=NO2)N3CCC(CC3)OC4=CC(=CC=C4Br)F	2.991	7	0	6
-6.93665	S0002	IAXO-102	e9	L1100-55	in 10mM DMSO	TLR	Immunology & Inflammation	IAXO-102 is an antagonist of TLR4 targeting both MD-2 and CD14 co-receptors. IAXO-102 inhibits MAPK and p65 NF-κB phosphorylation and downregulates the expression of TLR4 dependent proinflammatory proteins. IAXO-102 inhibits experimental abdominal aortic aneurysm (AAA) development.	585.94	1115270-63-7	15	25.6	<1	0	http://www.selleckchem.com/products/iaxo-102.html	C35H71NO5	Free base	N/A	CCCCCCCCCCCCCCOC1C(O)C(CN)OC(OC)C1OCCCCCCCCCCCCCC	10.203	4	2	0.3			S1159	Ganetespib (STA-9090)	h5	L1100-02	in 10mM DMSO	HSP (e.g. HSP90)	Cytoskeletal Signaling	Ganetespib (STA-9090) is an HSP90 inhibitor with IC50 of 4 nM in OSA 8 cells, induces apoptosis of OSA cells while normal osteoblasts are not affected active metabolite of STA-1474. Phase 3.	364.4	888216-25-9	40	109.77	<1		http://selleckchem.com/products/ganetespib-sta-9090.html	C20H20N4O3	free base	N/A	CC(C)C1=C(O)C=C(O)C(=C1)C2=NNC(=O)N2C3=CC4=C(C=C3)[N](C)C=C4	3.866	2	3	3
-6.92539	S8899	FF-10101	h9	L1100-41	in 10mM DMSO	FLT3	Angiogenesis	FF-10101 is a novel irreversible FLT3 inhibitor with ic50 of 0.20 nM and 0.16 nM for FLT3 (WT) and FLT3(D835Y), respectively.	530.66	1472797-69-5	100	188.44	<1	0	http://www.selleck.cn/products/ff-10101.html	C29H38N8O2	Free Base	N/A	CCCNC1=NC(=NC=C1C#CCCCNC(=O)C(C)N(C)C(=O)\C=C\CN(C)C)NC2=CC=C(C=C2)C#N	4.153	4	3	15			S1163	Onalespib (AT13387)	a6	L1100-02	in 10mM DMSO	HSP (e.g. HSP90)	Cytoskeletal Signaling	Onalespib (AT13387) is a selective potent Hsp90 inhibitor with IC50 of 18 nM in A375 cells, displays a long duration of anti-tumor activity. Phase 2.	409.52	912999-49-6	25	61.05	<1		http://selleckchem.com/products/at13387.html	C24H31N3O3	free base	N/A	CC(C)C1=C(O)C=C(O)C(=C1)C(=O)N2CC3=C(C2)C=C(CN4CCN(C)CC4)C=C3	3.322	1	2	4
-6.92177	S2286	Cyclosporin A	e7	L1100-08	in 10mM DMSO	Immunology & Inflammation related	Immunology & Inflammation	Cyclosporin A is an immunosuppressive agent, binds to the cyclophilin and then inhibits calcineurin with IC50 of 7 nM in a cell-free assay, widely used in organ transplantation to prevent rejection.	1202.61	59865-13-3	100	83.15	<1	0	http://selleckchem.com/products/Cyclosporin-A(Cyclosporine-A).html	C62H111N11O12	free base	Cyclosporine A	CCC1NC(=O)C(C(O)C(C)C\C=C\C)N(C)C(=O)C(C(C)C)N(C)C(=O)C(CC(C)C)N(C)C(=O)C(CC(C)C)N(C)C(=O)C(C)NC(=O)C(C)NC(=O)C(CC(C)C)N(C)C(=O)C(NC(=O)C(CC(C)C)N(C)C(=O)CN(C)C1=O)C(C)C	4.333	11	5	15			S1164	Lenvatinib (E7080)	b6	L1100-02	in 10mM DMSO	VEGFR	Protein Tyrosine Kinase	Lenvatinib (E7080) is a multi-target inhibitor, mostly for VEGFR2(KDR)/VEGFR3(Flt-4) with IC50 of 4 nM/5.2 nM, less potent against VEGFR1/Flt-1, ~10-fold more selective for VEGFR2/3 against FGFR1, PDGFRα/β in cell-free assays. Phase 3.	426.85	417716-92-8	40	93.71	<1		http://selleckchem.com/products/E7080.html	C21H19ClN4O4	free base	N/A	COC1=C(C=C2C(=CC=NC2=C1)OC3=CC(=C(NC(=O)NC4CC4)C=C3)Cl)C(N)=O	2.832	5	3	6
-6.92141	S8675	H3B-6527	e11	L1100-36	in 10mM DMSO	FGFR	Protein Tyrosine Kinase	H3B-6527 is a highly selective covalent FGFR4 inhibitor with an IC50 value of <1.2 nM and at least 250-fold selectivity over FGFR1-3 (IC50 values of 320, 1,290 and 1,060 nM respectively).	629.54	1702259-66-2	50	79.42	<1	0	http://selleckchem.com/products/h3b-6527.html	C29H34Cl2N8O4	free base	N/A	CCN1CCN(CC1)C2=CC(=C(NC3=CC(=NC=N3)N(C)C(=O)NC4=C(Cl)C(=CC(=C4Cl)OC)OC)C=C2)NC(=O)C=C	5.16	6	3	10			S1165	ABT-751 (E7010)	c6	L1100-02	in 10mM DMSO	Microtubule Associated	Cytoskeletal Signaling	ABT-751 (E7010) binds to the colchicine site on β-tubulin and inhibits polymerization of microtubules, not a substrate for the MDR transporter and is active against cell lines resistant to vincristine, doxorubicin, and cisplatin. Phase 1/2.	371.41	141430-65-1	74	199.24	<1		http://selleckchem.com/products/ABT-751.html	C18H17N3O4S	free base	N/A	COC1=CC=C(C=C1)[S](=O)(=O)NC2=C(NC3=CC=C(O)C=C3)N=CC=C2	2.997	4	3	6
-6.91955	S4690	Escin	e10	L1100-18	in 10mM DMSO	Immunology & Inflammation related	Immunology & Inflammation	Escin is a mixture of saponins with anti-inflammatory, vasoconstrictor and vasoprotective effects found in Aesculus hippocastanum(the horse chestnut).	1131.26	6805-41-0	66	58.34	<1	0	http://selleckchem.com/products/escin.html	C55H86O24	free base	Aescin	C\C=C(C)/C(=O)OC1C(OC(C)=O)C2(CO)C(O)CC3(C)C(=CCC4C5(C)CCC(OC6OC(C(OC7OC(CO)C(O)C(O)C7O)C(O)C6OC8OC(CO)C(O)C(O)C8O)C(O)=O)C(C)(CO)C5CCC34C)C2CC1(C)C	-0.723	11	12	16			S1167	CP-724714	d6	L1100-02	in 10mM DMSO	EGFR,HER2	Protein Tyrosine Kinase	CP-724714 is a potent, selective inhibitor of HER2/ErbB2 with IC50 of 10 nM, >640-fold selectivity against EGFR, InsR, IRG-1R, PDGFR, VEGFR2, Abl, Src, c-Met etc in cell-free assays. Phase 2.	469.53	537705-08-1	94	200.2	<1		http://selleckchem.com/products/CP-724714.html	C27H27N5O3	free base	N/A	COCC(=O)NC/C=C/C1=CC=C2N=CN=C(NC3=CC=C(OC4=CC=C(C)N=C4)C(=C3)C)C2=C1	3.987	6	2	9
-6.91822	S9106	Eleutheroside E	f7	L1100-38	in 10mM DMSO	NF-κB	anti-inflammatory	Eleutheroside E has anti-inflammatory effects by inhibiting NF-κB activities. Eleutheroside E significantly decreases the inflammatory cell infiltration, pannus formation, cartilage damage, bone erosion of CIA mice, the generation of TNF-α and IL-6, the metabolism of drugs metabolized via CYP2C9 and CYP2E Eleutheroside E may treat rheumatoid arthritis or increase the toxicity of the drugs. Eleuth…	742.72	39432-56-9	10	13.46	0	0	0	C34H46O18	free base	0	COC1=C(OC2OC(CO)C(O)C(O)C2O)C(=CC(=C1)C3OCC4C3COC4C5=CC(=C(OC6OC(CO)C(O)C(O)C6O)C(=C5)OC)OC)OC	-1.709	10	8	12			S1168	Valproic acid sodium salt (Sodium valproate)	e6	L1100-02	in 10mM DMSO	GABA Receptor,HDAC,Autophagy	Neuronal Signaling	Valproic acid sodium salt (Sodium valproate) is a HDAC inhibitor by selectively inducing proteasomal degradation of HDAC2, used in the treatment of epilepsy, bipolar disorder and prevention of migraine headaches.	166.19	1069-66-5	33	198.57	33	198.57	http://selleckchem.com/products/Sodium-valproate.html	C8H15NaO2	Sodium salt	N/A	CCCC(CCC)C(=O)O[Na]	1.275	0	0	5
-6.91629	S8790	ML385	a10	L1100-37	in 10mM DMSO	Nrf2	Immunology & Inflammation	ML385 is a novel and specific NRF2 inhibitor with an IC50 of 1.9 μM. It inhibits the downstream target gene expression of NRF2.	511.59	846557-71-9	74	144.65	<1	0	http://www.selleckchem.com/products/ml385.html	C29H25N3O4S	Free Base	N/A	CC1=C(N=C(NC(=O)CC2=CC3=C(OCO3)C=C2)S1)C4=CC=C5N(CCC5=C4)C(=O)C6=C(C)C=CC=C6	5.058	5	1	5			S1169	TGX-221	f6	L1100-02	in 10mM DMSO	PI3K	PI3K/Akt/mTOR	TGX-221 is a p110β-specific inhibitor with IC50 of 5 nM in a cell-free assay, 1000-fold more selective for p110β than p110α.	364.44	663619-89-4	12	32.93	<1		http://selleckchem.com/products/TGX-221.html	C21H24N4O2	free base	N/A	CC(NC1=CC=CC=C1)C2=CC(=CN3C(=O)C=C(N=C23)N4CCOCC4)C	2.373	3	1	4
-6.91493	S7790	A-1210477	e2	L1100-64	in 2mM DMSO	Bcl-2	Apoptosis	A-1210477 is a potent and selective MCL-1 inhibitor with Ki and IC50 of 0.454 nM and 26.2 nM, respectively, >100-fold selectivity over other Bcl-2 family members.	850.04	1668553-26-1	3	3.53	<1	0	http://selleckchem.com/products/a-1210477.html	C46H55N7O7S	Free Base	N/A	CN(C)[S](=O)(=O)N1CCN(CC1)C2=CC=C(OCC3=C(C(=N[N]3C)C)C4=C5[N](CCN6CCOCC6)C(=C(CCCOC7=C8C=CC=CC8=CC=C7)C5=CC=C4)C(O)=O)C=C2	3.151	7	0	16			S1170	WZ3146	g6	L1100-02	in 10mM DMSO	EGFR	Protein Tyrosine Kinase	WZ3146 is a mutant-selective irreversible inhibitor of EGFR(L858R) and EGFR(E746_A750) with IC50 of 2 nM and 2 nM does not inhibit ERBB2 phosphorylation (T798I).	464.95	1214265-56-1	93	200.02	<1		http://selleckchem.com/products/WZ3146.html	C24H25ClN6O2	free base	N/A	CN1CCN(CC1)C2=CC=C(NC3=NC=C(Cl)C(=N3)OC4=CC(=CC=C4)NC(=O)C=C)C=C2	4.823	4	2	7
-6.9113	S8607	JQ-EZ-05 (JQEZ5)	d7	L1100-36	in 10mM DMSO	Histone Methyltransferase	Epigenetics	JQ-EZ-05 is a specific and reversible EZH1/2 inhibitor.	542.68	1913252-04-6	24	44.22	0	0	http://selleckchem.com/products/jq-ez-05-jqez5.html	C30H38N8O2	free base	N/A	CCCC1=C(CNC(=O)C2=CC(=NC3=C2C=N[N]3C(C)C)C4=CC=C(N=C4)N5CCN(C)CC5)C(=O)NC(=C1)C	3.379	5	2	8			S1171	CYC116	h6	L1100-02	in 10mM DMSO	Aurora Kinase,VEGFR	Cell Cycle	CYC116 is a potent inhibitor of Aurora A/B with Ki of 8.0 nM/9.2 nM, is less potent to VEGFR2 (Ki of 44 nM), with 50-fold greater potency than CDKs, not active against PKA, Akt/PKB, PKC, no effect on GSK-3α/β, CK2, Plk1 and SAPK2A. Phase 1.	368.46	693228-63-6	24	65.14	<1		http://selleckchem.com/products/CYC116.html	C18H20N6OS	free base	N/A	CC1=C(SC(=N1)N)C2=NC(=NC=C2)NC3=CC=C(C=C3)N4CCOCC4	2.743	4	2	4
-6.90812	S2403	Tetrandrine	g4	L1100-09	in 10mM DMSO	Calcium Channel	Transmembrane Transporters	Tetrandrine, a bis-benzylisoquinoline alkaloid derived from Stephania tetrandra, is a calcium channel blocker.	622.75	518-34-3	7	11.24	<1	0	http://www.selleck.cn/products/Tetrandrine-Fanchinine.html	C38H42N2O6	Free Base	Fanchinine	COC1=CC=C2CC3N(C)CCC4=CC(=C(OC)C(=C34)OC5=C(OC)C=C6CCN(C)C(CC7=CC=C(OC1=C2)C=C7)C6=C5)OC	7.218	6	0	4			S1172	JNJ-26854165 (Serdemetan)	a7	L1100-02	in 10mM DMSO	E3 Ligase ,p53	Apoptosis	JNJ-26854165 (Serdemetan) acts as a HDM2 ubiquitin ligase antagonist and also induces early apoptosis in p53 wild-type cells, inhibits cellular proliferation followed by delayed apoptosis in the absence of functional p53. Phase 1.	328.41	881202-45-5	66	200.97	<1		http://selleckchem.com/products/JNJ-26854165.html	C21H20N4	free base	N/A	C(CC1=C[NH]C2=CC=CC=C12)NC3=CC=C(NC4=CC=NC=C4)C=C3	4.236	1	3	6
-6.89732	S0119	PTP1B-IN-2	g11	L1100-42	in 10mM DMSO	phosphatase	Metabolism	PTP1B-IN-2 (MDK3465) is a potent and selective protein tyrosine phosphatase-1B (PTP1B) inhibitor with IC50 of 50 nM. PTP1B-IN-2 enhances insulin-mediated insulin receptor β (IRβ) phosphorylation and insulin-stimulated glucose uptake.	680.79	1919853-46-5	100	146.89	˂1	0	http://www.selleckchem.com/products/ptp1b-in-2.html	C34H36N2O9S2	Free Base	MDK3465, Ptp1B-In-2, compound P6	COC(=O)CN(C1=CC=C(CN(C2=CC(=C(OCC3=CC=C(C)C=C3)C=C2)C(=O)OC)[S](=O)(=O)CC4=CC=CC=C4)C=C1)[S](C)(=O)=O	4.846	9	0	16			S1173	WZ4002	b7	L1100-02	in 10mM DMSO	EGFR	Protein Tyrosine Kinase	WZ4002 is a novel, mutant-selective EGFR inhibitor for EGFR(L858R)/(T790M) with IC50 of 2 nM/8 nM in BaF3 cell line does not inhibit ERBB2 phosphorylation (T798I).	494.18	1213269-23-8	13	26.31	<1		http://selleckchem.com/products/WZ4002.html	C25H27ClN6O3	free base	N/A	COC1=C(NC2=NC=C(Cl)C(=N2)OC3=CC(=CC=C3)NC(=O)C=C)C=CC(=C1)N4CCN(C)CC4	4.807	5	2	8
-6.89432	S1120	Everolimus (RAD001)	g2	L1100-02	in 10mM DMSO	mTOR	PI3K/Akt/mTOR	Everolimus (RAD001) is an mTOR inhibitor of FKBP12 with IC50 of 1.6-2.4 nM in a cell-free assay.	958.22	159351-69-6	100	104.36	<1	0	http://selleckchem.com/products/Everolimus(RAD001).html	C53H83NO14	free base	N/A	COC1CC(CCC1OCCO)CC(C)C2CC(=O)C(C)\C=C(C)\C(O)C(OC)C(=O)C(C)CC(C)/C=C/C=C/C=C(C)/C(CC3CCC(C)C(O)(O3)C(=O)C(=O)N4CCCCC4C(=O)O2)OC	6.164	11	2	9			S1175	BIIB021	d7	L1100-02	in 10mM DMSO	HSP (e.g. HSP90)	Cytoskeletal Signaling	BIIB021 is an orally available, fully synthetic small-molecule inhibitor of HSP90 with Ki and EC50 of 1.7 nM and 38 nM, respectively. Phase 2.	318.76	848695-25-0	64	200.78	<1		http://selleckchem.com/products/BIIB021.html	C14H15ClN6O	free base	CNF2024	COC1=C(C)C=NC(=C1C)C[N]2C=NC3=C(Cl)N=C(N)N=C23	2.223	5	1	3
-6.8943	S2389	Naringin Dihydrochalcone	e3	L1100-09	in 10mM DMSO	P450 (e.g. CYP17)	Metabolism	Naringin Dihydrochalcone(Naringin DC) is a new-style sweetening agent and an artificial sweetener derived from naringin and also an inhibitor of CYP enzymes.	582.55	18916-17-1	100	171.66	<1	0	http://selleckchem.com/products/Naringin-Dihydrochalcone(Naringin-DC).html	C27H34O14	free base	N/A	CC1OC(OC2C(O)C(O)C(CO)OC2OC3=CC(=C(C(=O)CCC4=CC=C(O)C=C4)C(=C3)O)O)C(O)C(O)C1O	-0.032	5	9	9			S1176	Plinabulin (NPI-2358)	e7	L1100-02	in 10mM DMSO	VDA	Angiogenesis	Plinabulin (NPI-2358) is a vascular disrupting agent (VDA) against tubulin-depolymerizing with IC50 of 9.8~18 nM in tumor cells. Phase 1/2.	336.39	714272-27-2	54	160.53	<1		http://selleckchem.com/products/NPI-2358.html	C19H20N4O2	free base	N/A	CC(C)(C)C1=C(/C=C/2NC(=O)C(/NC2=O)=C/C3=CC=CC=C3)N=C[NH]1	1.921	3	3	3
-6.89191	S8421	Fenebrutinib (GDC-0853)	e7	L1100-55	in 10mM DMSO	BTK	Protein Tyrosine Kinase	Fenebrutinib (GDC-0853) is a potent, selective, and non-covalent bruton's tyrosine kinase (BTK) inhibitor with an Ki value of 0.91 nM for Btk with >100-fold selectivity over 3 off-targets (Bmx :153-fold, Fgr: 168-fold, Src:131-fold).	664.8	1434048-34-6	8	12.03	<1	0	http://www.selleckchem.com/products/fenebrutinib-gdc-0853.html	C37H44N8O4	free base	N/A	CC1CN(CCN1C2=CC=C(NC3=CC(=CN(C)C3=O)C4=CC=NC(=C4CO)N5CC[N]6C7=C(CC(C)(C)C7)C=C6C5=O)N=C2)C8COC8	2.621	5	2	7			S1177	PD98059	f7	L1100-02	in 10mM DMSO	MEK	MAPK	PD98059 is a non-ATP competitive MEK inhibitor with IC50 of 2 μM in a cell-free assay, specifically inhibits MEK-1-mediated activation of MAPK does not directly inhibit ERK1 or ERK2.	267.28	167869-21-8	14	52.38	<1		http://selleckchem.com/products/PD-98059.html	C16H13NO3	free base	N/A	COC1=C(N)C(=CC=C1)C2=CC(=O)C3=CC=CC=C3O2	2.373	3	1	2
-6.8907	P1208	PMX 205	g2	L1100-59	in 10mM DMSO	C5aR	GPCR & G Protein	PMX 205 is a cyclic hexapeptide that acts as a potent C5a receptor (C5aR, CD88) antagonist with an IC50 of 31 nM.	839.04	514814-49-4	100	119.18	50	59.59	http://www.selleckchem.com/products/pmx-205.html	C45H62N10O6	Free base	N/A	NC(N)=NCCCC1NC(=O)C(CC2=C[NH]C3=CC=CC=C23)NC(=O)C(CC4CCCCC4)NC(=O)C5CCCN5C(=O)C(CCCNC1=O)NC(=O)CCC6=CC=CC=C6	3.088	7	8	12			S1178	Regorafenib (BAY 73-4506)	g7	L1100-02	in 10mM DMSO	c-RET,VEGFR	Protein Tyrosine Kinase	Regorafenib (BAY 73-4506) is a multi-target inhibitor for VEGFR1, VEGFR2, VEGFR3, PDGFRβ, Kit, RET and Raf-1 with IC50 of 13 nM/4.2 nM/46 nM, 22 nM, 7 nM, 1.5 nM and 2.5 nM in cell-free assays, respectively.	482.82	755037-03-7	97	200.9	<1		http://selleckchem.com/products/BAY-73-4506.html	C21H15ClF4N4O3	free base	Fluoro-Sorafenib	CNC(=O)C1=CC(=CC=N1)OC2=CC(=C(NC(=O)NC3=CC=C(Cl)C(=C3)C(F)(F)F)C=C2)F	4.381	4	3	6
-6.88905	S5144	Neferine	g10	L1100-20	in 10mM DMSO	Others	Others	Neferine, a natural component of Nelumbo nucifera, has antitumor efficiency in cancer.	624.77	2292-16-2	100	160.06	0	0	http://selleckchem.com/products/neferine.html	C38H44N2O6	free base	(R)-1, 2-Dimethoxyaporphine	COC1=CC=C(CC2N(C)CCC3=C2C=C(OC4=CC(=CC=C4O)CC5N(C)CCC6=C5C=C(OC)C(=C6)OC)C(=C3)OC)C=C1	0	0	0	0			S1179	WZ8040	h7	L1100-02	in 10mM DMSO	EGFR	Protein Tyrosine Kinase	WZ8040 is a novel mutant-selective irreversible EGFRT790M inhibitor, does not inhibit ERBB2 phosphorylation (T798I).	481.01	1214265-57-2	96	199.58	<1		http://selleckchem.com/products/WZ8040.html	C24H25ClN6OS	free base	N/A	CN1CCN(CC1)C2=CC=C(NC3=NC=C(Cl)C(=N3)SC4=CC(=CC=C4)NC(=O)C=C)C=C2	5.381	3	2	7
-6.86117	S7334	ERK5-IN-1	g5	L1100-28	in 10mM DMSO	ERK	MAPK	ERK5-IN-1 is a potent, and selective ERK5 inhibitor with IC50 of 162 nM.	638.81	1435488-37-1	100	156.54	<1	0	http://selleckchem.com/products/erk5-in-1.html	C36H46N8O3	free base	N/A, XMD17-109	CCOC1=C(NC2=NC=C3N(C)C(=O)C4=C(C=CC=C4)N(C5CCCC5)C3=N2)C=CC(=C1)C(=O)N6CCC(CC6)N7CCN(C)CC7	4.794	5	1	7			S1180	XAV-939	a8	L1100-02	in 10mM DMSO	Wnt/beta-catenin	Stem Cells & Wnt	XAV-939 selectively inhibits Wnt/β-catenin-mediated transcription through tankyrase1/2 inhibition with IC50 of 11 nM/4 nM in cell-free assays, regulates axin levels and does not affect CRE, NF-κB or TGF-β.	312.31	284028-89-3	12	38.42	<1		http://selleckchem.com/products/XAV-939.html	C14H11F3N2OS	free base	NVP-XAV939	OC1=C2CSCCC2=NC(=N1)C3=CC=C(C=C3)C(F)(F)F	3.676	2	1	2
-6.85804	P1107	Alamandine	f2	L1100-55	in 10mM DMSO	Ras	Others	Alamandine is a component of the renin-angiotensin system, which regulates blood pressure.	855	1176306-10-7	50	58.48	50	58.48	http://www.selleckchem.com/products/alamandine.html	C40H62N12O9	free base	0	CCC(C)C(NC(=O)C(CC1=CC=C(O)C=C1)NC(=O)C(NC(=O)C(CCCNC(N)=N)NC(=O)C(C)N)C(C)C)C(=O)NC(CC2=C[NH]C=N2)C(=O)N3CCCC3C(O)=O	-3.207	8	10	24			S1181	ENMD-2076	b8	L1100-02	in 10mM DMSO	Aurora Kinase,FLT3,VEGFR	Angiogenesis	ENMD-2076 has selective activity against Aurora A and Flt3 with IC50 of 14 nM and 1.86 nM, 25-fold selective for Aurora A than over Aurora B and less potent to VEGFR2/KDR and VEGFR3, FGFR1 and FGFR2 and PDGFRα. Phase 2.	375.47	934353-76-1	105	279.65	1	2.66	http://selleckchem.com/products/enmd-2076.html	C21H25N7	Tartaric Acid	N/A	CN1CCN(CC1)C2=CC(=NC(=N2)\C=C\C3=CC=CC=C3)NC4=N[NH]C(=C4)C	4.015	3	2	5
-6.85726	S1392	Pelitinib (EKB-569)	g11	L1100-03	in 10mM DMSO	EGFR	Protein Tyrosine Kinase	Pelitinib (EKB-569) is a potent irreversible EGFR inhibitor with IC50 of 38.5 nM. Phase2.	467.92	257933-82-7	13	27.78	<1	0	http://selleckchem.com/products/Pelitinib.html	C24H23ClFN5O2	free base	N/A	CCOC1=C(NC(=O)\C=C\CN(C)C)C=C2C(=C1)N=CC(=C2NC3=CC(=C(F)C=C3)Cl)C#N	4.455	3	2	8			S1183	Danoprevir (ITMN-191)	c8	L1100-02	in 10mM DMSO	HCV Protease	Proteases	Danoprevir(ITMN-191) is a peptidomimetic inhibitor of the NS3/4A protease of hepatitis C virus (HCV) with IC50 of 0.2-3.5 nM, inhibition effect for HCV genotypes 1A/1B/4/5/6 is ~10-fold higher than 2B/3A. Phase 2.	731.83	850876-88-9	144	196.77	<1		http://selleckchem.com/products/Danoprevir.html	C35H46FN5O9S	free base	RG7227	CC(C)(C)OC(=O)NC1CCCCC\C=C/C2CC2(NC(=O)C3CC(CN3C1=O)OC(=O)N4CC5=C(C4)C(=CC=C5)F)C(=O)N[S](=O)(=O)C6CC6	2.922	9	3	8
-6.85456	S9096	ligustroflavone	d10	L1100-42	in 10mM DMSO	AMPK	PI3K/Akt/mTOR	Ligustroflavone, isolated from the leaves of Turpinia montana, shows high antioxidant capacity and is reported to be an AMPK activator.	724.66	260413-62-5	100	138	100	138	http://www.selleck.cn/products/ligustroflavone.html	C33H40O18	Free Base	Nuezhenoside	CC1OC(OCC2OC(OC3=CC(=C4C(=O)C=C(OC4=C3)C5=CC=C(O)C=C5)O)C(OC6OC(C)C(O)C(O)C6O)C(O)C2O)C(O)C(O)C1O	-1.237	8	10	8			S1185	Ritonavir	d8	L1100-02	in 10mM DMSO	HIV Protease,P450 (e.g. CYP17)	Proteases	Ritonavir is a Cytochrome P450 3A and Protease Inhibitor Also inhibits Cytochrome P450 2D6, P-Glycoprotein and induces Cytochrome P450 2C19, Cytochrome P450 1A2, Cytochrome P450 2C9, Cytochrome P450 2B6 and UDP Glucuronosyltransferases.	720.94	155213-67-5	100	138.71	<1		http://selleckchem.com/products/Ritonavir.html	C37H48N6O5S2	free base	ABT-538, A 84538	CC(C)C(NC(=O)N(C)CC1=CSC(=N1)C(C)C)C(=O)NC(CC(O)C(CC2=CC=CC=C2)NC(=O)OCC3=CN=CS3)CC4=CC=CC=C4	4.978	6	4	18
-6.8477	S7715	FIIN-3	c10	L1100-51	in 10mM DMSO	FGFR	Angiogenesis	FIIN-3 is an irreversible inhibitor of FGFR with an IC50 of 13.1, 21, 31.4, and 35.3 nM for FGFR1, FGFR2, FGFR3 and FGFR4, respectively.	691.61	1637735-84-2	100	144.59	<1	0	http://www.selleckchem.com/products/fiin-3.html	C34H36Cl2N8O4	free base	0	COC1=CC(=C(Cl)C(=C1Cl)NC(=O)N(CC2=CC=C(NC(=O)C=C)C=C2)C3=NC=NC(=C3)NC4=CC=C(C=C4)N5CCN(C)CC5)OC	6.395	6	3	11			S1186	BIBR 1532	e8	L1100-02	in 10mM DMSO	Telomerase	DNA Damage	BIBR 1532 is a potent, selective, non-competitive telomerase inhibitor with IC50 of 100 nM in a cell-free assay. No inhibition of DNA and RNA polymerases, including HIV reverse transcriptase were observed at concentrations vastly exceeding the IC50 for telomerase.	331.36	321674-73-1	66	199.18	<1		http://selleckchem.com/products/BIBR1532.html	C21H17NO3	free base	N/A	CC(=C\C(=O)NC1=C(C=CC=C1)C(O)=O)/C2=CC3=CC=CC=C3C=C2	4.067	2	1	4
-6.8443	S7284	Rociletinib (CO-1686, AVL-301)	a11	L1100-27	in 10mM DMSO	EGFR	Protein Tyrosine Kinase	Rociletinib (CO-1686, AVL-301) is an irreversible, mutant-selective EGFR inhibitor with Ki of 21.5 nM and 303.3 nM for EGFRL858R/T790M and EGFRWT in cell-free assays, respectively. Phase 2.	555.55	1374640-70-6	100	180	<1	0	http://selleckchem.com/products/co-1686.html	C27H28F3N7O3	free base	CNX-419	COC1=C(NC2=NC=C(C(=N2)NC3=CC=CC(=C3)NC(=O)C=C)C(F)(F)F)C=CC(=C1)N4CCN(CC4)C(C)=O	4.334	5	3	9			S1188	Anastrozole	f8	L1100-02	in 10mM DMSO	Aromatase	Endocrinology & Hormones	Anastrozole is a third-generation nonsteroidal selective aromatase inhibitor. It may offer greater selectivity compared with other aromatase inhibitors, being without any intrinsic endocrine effects and with no apparent effect on the synthesis of adrenal steroids.	293.37	120511-73-1	59	201.11	<1		http://selleckchem.com/products/Anastrozole.html	C17H19N5	free base	ZD-1033	CC(C)(C#N)C1=CC(=CC(=C1)C[N]2C=NC=N2)C(C)(C)C#N	2.965	2	0	4
-6.84227	S1274	BX-795	g5	L1100-03	in 10mM DMSO	IκB/IKK,PDK	PI3K/Akt/mTOR	BX795 is a potent and specific PDK1 inhibitor with IC50 of 6 nM, 140- and 1600-fold more selective for PDK1 than PKA and PKC in cell-free assays, respectively. Meanwhile, in comparison to GSK3β more than 100-fold selectivity observed for PDK1.	591.47	702675-74-9	100	169.07	<1	0	http://selleckchem.com/products/bx-795.html	C23H26IN7O2S	free base	N/A	IC1=CN=C(NC2=CC(=CC=C2)NC(=O)N3CCCC3)N=C1NCCCNC(=O)C4=CC=CS4	3.704	4	4	9			S1189	Aprepitant	g8	L1100-02	in 10mM DMSO	Substance P	Others	Aprepitant is a potent and selective neurokinin-1 receptor antagonist with IC50 of 0.1 nM.	534.43	170729-80-3	107	200.21	<1		http://selleckchem.com/products/Aprepitant.html	C23H21F7N4O3	free base	MK-0869, L-754030	CC(OC1OCCN(CC2=NNC(=O)N2)C1C3=CC=C(F)C=C3)C4=CC(=CC(=C4)C(F)(F)F)C(F)(F)F	4.635	4	2	8
-6.84008	S9156	Chonglou Saponin VII	g5	L1100-47	in 10mM DMSO	others	others	Chonglou Saponin VII, a kind of steroidal saponins from Chonglou (Rhizoma Paridis Chonglou), inhibits EMT and reduces the invasion of ovarian cancer cells via the GSK-3β/β-catenin signaling pathway.	1031.18	68124-04-9	100	96.98	<1	0	https://www.selleckchem.com/products/chonglou-saponin-vii.html	C51H82O21	Free Base	Dioscinin, Polyphyllin-VII, Paris saponin-VII	CC1CCC2(OC1)OC3CC4C5CC=C6CC(CCC6(C)C5CCC4(C)C3(O)C2C)OC7OC(CO)C(OC8OC(C)C(OC9OC(C)C(O)C(O)C9O)C(O)C8O)C(O)C7OC%10OC(C)C(O)C(O)C%10O	-0.337	10	10	9			S1190	Bicalutamide	h8	L1100-02	in 10mM DMSO	Androgen Receptor	Endocrinology & Hormones	Bicalutamide is an androgen receptor (AR) antagonist with IC50 of 0.16 μM in LNCaP/AR(cs)cell line.	430.37	90357-06-5	86	199.83	<1		http://selleckchem.com/products/Bicalutamide(Casodex).html	C18H14F4N2O4S	free base	ICI-176334	CC(O)(C[S](=O)(=O)C1=CC=C(F)C=C1)C(=O)NC2=CC=C(C#N)C(=C2)C(F)(F)F	2.926	3	1	6
-6.83945	S9018	Luteoloside	c3	L1100-38	in 10mM DMSO	Others	Others	Luteoloside is a flavone, a flavonoid-like chemical compound.	448.38	5373-11-5	10	22.3	0	0	0	C21H20O11	free base	2-(3, 4-Dihydroxyphenyl)-5-hydroxy-4-oxo-4H-chromen-7-yl-D-glucopyranoside; Cynaroside; Luteoloside; Luteolin 7-glucoside	OCC1OC(OC2=CC3=C(C(=C2)O)C(=O)C=C(O3)C4=CC=C(O)C(=C4)O)C(O)C(O)C1O	0.238	4	7	4			S1191	Fulvestrant	a9	L1100-02	in 10mM DMSO	Estrogen/progestogen Receptor	Endocrinology & Hormones	Fulvestrant is an estrogen receptor (ER) antagonist with IC50 of 0.94 nM in a cell-free assay.	606.77	129453-61-8	100	164.81	<1		http://selleckchem.com/products/Fulvestrant.html	C32H47F5O3S	free base	ICI-182780, ZD 9238	CC12CCC3C(C(CCCCCCCCC[S](=O)CCCC(F)(F)C(F)(F)F)CC4=C3C=CC(=C4)O)C1CCC2O	8.437	1	2	15
-6.83428	S1555	AZD8055	f11	L1100-04	in 10mM DMSO	mTOR	PI3K/Akt/mTOR	AZD8055 is a novel ATP-competitive mTOR inhibitor with IC50 of 0.8 nM in MDA-MB-468 cells with excellent selectivity (?1,000-fold) against PI3K isoforms and ATM/DNA-PK. Phase 1.	465.54	1009298-09-2	50	107.4	<1	0	http://selleckchem.com/products/AZD8055.html	C25H31N5O4	free base	N/A	COC1=C(CO)C=C(C=C1)C2=NC3=C(C=C2)C(=NC(=N3)N4CCOCC4C)N5CCOCC5C	3.274	6	1	5			S1192	Raltitrexed	b9	L1100-02	in 10mM DMSO	DNA/RNA Synthesis	DNA Damage	Raltitrexed is a thymidylate synthase inhibitor with an IC50 of 9 nM for the inhibition of L1210 cell growth.	458.49	112887-68-0	91	198.48	<1		http://selleckchem.com/products/Raltitrexed.html	C21H22N4O6S	free base	ZD-1694	CN(CC1=CC2=C(C=C1)N=C(C)NC2=O)C3=CC=C(S3)C(=O)NC(CCC(O)=O)C(O)=O	1.528	5	2	9
-6.80832	S1257	Posaconazole	e4	L1100-03	in 10mM DMSO	P450 (e.g. CYP17)	Metabolism	Posaconazole is an inhibitor primarily of CYP3A4, but it does not inhibit the activity of other CYP enzymes Also an inhibitor of sterol C14ɑ demethylase inhibitor with IC50 of 0.25 μM. Posaconazole has a median terminal elimination half-life of 15-35 hours.	700.78	171228-49-2	100	142.7	<1	0	http://selleckchem.com/products/Posaconazole.html	C37H42F2N8O4	free base	SCH56592	CCC(C(C)O)N1N=CN(C1=O)C2=CC=C(C=C2)N3CCN(CC3)C4=CC=C(OCC5COC(C5)(C[N]6C=NC=N6)C7=CC=C(F)C=C7F)C=C4	5.096	6	1	12			S1193	Thalidomide	c9	L1100-02	in 10mM DMSO	E3 Ligase ,TNF-alpha	Ubiquitin	Thalidomide was introduced as a sedative drug, immunomodulatory agent and also is investigated for treating symptoms of many cancers. Thalidomide inhibits an E3 ubiquitin ligase, which is a CRBN-DDB1-Cul4A complex.	258.23	50-35-1	51	197.5	<1		http://selleckchem.com/products/Thalidomide.html	C13H10N2O4	free base	N/A	O=C1CCC(N2C(=O)C3=C(C=CC=C3)C2=O)C(=O)N1	0.097	4	1	1
-6.80647	S3931	Ginsenoside Rd	e8	L1100-15	in 10mM DMSO	Others	Others	Ginsenoside Rd, a minor ginseng saponin, has several pharmacological activities such as immunosuppressive activity, anti-inflammatory activity, immunological adjuvant, anti-cancer activity and wound-healing activity.	947.15	52705-93-8	90	95.02	0	0	http://selleckchem.com/products/ginsenoside-rd.html	C48H82O18	free base	Panaxoside Rd, Sanchinoside Rd	CC(C)=CCCC(C)(OC1OC(CO)C(O)C(O)C1O)C2CCC3(C)C2C(O)CC4C5(C)CCC(OC6OC(CO)C(O)C(O)C6OC7OC(CO)C(O)C(O)C7O)C(C)(C)C5CCC34C	0.548	6	12	13			S1194	CUDC-101	d9	L1100-02	in 10mM DMSO	EGFR,HDAC,HER2	Epigenetics	CUDC-101 is a potent multi-targeted inhibitor against HDAC, EGFR and HER2 with IC50 of 4.4 nM, 2.4 nM, and 15.7 nM, and inhibits class I/II HDACs, but not class III, Sir-type HDACs. Phase 1.	434.49	1012054-59-9	20	46.03	<1		http://selleckchem.com/products/CUDC-101.html	C24H26N4O4	free base	N/A	COC1=CC2=C(C=C1OCCCCCCC(=O)NO)C(=NC=N2)NC3=CC(=CC=C3)C#C	5.376	5	2	11
-6.80461	S1099	SKLB4771 (FLT3-IN-1)	b3	L1100-42	in 10mM DMSO	FLT3	Angiogenesis	SKLB4771 is a potent and selective inhibitor of human receptor-type tyrosine-protein kinase FLT3 with IC50 of 10 nM.	537.66	1370256-78-2	50	93	<1	0	http://www.selleck.cn/products/sklb4771-flt3-in1.html	C25H27N7O3S2	Free Base	N/A	CC1=CC=C(NC(=O)NC2=NN=C(S2)SC3=C4C=CC(=CC4=NC=N3)OCCCN5CCOCC5)C=C1	4.112	7	2	9			S1195	TAK-700 (Orteronel)	e9	L1100-02	in 10mM DMSO	P450 (e.g. CYP17)	Metabolism	TAK-700 (Orteronel) is a potent and highly selective human 17,20-lyase inhibitor with IC50 of 38 nM, exhibits >1000-fold selectivity over other CYPs (e.g. 11-hydroxylase and CYP3A4). Phase 3.	307.35	426219-18-3	61	198.47	<1		http://selleckchem.com/products/TAK-700.html	C18H17N3O2	free base	N/A	CNC(=O)C1=CC=C2C=C(C=CC2=C1)C3(O)CC[N]4C=NC=C34	1.075	2	1	2
-6.80051	S7714	FIIN-2	a3	L1100-31	in 10mM DMSO	FGFR	Protein Tyrosine Kinase	FIIN-2 is an irreversible, pan-FGFR inhibitor with IC50 of 3.09 nM, 4.3 nM, 27 nM and 45.3 nM for FGFR1/2/3/4, respectively.	634.73	1633044-56-0	69	108.71	<1	0	http://selleckchem.com/products/fiin-2.html	C35H38N8O4	free base	N/A	COC1=CC(=CC(=C1)OC)N2CC3=CN=C(NC4=CC=C(C=C4)N5CCN(C)CC5)N=C3N(CC6=CC=C(NC(=O)C=C)C=C6)C2=O	5.007	6	2	10			S1196	Exemestane	f9	L1100-02	in 10mM DMSO	Aromatase	Endocrinology & Hormones	Exemestane is an aromatase inhibitor, inhibits human placental and rat ovarian aromatase with IC50 of 30 nM and 40 nM, respectively.	296.4	107868-30-4	54	182.19	<1		http://selleckchem.com/products/Exemestane.html	C20H24O2	free base	FCE24304, PNU155971	CC12CCC3C(CC(=C)C4=CC(=O)C=CC34C)C1CCC2=O	3.606	2	0	0
-6.79871	S7265	MM-102	e9	L1100-27	in 10mM DMSO	Histone Methyltransferase	Epigenetics	MM-102 is a high-affinity peptidomimetic MLL1 inhibitor with IC50 of 0.4 μM in a cell-free assay.	669.8	1417329-24-8	100	149.3	100	149.3	http://selleckchem.com/products/mm-102.html	C35H49F2N7O4	free base	HMTase Inhibitor IX	CCC(CC)(NC(=O)C(C)C)C(=O)NC(CCCNC(N)=N)C(=O)NC1(CCCC1)C(=O)NC(C2=CC=C(F)C=C2)C3=CC=C(F)C=C3	4.419	4	6	17			S1197	Finasteride	g9	L1100-02	in 10mM DMSO	5-alpha Reductase	Endocrinology & Hormones	Finasteride is a potent, reversible inhibitor of the rat type 1 5 alpha-reductase with Ki of 10.2 nM, used in the treatment of benign prostatic hyperplasia (BPH) and male pattern baldness (MPB).	372.54	98319-26-7	75	201.32	<1		http://selleckchem.com/products/Finasteride.html	C23H36N2O2	free base	MK-906	CC(C)(C)NC(=O)C1CCC2C3CCC4NC(=O)C=CC4(C)C3CCC12C	3.174	2	2	2
-6.79358	S7381	Pepstatin A	c9	L1100-28	in 10mM DMSO	HIV Protease	Proteases	Pepstatin A is a potent aspartic protease inhibitor, and also inhibits HIV replication.	685.89	26305-03-3	57	83.1	<1	0	http://selleckchem.com/products/pepstatin-a.html	C34H63N5O9	free base	N/A	CC(C)CC(NC(=O)C(C)NC(=O)CC(O)C(CC(C)C)NC(=O)C(NC(=O)C(NC(=O)CC(C)C)C(C)C)C(C)C)C(O)CC(O)=O	2.301	6	7	22			S1199	Cladribine	h9	L1100-02	in 10mM DMSO	DNA/RNA Synthesis	DNA Damage	Cladribine is an adenosine deaminase inhibitor for U266, RPMI8226, and MM1.S cells with IC50 of approximately 2.43 μM, 0.75 μM, and 0.18 μM, respectively.	285.69	4291-63-8	57	199.52	<1		http://selleckchem.com/products/Cladribine.html	C10H12ClN5O3	free base	2-CdA, 2-chlorodeoxyadenosine	NC1=NC(=NC2=C1N=C[N]2C3CC(O)C(CO)O3)Cl	-0.259	4	3	2
-6.79086	S3796	Rebaudioside A	b9	L1100-14	in 10mM DMSO	Others	Others	Rebaudioside A (Stevia Extract), an natural sweetening ingredient extracted from the stevia leaf, is used in powder or liquid form to heighten sweetening intensity and improve taste.	967.01	58543-16-1	40	41.36	0	0	http://selleckchem.com/products/rebaudioside-a.html	C44H70O23	free base	Reb A, Glycoside A3, Stevioside A3	CC12CCCC(C)(C1CCC34CC(=C)C(CCC23)(C4)OC5OC(CO)C(O)C(OC6OC(CO)C(O)C(O)C6O)C5OC7OC(CO)C(O)C(O)C7O)C(=O)OC8OC(CO)C(O)C(O)C8O	-3.476	9	14	13			S1200	Decitabine	a10	L1100-02	in 10mM DMSO	DNA Methyltransferase	Epigenetics	Decitabine is a DNA methyltransferase inhibitor, incorporating into DNA and resulting in hypomethylation of DNA and intra-S-phase arrest of DNA replication. It is used to treat myelodysplastic syndrome (MDS).	228.21	2353-33-5	45	197.19	10	43.82	http://selleckchem.com/products/Decitabine.html	C8H12N4O4	free base	Deoxycytidine	NC1=NC(=O)N(C=N1)C2CC(O)C(CO)O2	-1.093	4	3	2
-6.78787	S2213	AMG-47a	f4	L1100-64	in 2mM DMSO	Src	Angiogenesis	AMG-47a is a potent, nonselective inhibitor of Lck kinase with IC50 of 3.4 uM and it also inhibits T cell proliferation. AMG-47a exhibit anti-inflammatory activity (ED50) of 11 mg/kg in the anti-CD3-induced production of interleukin-2 (IL-2) in mice.	535.56	882663-88-9	2	3.73	<1	0	http://www.selleck.cn/products/.html	C29H28F3N5O2	Free Base	N/A	CC1=CC=C(C=C1C2=CC3=CN=C(NCCN4CCOCC4)N=C3C=C2)C(=O)NC5=CC=CC(=C5)C(F)(F)F	5.275	4	2	8			S1202	Dutasteride	b10	L1100-02	in 10mM DMSO	5-alpha Reductase	Endocrinology & Hormones	Dutasteride is a dual 5-α reductase inhibitor that inhibits conversion of testosterone to dihydrotestosterone (DHT).	528.53	164656-23-9	62	117.31	<1		http://selleckchem.com/products/Dutasteride.html	C27H30F6N2O2	free base	GI198745, GG-745	CC12CCC3C(CCC4NC(=O)C=CC34C)C1CCC2C(=O)NC5=CC(=CC=C5C(F)(F)F)C(F)(F)F	5.703	2	2	4
-6.78534	S8877	Imidazole ketone erastin	e9	L1100-41	in 10mM DMSO	Ferroptosis	Metabolism	Imidazole ketone erastin (IKE) is a potent, selective, and metabolically stable system xc– inhibitor and inducer of ferroptosis.	655.14	1801530-11-9	100	152.64	<1	0	http://www.selleck.cn/products/imidazole-ketone-erastin.html	C35H35ClN6O5	Free Base	PUN30119, IKE	CC(C)OC1=CC=C(C=C1N2C(=NC3=CC=CC=C3C2=O)CN4CCN(CC4)C(=O)COC5=CC=C(Cl)C=C5)C(=O)C[N]6C=CN=C6	4.057	7	0	11			S1204	Melatonin	c10	L1100-02	in 10mM DMSO	MT Receptor	GPCR & G Protein	Melatonin is a MT receptor agonist, used as a dietary supplement.	232.28	73-31-4	47	202.34	<1		http://selleckchem.com/products/Melatonin.html	C13H16N2O2	free base	N/A	COC1=CC2=C([NH]C=C2CCNC(C)=O)C=C1	1.555	2	2	4
-6.78379	S9114	Polyphyllin I	b8	L1100-38	in 10mM DMSO	Others	anti-angiogenic	Polyphyllin D has anti-angiogenic effect . Polyphyllin D has toxicity in human RBCs as well as its underlying mechanism for the hemolysis and eryptosis/erythroptosis. Polyphyllin D has strong anticancer activity, can overcome drug resistance in R-HepG2 cells and elicit programmed cell death via mitochondrial dysfunction. Polyphyllin D induces apoptosis via the mitochondrial apoptotic pathway as e…	855.02	50773-41-6	100	116.96	0	0	0	C44H70O16	free base	0	CC1CCC2(OC1)OC3CC4C5CC=C6CC(CCC6(C)C5CCC4(C)C3C2C)OC7OC(CO)C(OC8OC(CO)C(O)C8O)C(O)C7OC9OC(C)C(O)C(O)C9O	0.792	8	8	8			S1206	Bisoprolol fumarate	d10	L1100-02	in 10mM DMSO	Adrenergic Receptor	Neuronal Signaling	Bisoprolol fumarate is a selective type β1 adrenergic receptor blocker.	441.52	104344-23-2	88	199.31	88	199.31	http://selleckchem.com/products/Bisoprolol-Fumarate.html	C22H35NO8	fumarate	EMD33512	CC(C)NCC(O)COC1=CC=C(COCCOC(C)C)C=C1.OC(=O)\C=C\C(O)=O	-0.635	5	2	14
-6.7766	S8701	MK-8353 (SCH900353)	f3	L1100-37	in 10mM DMSO	ERK	MAPK	MK-8353 (SCH900353) is an orally bioavailable, selective, and potent ERK inhibitor that inhibits activated ERK1 and ERK2 in vitro, with IC50 values of 23.0 nM and 8.8 nM, respectively (IMAP kinase assay), and nonactivated ERK2, with an IC50 of 0.5 nM (MEK1-ERK2-coupled assay).	691.84	1184173-73-6	50	72.27	<1	0	http://www.selleck.cn/products/mk-8353-sch900353.html	C37H41N9O3S	Free Base	N/A	CSC1(CCN(CC(=O)N2CCC(=CC2)C3=CC=C(C=C3)C4=N[N](C)C=N4)C1)C(=O)NC5=CC=C6[NH]N=C(C7=CC=C(OC(C)C)N=C7)C6=C5	4.176	7	2	10			S1207	Tivozanib (AV-951)	e10	L1100-02	in 10mM DMSO	c-Kit,PDGFR,VEGFR	Protein Tyrosine Kinase	Tivozanib (AV-951) is a potent and selective VEGFR inhibitor for VEGFR1/2/3 with IC50 of 30 nM/6.5 nM/15 nM, and also inhibits PDGFR and c-Kit, low activity observed against FGFR-1, Flt3, c-Met, EGFR and IGF-1R. Phase 3.	454.86	475108-18-0	20	43.97	<1		http://selleckchem.com/products/AV-951.html	C22H19ClN4O5	free base	KRN-951	COC1=CC2=C(C=C1OC)C(=CC=N2)OC3=CC=C(NC(=O)NC4=NOC(=C4)C)C(=C3)Cl	4.039	7	2	6
-6.77509	S7309	BAY 87-2243	d3	L1100-28	in 10mM DMSO	HIF	Angiogenesis	BAY 87-2243 is a potent and selective hypoxia-inducible factor-1 (HIF-1) inhibitor. Phase 1.	525.53	1227158-85-1	33	62.79	<1	0	http://selleckchem.com/products/bay-87-2243.html	C26H26F3N7O2	Free Base	N/A	CC1=CC(=N[N]1CC2=CC=NC(=C2)N3CCN(CC3)C4CC4)C5=NC(=NO5)C6=CC=C(OC(F)(F)F)C=C6	6.07	6	0	8			S1208	Doxorubicin (Adriamycin) HCl	f10	L1100-02	in 10mM DMSO	Topoisomerase	DNA Damage	Doxorubicin (Adriamycin) HCl is an antibiotic agent that inhibits DNA topoisomerase II and induces DNA damage and apoptosis in tumor cells.	579.98	25316-40-9	100	172.42	20	34.48	http://selleckchem.com/products/Adriamycin.html	C27H30ClNO11	Hydrochloride	NSC 123127	Cl.COC1=C2C(=O)C3=C(C(=C4CC(O)(CC(OC5CC(N)C(O)C(C)O5)C4=C3O)C(=O)CO)O)C(=O)C2=CC=C1	0.338	6	5	5
-6.76858	S2752	HER2-Inhibitor-1	g3	L1100-11	in 10mM DMSO	EGFR,HER2	Protein Tyrosine Kinase	HER2-Inhibitor-1 is an analog of ARRY-380. ARRY-380 is a potent and selective HER2 inhibitor with IC50 of 8 nM, equipotent against truncated p95-HER2, 500-fold more selective for HER2 versus EGFR.	569.63	937265-83-3	100	175.55	<1	0	http://selleckchem.com/products/her2-inhibitor-1.html	C29H27N7O4S	free base	N/A	CC1=CC(=CC=C1OC2=CC3=NC=N[N]3C=C2)NC4=C5C=C(C=CC5=NC=N4)C6=CC=C(CNCC[S](C)(=O)=O)O6	4.446	8	2	10			S1209	Fluorouracil (5-Fluoracil, 5-FU)	g10	L1100-02	in 10mM DMSO	DNA/RNA Synthesis	DNA Damage	Fluorouracil (5-Fluoracil, 5-FU) is a DNA/RNA synthesis inhibitor, which interrupts nucleotide synthetic by inhibiting thymidylate synthase (TS) in tumor cells.	130.08	51-21-8	26	199.88	<1		http://selleckchem.com/products/Adrucil(Fluorouracil).html	C4H3FN2O2	free base	NSC 19893	FC1=CNC(=O)NC1=O	-1.102	2	2	0
-6.7683	S3246	Picfeltarraenin IB	e11	L1100-44	in 10mM DMSO	AChR	Neuronal Signaling	Picfeltarraenin IB, a cucurbitacin glycoside isolated from Picriafel-terrae, is an inhibitor of acetylcholinesterase (AChE). Picfeltarraenin IB can be used for the treatment of herpes infections, cancer and inflammation.	792.95	97230-46-1	100	126.11	-1	0	http://www.selleckchem.com/products/picfeltarraenin-ib.html	C42H64O14	free base	N/A	CC(C)C1=CC(=O)C(CO1)C2C(O)CC3(C)C4CC=C5C(CCC(OC6OC(CO)C(O)C(O)C6OC7OC(C)C(O)C(O)C7O)C5(C)C)C4(C)C(=O)CC23C	1.051	7	7	7			S1210	Methotrexate	h10	L1100-02	in 10mM DMSO	DHFR	Metabolism	Methotrexate (MTX), analog of folic acid, is a nonspecific inhibitor of the dihydrofolate reductase(DHFR) of bacteria and cancerous cells as well as normal cells. It forms an inactive ternary complex with DHFR and NADPH.	454.44	59-05-2	90	198.05	<1		http://selleckchem.com/products/Abitrexate.html	C20H22N8O5	free base	NCI-C04671	CN(CC1=NC2=C(N)N=C(N)N=C2N=C1)C3=CC=C(C=C3)C(=O)NC(CCC(O)=O)C(O)=O	0.114	7	3	9
-6.76661	S3811	Ginsenoside Re	c10	L1100-14	in 10mM DMSO	Others	Others	Ginsenoside Re is a major ginsenoside in ginseng and belongs to 20(S)-protopanaxatriol group. It has diverse in vitro and in vivo effects, including vasorelaxant, antioxidant, antihyperlipidemic, and angiogenic actions.	947.15	52286-59-6	100	105.58	0	0	http://selleckchem.com/products/ginsenoside-re.html	C48H82O18	free base	Panaxoside Re, Sanchinoside Re, Chikusetsusaponin Ivc	CC1OC(OC2C(O)C(O)C(CO)OC2OC3CC4(C)C(CC(O)C5C(CCC45C)C(C)(CCC=C(C)C)OC6OC(CO)C(O)C(O)C6O)C7(C)CCC(O)C(C)(C)C37)C(O)C(O)C1O	0.267	6	12	12			S1213	Nelarabine	a11	L1100-02	in 10mM DMSO	DNA/RNA Synthesis	DNA Damage	Nelarabine is a purine nucleoside analog and DNA synthesis inhibitor with IC50 from 0.067-2.15 μM in tumor cells.	297.27	121032-29-9	60	201.84	3	10.09	http://selleckchem.com/products/Arranon.html	C11H15N5O5	free base	506U78	COC1=NC(=NC2=C1N=C[N]2C3OC(CO)C(O)C3O)N	-1.376	5	4	3
-6.75439	S9820	Angiotensin (1-7)	c11	L1100-61	in 10mM Water	RAAS	Endocrinology & Hormones	Angiotensin (1-7) (Ang-(1-7), Angiotensin fragment 1-7) is a bioactive component of the renin-angiotensin system that is formed endogenously from either Ang I or Ang II. Angiotensin (1-7) is a canine ACE inhibitor with an IC50 of 0.65 μM and inhibits the activity mediated by myostatin through Mas receptor.	899	51833-78-4	<1	0	50	55.62	http://www.selleckchem.com/products/angiotensin-1-7.html	C41H62N12O11	Free Base	Ang-(1-7), Angiotensin fragment 1-7	CCC(C)C(NC(=O)C(CC1=CC=C(O)C=C1)NC(=O)C(NC(=O)C(CCCN=C(N)N)NC(=O)C(N)CC(O)=O)C(C)C)C(=O)NC(CC2=CN=C[NH]2)C(=O)N3CCCC3C(O)=O	-3.96	10	10	25			S1216	PFI-1 (PF-6405761)	b11	L1100-02	in 10mM DMSO	Epigenetic Reader Domain	Epigenetics	PFI-1 is a highly selective BET (bromodomain-containing protein) inhibitor for BRD4 with IC50 of 0.22 μM and for BRD2 with IC50 of 98 nM in a cell-free assay.	347.39	1403764-72-6	69	198.62	<1		http://selleckchem.com/products/pfl-1.html	C16H17N3O4S	free base	N/A	COC1=C(C=CC=C1)[S](=O)(=O)NC2=CC=C3NC(=O)N(C)CC3=C2	1.376	4	2	4
-6.75406	S8573	Sitravatinib (MGCD516)	d5	L1100-36	in 10mM DMSO	Ephrin receptor,c-Kit,TAM Receptor,VEGFR,Trk receptor	Protein Tyrosine Kinase	Sitravatinib (MGCD516) is a novel small molecule inhibitor targeting multiple RTKs involved in driving sarcoma cell growth, including c-Kit, PDGFRβ, PDGFRα, c-Met, and Axl.	629.68	1123837-84-2	100	158.81	<1	0	http://selleckchem.com/products/sitravatinib-mgcd516.html	C33H29F2N5O4S	free base	MG-516	COCCNCC1=CC=C(N=C1)C2=CC3=C(S2)C(=CC=N3)OC4=CC=C(NC(=O)C5(CC5)C(=O)NC6=CC=C(F)C=C6)C=C4F	5.029	6	3	12			S1218	Clofarabine	c11	L1100-02	in 10mM DMSO	DNA/RNA Synthesis	DNA Damage	Clofarabine inhibits the enzymatic activities of ribonucleotide reductase (IC50 = 65 nM) and DNA polymerase.	303.68	123318-82-1	60	197.58	<1		http://selleckchem.com/products/Clofarabine.html	C10H11ClFN5O3	free base	N/A	NC1=C2N=C[N](C3OC(CO)C(O)C3F)C2=NC(=N1)Cl	-0.085	4	3	2
-6.74776	S1106	OSU-03012 (AR-12)	e11	L1100-01	in 10mM DMSO	PDK	PI3K/Akt/mTOR	OSU-03012 (AR-12) is a potent inhibitor of recombinant PDK-1(phosphoinositide-dependent kinase 1) with IC50 of 5 μM in a cell-free assay and 2-fold increase in potency over OSU-02067.	460.45	742112-33-0	11	23.89	<1	0	http://selleckchem.com/products/OSU-03012.html	C26H19F3N4O	free base	N/A	NCC(=O)NC1=CC=C(C=C1)[N]2N=C(C=C2C3=CC4=C(C=C3)C5=C(C=CC=C5)C=C4)C(F)(F)F	5.212	2	2	5			S1219	YM201636	d11	L1100-02	in 10mM DMSO	PI3K	PI3K/Akt/mTOR	YM201636 is a selective PIKfyve inhibitor with IC50 of 33 nM, less potent to p110α and insensitive to Fabl (yeast orthologue).	467.48	371942-69-7	35	74.87	<1		http://selleckchem.com/products/ym201636.html	C25H21N7O3	free base	N/A	NC1=CC=C(C=N1)C(=O)NC2=CC=CC(=C2)C3=NC(=C4OC5=NC=CC=C5C4=N3)N6CCOCC6	2.467	7	2	4
-6.74313	E0680	Deslanoside	b9	L1100-55	in 10mM DMSO	ATPase	Transmembrane Transporters	Deslanoside(Desacetyllanatoside C) is a cardenolide glycoside, has the effects of anti-arrhythmia and cardiotonic, also is used as an EC 3.6.3.9 (Na+/K+-transporting ATPase) inhibitor.	943.08	17598-65-1	100	106.04	<1	0	http://www.selleckchem.com/products/deslanoside.html	C47H74O19	free base	Desacetyllanatoside C	CC1OC(CC(O)C1OC2CC(O)C(OC3CC(O)C(OC4OC(CO)C(O)C(O)C4O)C(C)O3)C(C)O2)OC5CCC6(C)C(CCC7C6CC(O)C8(C)C(CCC78O)C9=CC(=O)OC9)C5	0.252	10	8	10			S1220	OSI-930	e11	L1100-02	in 10mM DMSO	c-Kit,CSF-1R,VEGFR	Protein Tyrosine Kinase	OSI-930 is a potent inhibitor of Kit, KDR and CSF-1R with IC50 of 80 nM, 9 nM and 15 nM, respectively also potent to Flt-1, c-Raf and Lck and low activity against PDGFRα/β, Flt-3 and Abl. Phase 1.	443.44	728033-96-3	89	200.7	<1		http://selleckchem.com/products/OSI-930.html	C22H16F3N3O2S	free base	N/A	FC(F)(F)OC1=CC=C(NC(=O)C2=C(NCC3=CC=NC4=CC=CC=C34)C=CS2)C=C1	6.266	3	2	7
-6.74204	S7165	UNC1999	f2	L1100-27	in 10mM DMSO	Histone Methyltransferase	Epigenetics	UNC1999 is a potent, orally bioavailable and selective inhibitor of EZH2 and EZH1 with IC50 of 2 nM and 45 nM in cell-free assays, respectively, showing >1000-fold selectivity over a broad range of epigenetic and non-epigenetic targets.	569.74	1431612-23-5	50	87.76	<1	0	http://selleckchem.com/products/unc1999.html	C33H43N7O2	free base	N/A	CCCC1=C(CNC(=O)C2=CC(=CC3=C2C=N[N]3C(C)C)C4=CC=C(N=C4)N5CCN(CC5)C(C)C)C(=O)NC(=C1)C	4.629	4	2	9			S1222	Dexrazoxane HCl (ICRF-187, ADR-529)	f11	L1100-02	in 10mM DMSO	Topoisomerase	DNA Damage	Dexrazoxane HCl (ICRF-187, ADR-529) is an intracellular iron chelator, which decreases the formation of superoxide radicals, used as a cardioprotective agent also an inhibitor of topoisomerase II	304.73	149003-01-0	60	196.9	60	196.9	http://selleckchem.com/products/Dexrazoxane-Hydrochloride.html	C11H17ClN4O4	Hydrochloride	ICRF-187 (ADR-529) HCl	Cl.CC(CN1CC(=O)NC(=O)C1)N2CC(=O)NC(=O)C2	-1.722	4	2	3
-6.73166	S2685	KW-2478	c8	L1100-10	in 10mM DMSO	HSP (e.g. HSP90)	Cytoskeletal Signaling	KW-2478 is a nonansamycin HSP90 inhibitor with IC50 of 3.8 nM. Phase 1.	574.66	819812-04-9	115	200.12	<1	0	http://selleckchem.com/products/kw-2478.html	C30H42N2O9	free base	N/A	CCC1=C(CC(=O)N(CCOC)CCOC)C(=C(O)C=C1O)C(=O)C2=CC=C(OCCN3CCOCC3)C(=C2)OC	2.673	7	2	16			S1223	Epirubicin HCl	g11	L1100-02	in 10mM DMSO	Topoisomerase	DNA Damage	Epirubicin HCl, a semisynthetic L-arabino derivative of doxorubicin, is an antineoplastic agent by inhibiting Topoisomerase.	579.98	56390-09-1	100	172.42	100	172.42	http://selleckchem.com/products/Ellence.html	C27H30ClNO11	Hydrochloride	4'-epidoxorubicin HCl	Cl.COC1=C2C(=O)C3=C(C(=C4CC(O)(CC(OC5CC(N)C(O)C(C)O5)C4=C3O)C(=O)CO)O)C(=O)C2=CC=C1	0.338	6	5	5
-6.72678	S7731	AZD3839	c4	L1100-31	in 10mM DMSO	BACE	Neuronal Signaling	AZD3839 is a potent and selective BACE1 inhibitor with Ki of 26.1 nM, about 14-fold selectivity over BACE2. Phase 1.	431.41	1227163-84-9	86	199.35	<1	0	http://selleckchem.com/products/azd3839.html	C24H16F3N5	free base	N/A	NC1=NC(C2=CC=CC(=C2)C3=CN=CN=C3)(C4=CC(=NC=C4)C(F)F)C5=CC=CC(=C15)F	3.574	4	1	4			S1225	Etoposide	h11	L1100-02	in 10mM DMSO	Topoisomerase	DNA Damage	Etoposide is a semisynthetic derivative of podophyllotoxin, which inhibits DNA synthesis via topoisomerase II inhibition activity.	588.56	33419-42-0	100	169.91	<1		http://selleckchem.com/products/Etopophos.html	C29H32O13	free base	VP-16, VP-16213	COC1=CC(=CC(=C1O)OC)C2C3C(COC3=O)C(OC4OC5COC(C)OC5C(O)C4O)C6=C2C=C7OCOC7=C6	0.935	10	3	5
-6.72355	S5782	Doxazosin	d9	L1100-23	in 10mM DMSO	Adrenergic Receptor	Neuronal Signaling	Doxazosin is a quinazoline-derivative that selectively antagonizes postsynaptic α1-adrenergic receptors.	451.48	74191-85-8	31	68.66	1	2.21	http://www.selleckchem.com/products/doxazosin.html	C23H25N5O5	Free Base	N/A	COC1=CC2=C(C=C1OC)C(=NC(=N2)N3CCN(CC3)C(=O)C4COC5=C(O4)C=CC=C5)N	2.485	7	1	4			S1226	KU-0063794	a2	L1100-03	in 10mM DMSO	mTOR	PI3K/Akt/mTOR	KU-0063794 is a potent and highly specific dual-mTOR inhibitor of mTORC1 and mTORC2 with IC50 of ~10 nM in cell-free assays no effect on PI3Ks.	465.54	938440-64-3	16	34.37	<1		http://selleckchem.com/products/KU-0063794.html	C25H31N5O4	free base	N/A	COC1=C(CO)C=C(C=C1)C2=NC3=NC(=NC(=C3C=C2)N4CCOCC4)N5CC(C)OC(C)C5	3.274	6	1	5
-6.7206	S1611	Cefoperazone	f4	L1100-05	in 10mM DMSO	Anti-infection	Microbiology	Cefoperazone is a cephalosporin antibiotic for inhibition of rMrp2-mediated [3H]E217βG uptake with IC50 of 199 μM.	645.67	62893-19-0	100	154.88	<1	0	http://selleckchem.com/products/cefoperazone-cefobid.html	C25H27N9O8S2	free base	N/A	CCN1CCN(C(=O)NC(C(=O)NC2C3SCC(=C(N3C2=O)C(O)=O)CSC4=NN=N[N]4C)C5=CC=C(O)C=C5)C(=O)C1=O	-0.792	9	3	9			S1227	Raloxifene HCl	b2	L1100-03	in 10mM DMSO	Estrogen/progestogen Receptor	Endocrinology & Hormones	Raloxifene is an estrogen antagonist, which inhibits human cytosolic aldehyde oxidase-catalyzed phthalazine oxidation activity with IC50 of 5.7 nM.	510.04	82640-04-8	100	196.06	<1		http://selleckchem.com/products/Evista.html	C28H28ClNO4S	Hydrochloride	LY156758 (Keoxifene) HCl	Cl.OC1=CC=C(C=C1)C2=C(C(=O)C3=CC=C(OCCN4CCCCC4)C=C3)C5=C(S2)C=C(O)C=C5	6.843	2	2	7
-6.71992	S8361	PF-4136309	f9	L1100-49	in 10mM DMSO	CCR	Immunology & Inflammation	PF-4136309 (INCB8761, PF-04136309) is a potent, selective, and orally bioavailable CCR2 antagonist with an IC50 of 5.2 nM for human CCR2.	568.59	857679-55-1	100	175.87	<1	0	http://www.selleckchem.com/products/pf-4136309.html	C29H31F3N6O3	Free Base	INCB8761, PF-04136309	OC1(CCC(CC1)NC2CCN(C2)C(=O)CNC(=O)C3=CC(=CC=C3)C(F)(F)F)C4=NC=C(C=C4)C5=NC=CC=N5	1.94	5	2	8			S1229	Fludarabine Phosphate	c2	L1100-03	in 10mM DMSO	DNA/RNA Synthesis	DNA Damage	Fludarabine Phosphate is an analogue of adenosine and deoxyadenosine, which is able to compete with dATP for incorporation into DNA and inhibit DNA synthesis.	365.21	75607-67-9	73	199.88	2	5.48	http://selleckchem.com/products/Fludara.html	C10H13FN5O7P	Phosphate	F-ara-A (NSC 312887) Phosphate	NC1=NC(=NC2=C1N=C[N]2C3OC(CO[P](O)(O)=O)C(O)C3O)F	-1.384	5	3	4
-6.71777	S0136	KY-226	h11	L1100-42	in 10mM DMSO	phosphatase	Metabolism	KY-226 is a potent, selective, orally active and allosteric inhibitor of protein tyrosine phosphatase 1B (PTP1B) with IC50 of 0.28 μM for human PTP1B activity. KY-226 exerts anti-diabetic and anti-obesity effects by enhancing insulin and leptin signaling, respectively.	481.67	1621673-53-7	96	199.31	<1	0	http://www.selleckchem.com/products/ky-226.html	C27H31NO3S2	Free Base	N/A	CCCCCC[S](=O)(=O)NC(=O)C1=CC=C(CSCC2=CC=C(C=C2)C3=CC=CC=C3)C=C1	6.504	3	1	12			S1230	Flavopiridol (Alvocidib)	d2	L1100-03	in 10mM DMSO	CDK	Cell Cycle	Flavopiridol (Alvocidib) competes with ATP to inhibit CDKs including CDK1, CDK2, CDK4, CDK6, and CDK9 with IC50 values in the 20-100 nM range. It is more selective for CDK1, 2, 4, 6, 9 versus CDK7. Flavopiridol is initially found to inhibit EGFR and PKA. Phase 1/2.	401.84	146426-40-6	15	37.33	<1		http://selleckchem.com/products/Flavopiridol.html	C21H20ClNO5	Free Base	NSC 649890 HCl, HMR-1275	CN1CCC(C(O)C1)C2=C3OC(=CC(=O)C3=C(O)C=C2O)C4=C(Cl)C=CC=C4	3.108	2	3	2
-6.71692	S9411	Liensinine	f2	L1100-40	in 10mM DMSO	hERG	Others	Liensinine and neferine can antagonize the ventricular arrhythmias, have inhibition of human ether-a-go-go-related gene (hERG). Liensinine inhibits late-stage autophagy/mitophagy through blocking autophagosome- lysosome fusion, it could potentially be further developed as a novel autophagy/mitophagy inhibitor, and a combination of liensinine with classical chemotherapeutic drugs could represent a…	610.74	2586-96-1	100	163.74	0	0	0	C37H42N2O6	free base	0	COC1=CC2=C(C=C1OC)C(CC3=CC=C(O)C(=C3)OC4=CC5=C(CCN(C)C5CC6=CC=C(O)C=C6)C=C4OC)N(C)CC2	7.02	4	2	9			S1231	Topotecan HCl	e2	L1100-03	in 10mM DMSO	Topoisomerase	DNA Damage	Topotecan HCl is a topoisomerase I inhibitor for MCF-7 Luc cells and DU-145 Luc cells with IC50 of 13 nM and 2 nM in cell-free assays, respectively.	457.91	119413-54-6	91	198.73	91	198.73	http://selleckchem.com/products/Topotecan-Hydrochloride.html	C23H24ClN3O5	Hydrochloride	NSC609699, Nogitecan HCl, SKFS 104864A	Cl.CCC1(O)C(=O)OCC2=C1C=C3N(CC4=C3N=C5C=CC(=C(CN(C)C)C5=C4)O)C2=O	1.959	4	1	3
-6.71568	E0480	MRT-81	d9	L1100-52	in 10mM DMSO	Hedgehog/Smoothened	Stem Cells & Wnt	MRT-81 is a potent antagonist of human and rodent smoothened (Smo) receptors, with an IC50 value of 41 nM in the Shh-light2 cells, exerting potent hedgehog (Hh) signaling pathway inhibiting activity.	555.64	1263132-08-6	100	179.97	<1	0	http://www.selleckchem.com/products/mrt-81.html	C31H29N3O5S	free base	0	COC1=C(OC)C(=CC(=C1)C(=O)NC(=S)NC2=CC=C(C)C(=C2)NC(=O)C3=CC=C(C=C3)C4=CC=CC=C4)OC	6.506	5	3	10			S1233	2-Methoxyestradiol (2-MeOE2)	f2	L1100-03	in 10mM DMSO	HIF	Angiogenesis	2-Methoxyestradiol (2-MeOE2) depolymerizes microtubules and blocks HIF-1α nuclear accumulation and HIF-transcriptional activity. Phase 2.	302.41	362-07-2	60	198.41	<1		http://selleckchem.com/products/2-Methoxyestradiol(2ME2).html	C19H26O3	free base	NSC 659853	COC1=C(O)C=C2CCC3C(CCC4(C)C(O)CCC34)C2=C1	3.821	1	2	1
-6.71313	S8129	Salinomycin (from Streptomyces albus)	g2	L1100-57	in 10mM DMSO	Wnt/beta-catenin	Stem Cells & Wnt	Salinomycin (Coxistac, Bio-cox, Procoxacin), traditionally used as an anti-coccidial drug, has recently been shown to possess anti-cancer and anti-cancer stem cell (CSC) effects.	751	53003-10-4	100	133.16	<1	0	http://www.selleckchem.com/products/salinomycin.html	C42H70O11	Free base	Coxistac, Bio-cox, Procoxacin	CCC(C1CCC(C)C(O1)C(C)C(O)C(C)C(=O)C(CC)C2OC3(OC4(CCC(C)(O4)C5CCC(O)(CC)C(C)O5)C(O)C=C3)C(C)CC2C)C(O)=O	5.904	7	2	12			S1234	AG-1024	g2	L1100-03	in 10mM DMSO	IGF-1R	Protein Tyrosine Kinase	AG-1024 (Tyrphostin) inhibits IGF-1R autophosphorylation with IC50 of 7 μM, is less potent to IR with IC50 of 57 μM and specifically distinguishes between InsR and IGF-1R (as compared to other tyrphostins).	305.17	65678-07-1	61	199.89	<1		http://selleckchem.com/products/ag-1024-tyrphostin.html	C14H13BrN2O	free base	Tyrphostin, AGS 200	CC(C)(C)C1=C(O)C(=CC(=C1)C=C(C#N)C#N)Br	3.922	0	1	2
-6.71169	S2476	Itraconazole	f5	L1100-63	in 2mM DMSO	P450 (e.g. CYP17)	Metabolism	Itraconazole is a relatively potent inhibitor of CYP3A4 with IC50 of 6.1 nM, used as a triazole antifungal agent.	705.65	84625-61-6	7	9.92	<1	0	http://selleckchem.com/products/Itraconazole(Sporanox).html	C35H38Cl2N8O4	free base	R 51211	CCC(C)N1N=CN(C1=O)C2=CC=C(C=C2)N3CCN(CC3)C4=CC=C(OCC5COC(C[N]6C=NC=N6)(O5)C7=CC=C(Cl)C=C7Cl)C=C4	6.434	7	0	11			S1235	Letrozole	h2	L1100-03	in 10mM DMSO	Aromatase	Endocrinology & Hormones	Letrozole is a third generation inhibitor of aromatase with IC50 of 0.07-20 nM in cell-free assays.It has no effect on the plasma levels of 17α-OH progesterone, thyroid-stimulating hormone (TSH), luteinizing hormone (LH), follicle-stimulating hormone (FSH), or androstenedione and does not affect normal urine electrolyte excretion or thyroid function in clinical studies.	285.3	112809-51-5	57	199.79	<1		http://selleckchem.com/products/Letrozole.html	C17H11N5	free base	CGS 20267	N#CC1=CC=C(C=C1)C([N]2C=NC=N2)C3=CC=C(C=C3)C#N	2.749	2	0	3
-6.69797	S7884	AMI-1	d3	L1100-32	in 10mM DMSO	Histone Methyltransferase	Epigenetics	AMI-1 is a potent and specific Histone Methyltransferase (HMT) inhibitor with IC50 of 3.0 μM and 8.8 μM for yeast Hmt1p and human PRMT1, respectively.	548.45	20324-87-2	100	182.33	10	18.23	http://selleckchem.com/products/ami-1.html	C21H14N2Na2O9S2	disodium salt	N/A	OC1=C2C=CC(=CC2=CC(=C1)[S](=O)(=O)O[Na])NC(=O)NC3=CC=C4C(=CC(=CC4=C3)[S](=O)(=O)O[Na])O	2.703	3	4	6			S1238	Tamoxifen	a3	L1100-03	in 10mM DMSO	Estrogen/progestogen Receptor,Autophagy	Angiogenesis	Tamoxifen is an antagonist of the estrogen receptor in breast tissue.	371.51	10540-29-1	74	199.19	<1		http://selleckchem.com/products/Nolvadex.html	C32H37NO8	Free Base	ICI 46474	CC/C(C1=CC=CC=C1)=C(C2=CC=CC=C2)/C3=CC=C(OCCN(C)C)C=C3.OC(=O)CC(O)(CC(O)=O)C(O)=O	1.966	4	0	13
-6.6956	S8061	Sabutoclax	e6	L1100-33	in 10mM DMSO	Bcl-2	Apoptosis	Sabutoclax(BI-97C1) is a pan-Bcl-2 inhibitor, including Bcl-xL, Bcl-2, Mcl-1 and Bfl-1 with IC50 of 0.31 μM, 0.32 μM, 0.20 μM and 0.62 μM, respectively.	700.78	1228108-65-3	100	142.7	<1	0	http://selleckchem.com/products/sabutoclax.html	C42H40N2O8	free base	BI-97C1	CC(CNC(=O)C1=C(O)C(=CC2=C1C=C(C)C(=C2O)C3=C(O)C4=CC(=C(O)C(=C4C=C3C)C(=O)NCC(C)C5=CC=CC=C5)O)O)C6=CC=CC=C6	7.549	2	8	9			S1241	Vincristine sulfate	b3	L1100-03	in 10mM DMSO	Autophagy,Microtubule Associated	Cytoskeletal Signaling	Vincristine sulfate is an inhibitor of polymerization of microtubules by binding to tubulin with IC50 of 32 μM in a cell-free assay.	923.04	2068-78-2	100	108.34	60	65	http://selleckchem.com/products/Vincristine-Sulfate.html	C46H58N4O14S	free base	Leurocristine	CCC1(O)CC2CN(CCC3=C([NH]C4=C3C=CC=C4)C(C2)(C(=O)OC)C5=CC6=C(C=C5OC)N(C=O)C7C(O)(C(OC(C)=O)C8(CC)C=CCN9CCC67C89)C(=O)OC)C1.O[S](O)(=O)=O	3.365	8	1	10
-6.68403	S2111	Lapatinib	b7	L1100-07	in 10mM DMSO	EGFR,HER2	Protein Tyrosine Kinase	Lapatinib, used in the form of Lapatinib Ditosylate, is a potent EGFR and ErbB2 inhibitor with IC50 of 10.8 and 9.2 nM in cell-free assays, respectively.	581.06	231277-92-2	100	172.1	<1	0	http://selleckchem.com/products/lapatinib.html	C29H26ClFN4O4S	free base	GW-572016, GSK572016	C[S](=O)(=O)CCNCC1=CC=C(O1)C2=CC=C3N=CN=C(NC4=CC=C(OCC5=CC=CC(=C5)F)C(=C4)Cl)C3=C2	6.041	6	2	11			S1243	Agomelatine	c3	L1100-03	in 10mM DMSO	5-HT Receptor	Neuronal Signaling	Agomelatine is classified as a norepinephrine-dopamine disinhibitor (NDDI) due to its antagonism of the 5-HT2C receptor.	243.3	138112-76-2	48	197.29	<1		http://selleckchem.com/products/Agomelatine.html	C15H17NO2	free base	S20098	COC1=CC2=C(CCNC(C)=O)C=CC=C2C=C1	2.17	2	1	4
-6.68221	S8412	Naquotinib(ASP8273)	e7	L1100-35	in 10mM DMSO	EGFR	Angiogenesis	Naquotinib(ASP8273) is an orally available, irreversible, mutant-selective, epidermal growth factor receptor (EGFR) inhibitor, with potential antineoplastic activity.	562.71	1448232-80-1	52	92.41	<1	0	http://selleckchem.com/products/naquotinib-asp8273.html	C30H42N8O3	free base	N/A	CCC1=NC(=C(NC2=CC=C(C=C2)N3CCC(CC3)N4CCN(C)CC4)N=C1OC5CCN(C5)C(=O)C=C)C(N)=O	2.756	5	2	9			S1244	Amuvatinib (MP-470)	d3	L1100-03	in 10mM DMSO	c-Kit,FLT3,PDGFR	Protein Tyrosine Kinase	Amuvatinib (MP-470) is a potent and multi-targeted inhibitor of c-Kit, PDGFRα and Flt3 with IC50 of 10 nM, 40 nM and 81 nM, respectively. Phase 2.	447.51	850879-09-3	32	71.51	<1		http://selleckchem.com/products/MP-470.html	C23H21N5O3S	free base	HPK 56	S=C(NCC1=CC=C2OCOC2=C1)N3CCN(CC3)C4=NC=NC5=C4OC6=CC=CC=C56	4.867	5	1	5
-6.67371	S3668	Thymopentin	f10	L1100-13	in 10mM DMSO	Immunology & Inflammation related	Immunology & Inflammation	Thymopentin has immuno-regulatory activities. The immuno-regulatory actions of thymopentin on peripheral T cells are mediated by intracellular cyclic GMP elevations in contrast to the intracellular cyclic AMP elevations induced in precursor T cells that trigger their further differentiation to T cells.	679.77	69558-55-0	100	147.11	100	147.11	http://selleckchem.com/products/thymopentin.html	C30H49N9O9	free base	TP5	CC(C)C(NC(=O)C(CC(O)=O)NC(=O)C(CCCCN)NC(=O)C(N)CCCNC(N)=N)C(=O)NC(CC1=CC=C(O)C=C1)C(O)=O	-6.675	6	9	23			S1245	Latrepirdine 2HCl	e3	L1100-03	in 10mM DMSO	5-HT Receptor,GluR,Histamine Receptor	Neuronal Signaling	Latrepirdine is an orally active,and neuroactive antagonist of multiple drug targets, including histamine receptors, GluR, and 5-HT receptors, used as an antihistamine drug.	392.37	97657-92-6	24	61.17	<1		http://selleckchem.com/products/Dimebon.html	C21H27Cl2N3	Dihydrochloride	N/A	Cl.Cl.CN1CCC2=C(C1)C3=C(C=CC(=C3)C)[N]2CCC4=CC=C(C)N=C4	4.769	1	0	3
-6.66532	S7814	AI-10-49	g9	L1100-31	in 10mM DMSO	Others	Others	AI-10-49 is a selective inhibitor of the binding of CBFβ-SMMHC to RUNX1 with IC50 of 260 nM.	660.52	1256094-72-0	100	151.4	<1	0	http://selleckchem.com/products/ai-10-49.html	C30H22F6N6O5	Free Base	N/A	FC(F)(F)OC1=CC=C2[NH]C(=NC2=C1)C3=NC=C(OCCOCCOC4=CN=C(C=C4)C5=NC6=C([NH]5)C=CC(=C6)OC(F)(F)F)C=C3	8.991	9	2	14			S1247	Leflunomide	f3	L1100-03	in 10mM DMSO	Dehydrogenase	Metabolism	Leflunomide is a pyrimidine synthesis inhibitor belonging to the DMARD, used as an immunosuppressant agent.	270.21	75706-12-6	54	199.84	<1		http://selleckchem.com/products/Leflunomide.html	C12H9F3N2O2	free base	HWA486	CC1=C(C=NO1)C(=O)NC2=CC=C(C=C2)C(F)(F)F	2.156	3	1	3
-6.66414	S6961	Foxy-5	a10	L1100-56	in 10mM DMSO	ACAT	Stem Cells & Wnt	Foxy-5, a Wnt-5a mimicking hexapeptide, is a WNT signalling pathway modulator potentially for the treatment of metastatic breast cancer, prostate cancer and colorectal cancer.	694.77	881188-51-8	100	143.93	<1	0	http://www.selleckchem.com/products/foxy5.html	C26H42N6O12S2	Free base	N/A	CSCCC(NC=O)C(=O)NC(CC(O)=O)C(=O)NCC(=O)NC(CS)C(=O)NC(CCC(O)=O)C(=O)NC(CC(C)C)C(O)=O	-2.779	9	6	23			S1249	JNJ-7706621	g3	L1100-03	in 10mM DMSO	Aurora Kinase,CDK	Cell Cycle	JNJ-7706621 is pan-CDK inhibitor with the highest potency on CDK1/2 with IC50 of 9 nM/4 nM and showing >6-fold selectivity for CDK1/2 than CDK3/4/6 in cell-free assays. It also potently inhibits Aurora A/B and has no activity on Plk1 and Wee1.	394.36	443797-96-4	79	200.32	<1		http://selleckchem.com/products/JNJ-7706621.html	C15H12F2N6O3S	free base	N/A	NC1=NC(=N[N]1C(=O)C2=C(F)C=CC=C2F)NC3=CC=C(C=C3)[S](N)(=O)=O	2.226	5	3	4
-6.66055	S9944	PRN1008	g11	L1100-57	in 10mM DMSO	BTK	Angiogenesis	PRN1008 (Rilzabrutinib) is a reversible covalent, selective and oral active inhibitor of Bruton’s Tyrosine Kinase (BTK), with an IC50 of 1.3 nM.	665.76	1575596-29-0	100	150.2	<1	0	http://www.selleckchem.com/products/prn-008.html	C36H40FN9O3	Free base	Rilzabrutinib	CC(C)(/C=C(C#N)/C(=O)N1CCC(CC1)[N]2N=C(C3=C(F)C=C(OC4=CC=CC=C4)C=C3)C5=C2N=CN=C5N)N6CCN(CC6)C7COC7	3.758	6	1	8			S1250	Enzalutamide (MDV3100)	h3	L1100-03	in 10mM DMSO	Androgen Receptor	Endocrinology & Hormones	Enzalutamide (MDV3100) is an androgen-receptor (AR) antagonist with IC50 of 36 nM in LNCaP cells.	464.44	915087-33-1	92	198.09	<1		http://selleckchem.com/products/MDV3100.html	C21H16F4N4O2S	free base	N/A	CNC(=O)C1=C(F)C=C(C=C1)N2C(=S)N(C(=O)C2(C)C)C3=CC=C(C#N)C(=C3)C(F)(F)F	4.954	2	1	4
-6.66	S1482	Daclatasvir (BMS-790052)	c7	L1100-04	in 10mM DMSO	HCV Protease	Proteases	Daclatasvir (BMS-790052) is a highly selective inhibitor of HCV NS5A with EC50 of 9-50 pM, for a broad range of HCV replicon genotypes and the JFH-1 genotype 2a infectious virus in cell culture. Phase 3.	738.88	1009119-64-5	148	200.3	<1	0	http://selleckchem.com/products/BMS-790052.html	C40H50N8O6	free base	EBP883	COC(=O)NC(C(C)C)C(=O)N1CCCC1C2=NC=C([NH]2)C3=CC=C(C=C3)C4=CC=C(C=C4)C5=CN=C([NH]5)C6CCCN6C(=O)C(NC(=O)OC)C(C)C	5.048	8	4	13			S1251	Dienogest	a4	L1100-03	in 10mM DMSO	Estrogen/progestogen Receptor	Endocrinology & Hormones	Dienogest is an orally active synthetic progesterone, used for contraception and the treatment of endometriosis.	311.42	65928-58-7	62	199.09	<1		http://selleckchem.com/products/Dienogest.html	C20H25NO2	free base	STS 557	CC12CCC3=C4CCC(=O)C=C4CCC3C1CCC2(O)CC#N	3.046	1	0	1
-6.65823	S7833	OICR-9429	f10	L1100-31	in 10mM DMSO	Histone Methyltransferase	Epigenetics	OICR-9429 is a potent antagonist of the interaction of WDR5 with peptide regions of MLL and Histone 3 and reduces viability of acute myeloid leukemia cells in vitro. It binds to WDR5 with high affinity (KD = 93 ± 28 nM.	555.59	1801787-56-3	38	68.4	<1	0	http://selleckchem.com/products/oicr-9429.html	C29H32F3N5O3	free base	N/A	CN1CCN(CC1)C2=CC=C(C=C2NC(=O)C3=CNC(=O)C=C3C(F)(F)F)C4=CC(=CC=C4)CN5CCOCC5	2.722	3	2	7			S1252	Entecavir Hydrate	b4	L1100-03	in 10mM DMSO	Reverse Transcriptase	Microbiology	Entecavir, a new deoxyguanine nucleoside analogue, is a selective inhibitor of the replication of the hepatitis B virus (HBV).	295.29	209216-23-9	59	199.8	<1		http://selleckchem.com/products/Entecavir.html	C12H17N5O4	Hydrate	N/A	O.NC1=NC(=O)C2=C(N1)[N](C=N2)C3CC(O)C(CO)C3=C	-1.611	3	4	2
-6.65739	S2625	Fostamatinib (R788)	d4	L1100-10	in 10mM DMSO	Syk	Angiogenesis	Fostamatinib (R788), a prodrug of the active metabolite R406, is a Syk inhibitor with IC50 of 41 nM, strongly inhibits Syk but not Lyn, 5-fold less potent to Flt3. Phase 3.	580.46	901119-35-5	116	199.84	<1	0	http://selleckchem.com/products/R7935788-Fostamatinib.html	C23H26FN6O9P	free base	N/A	COC1=C(OC)C(=CC(=C1)NC2=NC=C(F)C(=N2)NC3=CC=C4OC(C)(C)C(=O)N(CO[P](O)(O)=O)C4=N3)OC	3.458	9	2	10			S1255	Nepafenac	c4	L1100-03	in 10mM DMSO	COX	Neuronal Signaling	Nepafenac is a prodrug of amfenac that acts as an inhibitor of COX-1 and COX-2 activity, used in the treatment of pain and inflammation associated with cataract surgery.	254.28	78281-72-8	50	196.63	<1		http://selleckchem.com/products/Nepafenac.html	C15H14N2O2	free base	AHR 9434, AL 6515	NC(=O)CC1=CC=CC(=C1N)C(=O)C2=CC=CC=C2	1.524	2	2	4
-6.65348	E2378	GNE-3511	f6	L1100-54	in 10mM DMSO	DLK	Others	GNE-3511 is a dual leucine zipper kinase (DLK) inhibitor with a Ki of <0.5 nM.	440.49	1496581-76-0	44	99.89	<1	0	http://www.selleckchem.com/products/gne-3511.html	C23H26F2N6O	free base	0	FC1(F)CCN(C1)C2=CC(=CC(=N2)NC3=NC=CC(=C3)C#N)C4CCN(CC4)C5COC5	3.71	3	1	5			S1256	Rufinamide	d4	L1100-03	in 10mM DMSO	Sodium Channel	Transmembrane Transporters	Rufinamide is a voltage-gated sodium channel blocker, used an anticonvulsant medication.	238.19	106308-44-5	18	75.57	<1		http://selleckchem.com/products/Rufinamide.html	C10H8F2N4O	free base	CGP 33101	NC(=O)C1=C[N](CC2=C(F)C=CC=C2F)N=N1	1.437	3	1	3
-6.65309	S9399	1,2,3,4,6-O-Pentagalloylglucose	e11	L1100-39	in 10mM DMSO	Others	antioxidant	1,2,3,4,6-Pentagalloylglucose(PGG) and gallic acid from Pistacia lentiscus have antimutagenic and antioxidant activities. PGG possesses potent anti-proliferative and anti-invasive effects, it also has inhibition of inducible nitric oxide synthase and cyclooxygenase-2 activity. PGG may serve as a model for the development of new types of anti-diabetic and anti-metabolic syndrome therapeutics. PGG …	940.68	14937-32-7	100	106.31	0	0	0	C41H32O26	free base	0	OC1=C(O)C(=CC(=C1)C(=O)OCC2OC(OC(=O)C3=CC(=C(O)C(=C3)O)O)C(OC(=O)C4=CC(=C(O)C(=C4)O)O)C(OC(=O)C5=CC(=C(O)C(=C5)O)O)C2OC(=O)C6=CC(=C(O)C(=C6)O)O)O	4.073	11	15	16			S1257	Posaconazole	e4	L1100-03	in 10mM DMSO	P450 (e.g. CYP17)	Metabolism	Posaconazole is an inhibitor primarily of CYP3A4, but it does not inhibit the activity of other CYP enzymes Also an inhibitor of sterol C14ɑ demethylase inhibitor with IC50 of 0.25 μM. Posaconazole has a median terminal elimination half-life of 15-35 hours.	700.78	171228-49-2	100	142.7	<1		http://selleckchem.com/products/Posaconazole.html	C37H42F2N8O4	free base	SCH56592	CCC(C(C)O)N1N=CN(C1=O)C2=CC=C(C=C2)N3CCN(CC3)C4=CC=C(OCC5COC(C5)(C[N]6C=NC=N6)C7=CC=C(F)C=C7F)C=C4	5.096	6	1	12
-6.65083	S8706	UM-164	a4	L1100-37	in 10mM DMSO	Src,p38 MAPK	Protein Tyrosine Kinase	UM-164 is a highly potent, dual c-Src/p38inhibitor of c-Src with a binding constant Kd of 2.7 nM for c-Src and inhibits both p38α and p38β.	640.68	903564-48-7	100	156.08	<1	0	http://selleckchem.com/products/um-164.html	C30H31F3N8O3S	free base	N/A	CC1=NC(=CC(=N1)NC2=NC=C(S2)C(=O)NC3=CC(=CC=C3C)NC(=O)C4=CC(=CC=C4)C(F)(F)F)N5CCN(CCO)CC5	4.501	5	4	10			S1258	Prasugrel	f4	L1100-03	in 10mM DMSO	P2 Receptor	Neuronal Signaling	Prasugrel is a thienopyridine ADP receptor (P2Y12) antagonist, used for the reduction of thrombotic cardiovascular events.	373.44	150322-43-3	30	80.33	<1		http://selleckchem.com/products/Prasugrel.html	C20H20FNO3S	Free Base	CS-747, LY640315	CC(=O)OC1=CC2=C(CCN(C2)C(C(=O)C3CC3)C4=CC=CC=C4F)S1	3.801	3	0	6
-6.64794	S9022	20S-Ginsenoside Rg3	e3	L1100-38	in 10mM DMSO	Sodium ChannelPotassium ChannelNF-κBCOXAmyloid-β	CancerInflammation/ImmunologyNeurological Disease	0	785.01	14197-60-5	10	12.74	0	0	0	C42H72O13	free base	3b-[2-O-b-D-Glucopyranosyl-b-D-glucopyranosyl)oxy]-dammar-24-ene-12b, 20 diol	CC(C)=CCCC(C)(O)C1CCC2(C)C1C(O)CC3C4(C)CCC(OC5OC(CO)C(O)C(O)C5OC6OC(CO)C(O)C(O)C6O)C(C)(C)C4CCC23C	2.295	4	8	10			S1260	Cinacalcet HCl	g4	L1100-03	in 10mM DMSO	CaSR	GPCR & G Protein	Cinacalcet HCl represents a new class of compounds for the treatment of hyperparathyroidism.	393.87	364782-34-3	79	200.57	<1		http://selleckchem.com/products/Cinacalcet-hydrochloride.html	C22H23ClF3N	Hydrochloride	AMG-073 HCl	Cl.CC(NCCCC1=CC(=CC=C1)C(F)(F)F)C2=CC=CC3=C2C=CC=C3	6.338	0	1	7
-6.64724	S3785	Notoginsenoside R1	d8	L1100-14	in 10mM DMSO	Others	Others	Notoginsenoside R1 is the main ingredient with cardiovascular activity in Panax notoginseng. It inhibits TNF-α-induced PAI-1 overexpression via extracellular signal-related kinases (ERK1/2) and phosphatidylinositol 3-kinase (PI3K)/protein kinase B (PKB) signaling pathways.	933.13	80418-24-2	100	107.17	0	0	http://selleckchem.com/products/notoginsenoside-r1.html	C47H80O18	free base	Sanchinoside R1	CC(C)=CCCC(C)(OC1OC(CO)C(O)C(O)C1O)C2CCC3(C)C2C(O)CC4C5(C)CCC(O)C(C)(C)C5C(CC34C)OC6OC(CO)C(O)C(O)C6OC7OCC(O)C(O)C7O	-0.11	6	12	12			S1261	Celecoxib	h4	L1100-03	in 10mM DMSO	COX	Neuronal Signaling	Celecoxib is a selective COX-2 inhibitor with IC50 of 40 nM in Sf9 cells.	381.37	169590-42-5	76	199.28	<1		http://selleckchem.com/products/Celecoxib.html	C17H14F3N3O2S	free base	SC 58635	CC1=CC=C(C=C1)C2=CC(=N[N]2C3=CC=C(C=C3)[S](N)(=O)=O)C(F)(F)F	4.428	3	1	4
-6.64287	S8918	MS1943	f9	L1100-45	in 10mM DMSO	Histone Methyltransferase	Epigenetics	MS1943 is an orally bioavailable EZH2 selective degrader that effectively reduces EZH2 levels in cells with IC50 of 120 nM for inhibiting EZH2 methyltransferase activity.	718.93	2225938-17-8	100	139.1	<1	0	http://www.selleckchem.com/products/ms1943.html	C42H54N8O3	free base	N/A	CC(C)[N]1N=CC2=C1C=C(C=C2C(=O)NCC3=C(C)C=C(C)NC3=O)C4=CN=C(C=C4)N5CCN(CCNC(=O)CC67CC8CC(CC(C8)C6)C7)CC5	4.773	5	3	11			S1262	Avagacestat (BMS-708163)	a5	L1100-03	in 10mM DMSO	Beta Amyloid,Gamma-secretase	Proteases	Avagacestat (BMS-708163) is a potent, selective, orally bioavailable γ-secretase inhibitor of Aβ40 and Aβ42 with IC50 of 0.3 nM and 0.27 nM, demonstrating a 193-fold selectivity against Notch. Phase 2.	520.88	1146699-66-2	104	199.66	<1		http://selleckchem.com/products/BMS-708163.html	C20H17ClF4N4O4S	free base	N/A	NC(=O)C(CCC(F)(F)F)N(CC1=C(F)C=C(C=C1)C2=NOC=N2)[S](=O)(=O)C3=CC=C(Cl)C=C3	3.364	6	1	10
-6.64177	S1185	Ritonavir	d8	L1100-02	in 10mM DMSO	HIV Protease,P450 (e.g. CYP17)	Proteases	Ritonavir is a Cytochrome P450 3A and Protease Inhibitor Also inhibits Cytochrome P450 2D6, P-Glycoprotein and induces Cytochrome P450 2C19, Cytochrome P450 1A2, Cytochrome P450 2C9, Cytochrome P450 2B6 and UDP Glucuronosyltransferases.	720.94	155213-67-5	100	138.71	<1	0	http://selleckchem.com/products/Ritonavir.html	C37H48N6O5S2	free base	ABT-538, A 84538	CC(C)C(NC(=O)N(C)CC1=CSC(=N1)C(C)C)C(=O)NC(CC(O)C(CC2=CC=CC=C2)NC(=O)OCC3=CN=CS3)CC4=CC=CC=C4	4.978	6	4	18			S1263	CHIR-99021 (CT99021)	b5	L1100-03	in 10mM DMSO	GSK-3	PI3K/Akt/mTOR	CHIR-99021 (CT99021) is a GSK-3α and GSK-3β inhibitor with IC50 of 10 nM and 6.7 nM, respectively. CHIR99201 does not exhibit cross-reactivity against cyclin-dependent kinases (CDKs) and shows a 350-fold selectivity toward GSK-3β compared to CDKs.	465.34	252917-06-9	10	21.49	<1		http://selleckchem.com/products/CHIR-99021.html	C22H18Cl2N8	free base	N/A	CC1=C[NH]C(=N1)C2=CN=C(NCCNC3=CC=C(C=N3)C#N)N=C2C4=CC=C(Cl)C=C4Cl	4.476	4	3	7
-6.63776	S2859	Golvatinib (E7050)	e2	L1100-12	in 10mM DMSO	c-Met,VEGFR	Protein Tyrosine Kinase	Golvatinib (E7050) is a dual c-Met and VEGFR-2 inhibitor with IC50 of 14 nM and 16 nM, does not inhibit bFGF-stimulated HUVEC growth (up to 1000 nM). Phase 1/2.	633.69	928037-13-2	20	31.56	<1	0	http://selleckchem.com/products/golvatinib-e7050.html	C33H37F2N7O4	free base	N/A	CN1CCN(CC1)C2CCN(CC2)C(=O)NC3=NC=CC(=C3)OC4=CC(=C(NC(=O)C5(CC5)C(=O)NC6=CC=C(F)C=C6)C=C4)F	3.173	5	3	8			S1264	PD173074	c5	L1100-03	in 10mM DMSO	FGFR,VEGFR	Angiogenesis	PD173074 is a potent FGFR1 inhibitor with IC50 of ~25 nM and also inhibits VEGFR2 with IC50 of 100-200 nM in cell-free assays, ~1000-fold selective for FGFR1 than PDGFR and c-Src.	523.67	219580-11-7	100	190.96	<1		http://selleckchem.com/products/PD-173074.html	C28H41N7O3	free base	N/A	CCN(CC)CCCCNC1=NC=C2C=C(C(=NC2=N1)NC(=O)NC(C)(C)C)C3=CC(=CC(=C3)OC)OC	4.313	6	3	13
-6.63461	S2634	Rebastinib (DCC-2036)	b5	L1100-10	in 10mM DMSO	Bcr-Abl	Angiogenesis	Rebastinib (DCC-2036) is a conformational control Bcr-Abl inhibitor for Abl1(WT) and Abl1(T315I) with IC50 of 0.8 nM and 4 nM, also inhibits SRC, LYN, FGR, HCK, KDR, FLT3, and Tie-2, and low activity to seen towards c-Kit. Phase 1.	553.59	1020172-07-9	111	200.51	<1	0	http://selleckchem.com/products/dcc-2036.html	C30H28FN7O3	free base	N/A	CNC(=O)C1=NC=CC(=C1)OC2=CC(=C(NC(=O)NC3=CC(=N[N]3C4=CC5=C(C=C4)N=CC=C5)C(C)(C)C)C=C2)F	5.14	6	3	7			S1266	WYE-354	d5	L1100-03	in 10mM DMSO	mTOR	PI3K/Akt/mTOR	WYE-354 is a potent, specific and ATP-competitive inhibitor of mTOR with IC50 of 5 nM, blocks mTORC1/P-S6K(T389) and mTORC2/P-AKT(S473) not P-AKT(T308), selective for mTOR than PI3Kα (>100-fold) and PI3Kγ (>500-fold).	495.53	1062169-56-5	99	199.79	<1		http://selleckchem.com/products/WYE-354.html	C24H29N7O5	free base	N/A	COC(=O)NC1=CC=C(C=C1)C2=NC3=C(C=N[N]3C4CCN(CC4)C(=O)OC)C(=N2)N5CCOCC5	1.886	8	1	6
-6.63163	S9625	Saquinavir (Ro 31-8959)	a10	L1100-49	in 10mM DMSO	HIV Protease	Microbiology	Saquinavir (Ro 31-8959) is a potent and selective inhibitor of HIV proteinase with a mean IC50 of 2.7 nM in JM cells.	670.84	127779-20-8	100	149.07	<1	0	http://www.selleckchem.com/products/saquinavir.html	C38H50N6O5	Free Base	N/A	CC(C)(C)NC(=O)C1CC2CCCCC2CN1CC(O)C(CC3=CC=CC=C3)NC(=O)C(CC(N)=O)NC(=O)C4=NC5=CC=CC=C5C=C4	3.67	5	5	13			S1267	Vemurafenib (PLX4032, RG7204)	e5	L1100-03	in 10mM DMSO	Raf	MAPK	Vemurafenib (PLX4032, RG7204) is a novel and potent inhibitor of B-RafV600E with IC50 of 31 nM in cell-free assay. 10-fold selective for B-RafV600E over wild-type B-Raf in enzymatic assays and the cellular selectivity can exceed 100-fold.	489.92	918504-65-1	97	197.99	<1		http://selleckchem.com/products/PLX-4032.html	C23H18ClF2N3O3S	free base	RO5185426	CCC[S](=O)(=O)NC1=CC=C(F)C(=C1F)C(=O)C2=C[NH]C3=NC=C(C=C23)C4=CC=C(Cl)C=C4	4.953	4	2	7
-6.63025	S1601	Reserpine	a4	L1100-05	in 10mM DMSO	Others	Others	Reserpine is an inhibitor of multidrug efflux pumps, used as an antipsychotic and antihypertensive drug.	608.68	50-55-5	13	21.36	<1	0	http://selleckchem.com/products/Reserpine.html	C33H40N2O9	free base	N/A	COC1C(CC2CN3CCC4=C([NH]C5=C4C=CC(=C5)OC)C3CC2C1C(=O)OC)OC(=O)C6=CC(=C(OC)C(=C6)OC)OC	4.242	9	1	10			S1271	Acarbose	f5	L1100-03	in 10mM DMSO	Others	Others	Acarbose is an inhibitor of intestinal alpha-glucosidase, used to treat type 2 diabetes mellitus.	645.6	56180-94-0	100	154.89	100	154.89	http://selleckchem.com/products/Acarbose.html	C25H43NO18	free base	BAY g 5421	CC1OC(OC2C(O)C(O)C(OC2CO)OC3C(O)C(O)C(O)OC3CO)C(O)C(O)C1NC4C=C(CO)C(O)C(O)C4O	-6.839	5	13	9
-6.62988	S6773	Mertansine	h8	L1100-56	in 10mM DMSO	Microtubule Associat	Cytoskeletal Signaling	Mertansine (DM1, Maytansinoid DM1), an antibody-conjugatable maytansinoid, is a selective microtubule inhibitor that is developed to overcome systemic toxicity associated with maytansine and to enhance tumor-specific delivery. Mertansine can be attached to a monoclonal antibody with a linker to create an antibody-drug conjugate (ADC).	738.29	139504-50-0	50	67.72	<1	0	http://www.selleckchem.com/products/mertansine.html	C35H48ClN3O10S	Free base	DM1,Maytansinoid DM1	COC1\C=C\C=C(C)\CC2=CC(=C(Cl)C(=C2)OC)N(C)C(=O)CC(OC(=O)C(C)N(C)C(=O)CCS)C3(C)OC3C(C)C4CC1(O)NC(=O)O4	3.613	9	1	8			S1274	BX-795	g5	L1100-03	in 10mM DMSO	IκB/IKK,PDK	PI3K/Akt/mTOR	BX795 is a potent and specific PDK1 inhibitor with IC50 of 6 nM, 140- and 1600-fold more selective for PDK1 than PKA and PKC in cell-free assays, respectively. Meanwhile, in comparison to GSK3β more than 100-fold selectivity observed for PDK1.	591.47	702675-74-9	100	169.07	<1		http://selleckchem.com/products/bx-795.html	C23H26IN7O2S	free base	N/A	IC1=CN=C(NC2=CC(=CC=C2)NC(=O)N3CCCC3)N=C1NCCCNC(=O)C4=CC=CS4	3.704	4	4	9
-6.62871	S7000	AP26113-analog (ALK-IN-1)	g10	L1100-25	in 10mM DMSO	ALK,EGFR	Protein Tyrosine Kinase	AP26113-analog (ALK-IN-1) is an analog of AP26113 which is a potent and selective ALK inhibitor. It is also an inhibitor of EGFR.	529.01	1197958-12-5	45	85.06	<1	0	http://selleckchem.com/products/ap26113.html	C26H34ClN6O2P	free base	N/A	COC1=CC(=CC=C1NC2=NC=C(Cl)C(=N2)NC3=CC=CC=C3[P](C)(C)=O)N4CCC(CC4)N(C)C	5.126	6	2	8			S1275	BX-912	h5	L1100-03	in 10mM DMSO	PDK	PI3K/Akt/mTOR	BX912 is a potent and specific PDK1 inhibitor with IC50 of 12 nM, 9- and 105- fold greater selectivity for PDK1 than PKA and PKC in cell-free assays, respectively. In comparison to GSK3β, selectivity for PDK1 is 600-fold.	471.35	702674-56-4	94	199.43	<1		http://selleckchem.com/products/bx-912.html	C20H23BrN8O	free base	N/A	BrC1=CN=C(NC2=CC(=CC=C2)NC(=O)N3CCCC3)N=C1NCCC4=CN=C[NH]4	2.798	4	4	7
-6.62832	S8443	MK-8617	a9	L1100-35	in 10mM DMSO	HIF	Angiogenesis	MK-8617 is an orally active pan-inhibitor of Hypoxia-inducible factor prolyl hydroxylase 1?3 (HIF PHD1?3), inhibiting PHD1, 2, 3 with IC50s of 1.0, 1.0 and 14 nM, respectively.	443.45	1187990-87-9	20	45.1	<1	0	http://selleckchem.com/products/mk-8617.html	C24H21N5O4	free base	N/A	COC1=CC=C(C=C1)C(NC(=O)C2=C(O)N=C(N=C2)C3=NN=CC=C3)C4=CC=C(OC)C=C4	3.149	7	2	7			S1280	Amisulpride	a6	L1100-03	in 10mM DMSO	Dopamine Receptor	Neuronal Signaling	Amisulpride is an atypical antipsychotic used to treat psychosis in schizophrenia and episodes of mania in bipolar disorder.	369.48	71675-85-9	73	197.57	<1		http://selleckchem.com/products/Amisulpride.html	C17H27N3O4S	free base	DAN-2163	CCN1CCCC1CNC(=O)C2=CC(=C(N)C=C2OC)[S](=O)(=O)CC	1.127	4	2	7
-6.62645	S8149	NSC348884	a11	L1100-33	in 10mM DMSO	p53	Apoptosis	NSC348884, as a nucleophosmin inhibitor, inhibit cell proliferation and induce apoptosis in various cancer cell lines with IC50 values ranging from 1.4-4 ?M.	636.79	81624-55-7	100	157.04	<1	0	http://selleckchem.com/products/nsc348884.html	C38H40N10	free base	N/A	CC1=CC2=C(C=C1)N=C(CN(CCN(CC3=NC4=C([NH]3)C=C(C)C=C4)CC5=NC6=C([NH]5)C=C(C)C=C6)CC7=NC8=C([NH]7)C=C(C)C=C8)[NH]2	7.572	4	4	11			S1283	Asenapine maleate	b6	L1100-03	in 10mM DMSO	5-HT Receptor,Adrenergic Receptor	Neuronal Signaling	Asenapine maleate is a high-affinity antagonist of serotonin, norepinephrine, dopamine and histamine receptors, used for the treatment of schizophrenia and acute mania associated with?bipolar disorder.	401.84	85650-56-2	80	199.08	<1		http://selleckchem.com/products/Asenapine.html	C21H20ClNO5	Maleate	Org 5222	CN1CC2C(C1)C3=C(OC4=C2C=CC=C4)C=CC(=C3)Cl.OC(=O)\C=C/C(O)=O	0.883	3	0	2
-6.62453	S2797	Lonafarnib	g7	L1100-11	in 10mM DMSO	Transferase	Metabolism	Lonafarnib is an orally bioavailable FPTase inhibitor for H-ras, K-ras-4B and N-ras with IC50 of 1.9 nM, 5.2 nM and 2.8 nM in cell-free assays, respectively. Phase 3.	638.82	193275-84-2	127	198.8	<1	0	http://selleckchem.com/products/lonafarnib-sch66336.html	C27H31Br2ClN4O2	free base	SCH66336	NC(=O)N1CCC(CC1)CC(=O)N2CCC(CC2)C3C4=C(CCC5=C3C(=CC(=C5)Cl)Br)C=C(Br)C=N4	5.271	3	1	3			S1284	Benazepril HCl	c6	L1100-03	in 10mM DMSO	RAAS	Endocrinology & Hormones	Benazepril HCl is a novel angiotensin I converting enzyme inhibitor, used primarily in treatment of hypertension.	460.95	86541-74-4	92	199.59	19	41.22	http://selleckchem.com/products/Benazepril-hydrochloride.html	C24H29ClN2O5	Hydrochloride	CGS 14824A HCl	Cl.CCOC(=O)C(CCC1=CC=CC=C1)NC2CCC3=C(C=CC=C3)N(CC(O)=O)C2=O	1.003	4	1	10
-6.62437	S7434	TAPI-1	h11	L1100-28	in 10mM DMSO	Immunology & Inflammation related	Immunology & Inflammation	TAPI-1 is an ADAM17/TACE inhibitor, which blocks shedding of cytokine receptors.	499.6	171235-71-5	99	198.16	60	120.1	http://selleckchem.com/products/tapi-1.html	C26H37N5O5	free base	N/A	CC(C)CC(CC(=O)NO)C(=O)NC(CC1=CC2=CC=CC=C2C=C1)C(=O)NC(C)C(=O)NCCN	0.954	4	5	13			S1289	Carmofur	d6	L1100-03	in 10mM DMSO	DNA/RNA Synthesis	DNA Damage	Carmofur is a highly potent acid ceramidase inhibitor, used in the treatment of breast and colorectal cancer.	257.26	61422-45-5	52	202.13	<1		http://selleckchem.com/products/Carmofur.html	C11H16FN3O3	free base	HCFU	CCCCCCNC(=O)N1C=C(F)C(=O)NC1=O	1.125	3	2	5
-6.62276	S9646	YKL-05-099	g11	L1100-48	in 10mM DMSO	SIK	Immunology & Inflammation	YKL-05-099 is an inhibitor of salt-inducible kinase (SIK) with IC50 of ~10 nM, ~40 nM and ~30 nM for SIK1, SIK2 and SIK3, respectively.	600.11	1936529-65-5	100	166.64	<1	0	http://www.selleckchem.com/products/ykl-05-099.html	C32H34ClN7O3	Free Base	N/A	COC1=CN=C(C=C1)N2C(=O)N(CC3=CN=C(NC4=CC=C(C=C4OC)C5CCN(C)CC5)N=C23)C6=C(C)C=CC=C6Cl	6.293	6	1	7			S1290	Celastrol	e6	L1100-03	in 10mM DMSO	Proteasome	Proteases	Celastrol is a potent proteasome inhibitor for the chymotrypsin-like activity of a purified 20S proteasome with IC50 of 2.5 μM.	450.61	34157-83-0	90	199.73	<1		http://selleckchem.com/products/Celastrol.html	C29H38O4	free base	Tripterine	CC1=C(O)C(=O)C=C2C1=CC=C3C2(C)CCC4(C)C5CC(C)(CCC5(C)CCC34C)C(O)=O	5.475	2	1	1
-6.61902	S8054	ASP3026	a6	L1100-33	in 10mM DMSO	ALK	Protein Tyrosine Kinase	ASP3026 is a novel and selective inhibitor for ALK with IC50 of 3.5 nM. Phase 1.	580.74	1097917-15-1	14	24.11	<1	0	http://selleckchem.com/products/asp3026.html	C29H40N8O3S	free base	N/A	COC1=CC(=CC=C1NC2=NC(=NC=N2)NC3=CC=CC=C3[S](=O)(=O)C(C)C)N4CCC(CC4)N5CCN(C)CC5	4.554	6	2	9			S1291	Cetirizine DiHCl	f6	L1100-03	in 10mM DMSO	Histamine Receptor	Neuronal Signaling	Cetirizine DiHCl is an antihistamine.	461.81	83881-52-1	92	199.22	92	199.22	http://selleckchem.com/products/Cetirizine-Dihydrochloride.html	C21H27Cl3N2O3	Dihydrochloride	UCB P071	Cl.Cl.OC(=O)COCCN1CCN(CC1)C(C2=CC=CC=C2)C3=CC=C(Cl)C=C3	1.217	2	0	8
-6.61611	S6384	Smoothened Agonist (SAG)	g7	L1100-49	in 10mM DMSO	Hedgehog/Smoothened	Stem Cells & Wnt	Smoothened Agonist (SAG) is potent agonist of Smoothened (Smo). Smoothened Agonist induces firefly luciferase expression in Shh-LIGHT2 cells with an EC50 of 3 nM.	490.06	912545-86-9	98	199.98	<1	0	http://www.selleckchem.com/products/smoothened-agonist-sag.html	C28H28ClN3OS	Free Base	N/A	CNC1CCC(CC1)N(CC2=CC(=CC=C2)C3=CC=NC=C3)C(=O)C4=C(Cl)C5=CC=CC=C5S4	5.78	2	1	6			S1292	Chelerythrine Chloride	g6	L1100-03	in 10mM DMSO	PKC	TGF-beta/Smad	Chelerythrine is a potent, selective antagonist of PKC with IC50 of 0.66 mM.	384.83	3895-92-9	4	10.39	<1		http://www.selleck.cn/products/Chelerythrine-chloride.html	C21H18NO4.HCl	Chloride	N/A	Cl.COC1=CC=C2C(=C1OC)C=[N+](C)C3=C2C=CC4=C3C=C5OCOC5=C4	4.568	4	0	2
-6.60882	S8948	SRX3207	d11	L1100-48	in 10mM DMSO	Syk	Angiogenesis	SRX3207 is an orally active dual inhibitor of Syk-PI3K with IC50 of 39.9 nM, 31200 nM, 3070 nM, 3070 nM, 244 nM, 388 nM, 9790 nM for Syk, Zap70, BRD41, BRD42, PI3K alpha, PI3K delta, PI3K gamma, respectively. SRX3207 blocks tumor immunosuppression and increases anti-tumor immunity.	555.65	2254693-15-5	33	59.39	<1	0	http://www.selleckchem.com/products/srx3207.html	C29H29N7O3S	Free Base	N/A	CC1=N[N](C=C1CN2CCC2)C3=CC=NC(=N3)NC4=CC=C(C=C4)C5=CSC6=C5OC(=CC6=O)N7CCOCC7	4.59	6	1	7			S1293	Cilnidipine	h6	L1100-03	in 10mM DMSO	Calcium Channel	Transmembrane Transporters	Cilnidipine is a unique L-type and N-type calcium channel blocker, used for high blood pressure treatment.	492.52	132203-70-4	99	201.01	<1		http://selleckchem.com/products/Cilnidipine.html	C27H28N2O7	free base	FRC-8653	COCCOC(=O)C1=C(C)NC(=C(C1C2=CC(=CC=C2)[N+]([O-])=O)C(=O)OC\C=C\C3=CC=CC=C3)C	3.686	5	1	12
-6.60679	S6538	B-Raf IN 1	e7	L1100-25	in 10mM DMSO	Raf	MAPK	B-Raf IN 1 is an inhibitor of Raf wih IC50 values of 24 nM and 25 nM for B-Raf and C-Raf respectively. It is selective over 13 other kinases, including PKCα, IKKβ, and PI3Kα.	515.53	950736-05-7	100	193.98	<1	0	http://www.selleck.cn/products/b-rafin-1.html	C29H24F3N5O	free base	N/A	CN(C)CC1=CC=C(C=C1)C2=C3N=CC=C([N]3N=C2)C4=CC(=CC=C4)NC(=O)C5=CC=CC(=C5)C(F)(F)F	5.368	3	1	7			S1294	Cilostazol	a7	L1100-03	in 10mM DMSO	PDE	Metabolism	Cilostazol is a potent cyclic nucleotide phosphodiesterase type 3 (PDE3) inhibitor with IC50 of 0.2 μM and inhibitor of adenosine uptake.	369.46	73963-72-1	74	200.29	<1		http://selleckchem.com/products/Cilostazol.html	C20H27N5O2	free base	OPC-13013	O=C1CCC2=C(N1)C=CC(=C2)OCCCCC3=NN=N[N]3C4CCCCC4	3.23	5	1	7
-6.60552	S5015	Simeprevir	c5	L1100-20	in 10mM DMSO	HCV Protease	Proteases	Simeprevir is a competitive, reversible, macrocyclic, noncovalent hepatitis C virus (HCV) NS3/4A protease inhibitor that acts directly against the hepatitis C virus. It has a medium inhibitory concentration (IC50) <13 nM for all HCV NS3/4A enzymes(genotypes 1a, 1b, 2, 4, 5, and 6), but has an IC50 value of 37 nM for genotype 3.	749.94	923604-59-5	100	133.34	<1	0	http://selleckchem.com/products/simeprevir.html	C38H47N5O7S2	free base	TMC-435, TMC-435350	COC1=C(C)C2=NC(=CC(=C2C=C1)OC3CC4C(C3)C(=O)N(C)CCCC\C=C/C5CC5(NC4=O)C(=O)N[S](=O)(=O)C6CC6)C7=NC(=CS7)C(C)C	4.796	9	2	8			S1299	Floxuridine	b7	L1100-03	in 10mM DMSO	DNA/RNA Synthesis	DNA Damage	Floxuridine is an antineoplastic antimetabolite, used in the treatment of colon carcinoma and colorectal cancer that has metastasized to the liver.	246.19	50-91-9	49	199.03	49	199.03	http://selleckchem.com/products/Floxuridine.html	C9H11FN2O5	free base	Deoxyfluorouridine, FDUR, NSC 27640	OCC1OC(CC1O)N2C=C(F)C(=O)NC2=O	-1.775	3	3	2
-6.60548	E2643	TL02-59	f9	L1100-54	in 10mM DMSO	Fgr	Angiogenesis	TL02-59 is an orally active, selective Src-family kinase Fgr inhibitor with an IC50 of 0.03 nM.	609.64	1315330-17-6	100	164.03	<1	0	http://www.selleckchem.com/products/tl02-59.html	C32H34F3N5O4	free base	0	CCN1CCN(CC1)CC2=CC=C(NC(=O)C3=CC=C(C)C(=C3)OC4=C5C=C(OC)C(=CC5=NC=N4)OC)C=C2C(F)(F)F	6.047	6	1	10			S1304	Megestrol Acetate	c7	L1100-03	in 10mM DMSO	Androgen Receptor,Estrogen/progestogen Receptor	Endocrinology & Hormones	Megestrol acetate is a synthetic progestogen, used to treat breast cancer and loss of appetite.	384.51	595-33-5	33	85.82	<1		http://selleckchem.com/products/Megestrol-Acetate.html	C24H32O4	free base	BDH1298, SC10363	CC(=O)OC1(CCC2C3C=C(C)C4=CC(=O)CCC4(C)C3CCC12C)C(C)=O	3.505	4	0	3
-6.59974	S2302	Glycyrrhizin (Glycyrrhizic Acid)	b8	L1100-08	in 10mM DMSO	Dehydrogenase,MAO,High-mobility Group	Metabolism	Glycyrrhizin (Glycyrrhizic Acid) is a direct HMGB1(high mobility group box 1) inhibitor that inhibits HMGB1-dependent inflammatory molecule expression and oxidative stress modulates P38 and P-JNK but not p-ERK signalling Also inhibits 11 beta-hydroxysteroid dehydrogenase and monoamine oxidase (MAO).	822.93	1405-86-3	100	121.52	<1	0	http://selleckchem.com/products/Glycyrrhizic-acid.html	C42H62O16	free base	N/A	CC1(C)C(CCC2(C)C1CCC3(C)C2C(=O)C=C4C5CC(C)(CCC5(C)CCC34C)C(O)=O)OC6OC(C(O)C(O)C6OC7OC(C(O)C(O)C7O)C(O)=O)C(O)=O	2.417	8	5	7			S1305	Mercaptopurine (6-MP)	d7	L1100-03	in 10mM DMSO	DNA/RNA Synthesis	DNA Damage	Mercaptopurine is a widely used antileukemic agent and immunosuppressive drug that inhibits de novo purine synthesis through incorporation of thiopurine methyltransferase metabolites into DNA and RNA.	152.18	50-44-2	30	197.13	<1		http://selleckchem.com/products/Mercaptopurine.html	C5H4N4S	free base	N/A	S=C1N=CNC2=C1[NH]C=N2	0.367	2	2	0
-6.598	S9184	Forsythoside B	a2	L1100-39	in 10mM DMSO	Others	antioxidant	Forsythoside B inhibits inflammatory response,and has antioxidant properties. (1) Potent neuroprotective effects with a favorable therapeutic time-window, reduce of cerebral ischemia and reperfusion injury degree, attenuating blood-brain barrier (BBB) breakdown; (2) Rescued cardiac function from I/R injury. Forsythoside B has antisepsis effect, is mediated by decreasing local and systemic levels …	756.7	81525-13-5	100	132.15	0	0	0	C34H44O19	free base	0	CC1OC(OC2C(O)C(OCCC3=CC=C(O)C(=C3)O)OC(COC4OCC(O)(CO)C4O)C2OC(=O)/C=C/C5=CC(=C(O)C=C5)O)C(O)C(O)C1O	-0.925	8	10	14			S1315	Ki16425	e7	L1100-03	in 10mM DMSO	LPA Receptor	GPCR & G Protein	Ki16425 is a competitive, potent and reversible antagonist to LPA1, LPA2 and LPA3 with Ki of 0.34 μM, 6.5 μM and 0.93 μM in RH7777 cell lines, respectively, shows no activity at LPA4, LPA5, LPA6.	474.96	355025-24-0	94	197.91	<1		http://selleckchem.com/products/Ki16425.html	C23H23ClN2O5S	free base	N/A	CC(OC(=O)NC1=C(ON=C1C)C2=CC=C(CSCCC(O)=O)C=C2)C3=C(Cl)C=CC=C3	5.043	5	1	10
-6.59771	S5554	Lanatoside C	e9	L1100-22	in 10mM DMSO	ATPase	Transmembrane Transporters	Lanatoside C, a cardiac glycoside which belongs to a class of compounds derived from plants called foxglove, possesses the ability to inhibit the interchange of Na+ and K+ across cell membrane and is widely used to treat anti-arrhythmias and heart failure.	985.12	17575-22-3	The physical form of the compound is liquid, which can be dissolved in any proportion.	0	0	0	http://selleckchem.com/products/lanatoside-c.html	C49H76O20	free base	N/A	CC1OC(CC(O)C1OC2CC(O)C(OC3CC(OC(C)=O)C(OC4OC(CO)C(O)C(O)C4O)C(C)O3)C(C)O2)OC5CCC6(C)C(CCC7C6CC(O)C8(C)C(CCC78O)C9=CC(=O)OC9)C5	0.631	12	7	12			S1319	Costunolide	f7	L1100-03	in 10mM DMSO	Telomerase	DNA Damage	Costunolide, a natural sesquiterpene compound with multiple biological activities inhibits FPTase with IC50 of 20 μM, also inhibits telomerase with IC50 of 65-90 μM.	232.32	553-21-9	47	202.31	<1		http://selleckchem.com/products/Costunolide.html	C15H20O2	free base	NSC 106404	CC/1=C\CC\C(=C\C2OC(=O)C(=C)C2CC1)C	4.022	2	0	0
-6.59632	S8922	TBK1/IKKε-IN-1(compound 1)	a2	L1100-44	in 10mM DMSO	IκB/IKK	NF-κB	TBK1/IKKε-IN-1 (compound 1) is a dual inhibitor of TANK-binding kinase 1 (TBK1) and IκB kinase-ε (IKKε/IKK-i) with IC50 of 1.0 nM and 5.6 nM for TBK1 and IKKε, respectively. TBK1/IKKε inhibition enhances response to PD-1 blockade, which effectively predicts tumor response in vivo.	513.59	1893397-65-3	10	19.47	˂1	0	http://www.selleckchem.com/products/tbk1-IKKe-in-1-compound1.html	C28H31N7O3	Free Base	N/A	N#CC1=CC(=CC=C1OC2CCOCC2)C3=NC=NC(=N3)NC4=CC=C(C=C4)N5CCN(CC5)C6COC6	3.176	6	1	7			S1324	Doxazosin Mesylate	g7	L1100-03	in 10mM DMSO	Adrenergic Receptor	Neuronal Signaling	Doxazosin, a quinazoline-derivative, selectively antagonizes postsynaptic α1-adrenergic receptors, used in the treatment of high blood pressure and urinary retention associated with benign prostatic hyperplasia.	547.58	77883-43-3	15	27.39	<1		http://selleckchem.com/products/Doxazosin-mesylate.html	C24H29N5O8S	Mesylate	N/A	COC1=C(OC)C=C2C(=NC(=NC2=C1)N3CCN(CC3)C(=O)C4COC5=C(O4)C=CC=C5)N.C[S](O)(=O)=O	2.071	7	1	4
-6.59576	S2235	Volasertib (BI 6727)	a5	L1100-08	in 10mM DMSO	PLK	Cell Cycle	Volasertib (BI 6727) is a highly potent Plk1 inhibitor with IC50 of 0.87 nM in a cell-free assay. It shows 6- and 65-fold greater selectivity against Plk2 and Plk3. Phase 3.	618.81	755038-65-4	20	32.32	<1	0	http://selleckchem.com/products/BI6727-Volasertib.html	C34H50N8O3	free base	N/A	CCC1N(C(C)C)C2=C(C=NC(=N2)NC3=CC=C(C=C3OC)C(=O)NC4CCC(CC4)N5CCN(CC5)CC6CC6)N(C)C1=O	4.838	5	2	10			S1328	Etodolac	h7	L1100-03	in 10mM DMSO	COX	Neuronal Signaling	Etodolac is a nonsteroidal anti-inflammatory drug (NSAID) and a COX inhibitor, used for the treatment of inflammation and pain.	287.35	41340-25-4	58	201.84	<1		http://selleckchem.com/products/Etodolac.html	C17H21NO3	free base	N/A	CCC1=CC=CC2=C1[NH]C3=C2CCOC3(CC)CC(O)=O	3.723	2	1	4
-6.59239	S3616	Asiaticoside	f7	L1100-13	in 10mM DMSO	ROS	Immunology & Inflammation	Asiaticoside, the major active principle of Centella asiatica, prevents ultraviolet A-dependent photoaging by suppressing ultraviolet A-induced reactive oxygen species production. It also decreases DNA binding by MITF.	959.12	16830-15-2	100	104.26	<1	0	http://selleckchem.com/products/asiaticoside.html	C48H78O19	free base	Ba 2742, BRN0078195, CCRIS8995, NSC166062, Emdecassol, Madecassol	CC1CCC2(CCC3(C)C(=CCC4C5(C)CC(O)C(O)C(C)(CO)C5CCC34C)C2C1C)C(=O)OC6OC(COC7OC(CO)C(OC8OC(C)C(O)C(O)C8O)C(O)C7O)C(O)C(O)C6O	-0.101	7	12	10			S1330	Felbamate	a8	L1100-03	in 10mM DMSO	NMDAR	Neuronal Signaling	Felbamate (Felbatol) is an anticonvulsant drug used in the treatment of epilepsy NMDAR antagonist.	238.24	25451-15-4	48	201.48	<1		http://selleckchem.com/products/Felbamate.html	C11H14N2O4	free base	ADD-03055	NC(=O)OCC(COC(N)=O)C1=CC=CC=C1	0.984	4	2	7
-6.58659	S7051	CGI1746	a4	L1100-26	in 10mM DMSO	BTK	Angiogenesis	CGI1746 is a potent and highly selective small-molecule inhibitor of the Btk with IC50 of 1.9 nM.	579.69	910232-84-7	100	172.51	<1	0	http://selleckchem.com/products/cgi1746.html	C34H37N5O4	free base	N/A	CN1C=C(N=C(NC2=CC=C(C=C2)C(=O)N3CCOCC3)C1=O)C4=CC=CC(=C4C)NC(=O)C5=CC=C(C=C5)C(C)(C)C	3.513	5	2	7			S1331	Fluconazole	b8	L1100-03	in 10mM DMSO	P450 (e.g. CYP17)	Metabolism	Fluconazole is a fungal lanosterol 14 alpha-demethylase inhibitor, which thereby prevents the formation of ergosterol,used in the treatment and prevention of superficial and systemic fungal infections.	306.27	86386-73-4	61	199.17	<1		http://selleckchem.com/products/Fluconazole.html	C13H12F2N6O	free base	UK 49858	OC(C[N]1C=NC=N1)(C[N]2C=NC=N2)C3=C(F)C=C(F)C=C3	0.75	4	0	5
-6.58532	E1178	FHD-286	b4	L1100-54	in 10mM DMSO	ATPase	Others	FHD-286 is a BRG1/BRM ATPase inhibitor for the treatment of BAF-related disorders such as acute myeloid leukemia.	562.66	2671128-05-3	100	177.73	<1	0	http://www.selleckchem.com/products/fhd-286.html	C24H30N6O6S2	free base	0	COCC(NC(=O)C1=C[N](C=C1)[S;v6](C)(=O)=O)C(=O)NC2=NC(=CS2)C3=CC=CC(=N3)N4CC(C)OC(C)C4	1.919	8	2	9			S1332	Flumazenil	c8	L1100-03	in 10mM DMSO	GABA Receptor	Neuronal Signaling	Flumazenil is a competitive GABAA receptor antagonist, used in the treatment of benzodiazepine overdoses.	303.29	78755-81-4	5	16.49	<1		http://selleckchem.com/products/Flumazenil.html	C15H14FN3O3	free base	RO 15-1788	CCOC(=O)C1=C2CN(C)C(=O)C3=CC(=CC=C3[N]2C=N1)F	1.583	4	0	3
-6.58096	S1629	Orlistat	e5	L1100-05	in 10mM DMSO	Lipase,Fatty Acid Synthase	Metabolism	Orlistat is a general lipase inhibitor with IC50 of 122 ng/ml for PL from human duodenal juice.	495.73	96829-58-2	99	199.71	<1	0	http://selleckchem.com/products/Orlistat(Alli).html	C29H53NO5	free base	Ro 18-0647, Tetrahydrolipstatin	CCCCCCCCCCCC(CC1OC(=O)C1CCCCCC)OC(=O)C(CC(C)C)NC=O	8.333	5	1	23			S1333	Fluoxetine HCl	d8	L1100-03	in 10mM DMSO	5-HT Receptor	Neuronal Signaling	Fluoxetine is a selective serotonin-reuptake inhibitor (SSRI) at the neuronal membrane, used in the treatment of depression.	345.79	56296-78-7	69	199.54	4	11.57	http://selleckchem.com/products/Fluoxetine-hydrochloride.html	C17H19ClF3NO	Hydrochloride	Lilly110140	Cl.CNCCC(OC1=CC=C(C=C1)C(F)(F)F)C2=CC=CC=C2	4.415	1	1	7
-6.57955	E0368	DZD9008	a7	L1100-50	in 10mM DMSO	EGFR	Protein Tyrosine Kinase	DZD9008 is an oral, potent, irreversible, wild type-selective EGFR inhibitor against EGFR or HER2 Exon20ins and other mutations with IC50 ranging from 0.4 nM to 2.1 nM for mutant EGFR.	584.08	2370013-49-1	100	171.21	<1	0	http://www.selleckchem.com/products/dzd9008.html	C29H35ClFN7O3	Free Base	N/A	COC1=C(NC2=NC=CC(=N2)NC3=CC(=C(F)C=C3C(C)(C)O)Cl)C=C(NC(=O)C=C)C(=C1)N4CCC(C4)N(C)C	5.07	4	3	10			S1334	Flupirtine maleate	e8	L1100-03	in 10mM DMSO	DNA/RNA Synthesis	DNA Damage	Flupirtine maleate is the salt form of Flupirtine, which is a centrally acting non-opioid analgesia, is a selective neuronal potassium channel opener that also has NMDA receptor antagonist properties.	420.39	75507-68-5	84	199.81	<1		http://selleckchem.com/products/Flupirtine-maleate.html	C19H21FN4O6	Maleate	N/A	CCOC(=O)NC1=C(N)N=C(NCC2=CC=C(F)C=C2)C=C1.OC(=O)\C=C\C(O)=O	2.76	5	3	8
-6.57878	S7312	Z-DEVD-FMK	g3	L1100-28	in 10mM DMSO	Caspase	Apoptosis	Z-DEVD-FMK is a specific, irreversible Caspase-3 inhibitor, and also shows potent inhibition on caspase-6, caspase-7, caspase-8, and caspase-10.	668.66	210344-95-9	100	149.55	<1	0	http://selleckchem.com/products/z-devd-fmk.html	C31H42FN3O12	free base	Caspase-3 Inhibitor	COC(=O)CCC(CC(=O)C(CC(=O)OC)NC(=O)OCC1=CC=CC=C1)C(=O)NC(C(C)C)C(=O)NC(CC(=O)OC)C(=O)CF	1.347	12	3	24			S1336	Fluvoxamine maleate	f8	L1100-03	in 10mM DMSO	5-HT Receptor	Neuronal Signaling	Fluvoxamine Maleate is a selective serotonin (5-HT) reuptake inhibitor (SSRI), used in the treatment of obsessive-compulsive disorder.	434.41	61718-82-9	87	200.27	<1		http://selleckchem.com/products/Fluvoxamine-maleate.html	C19H25F3N2O6	Maleate	MK-264	COCCCCC(=N\OCCN)/C1=CC=C(C=C1)C(F)(F)F.OC(=O)\C=C/C(O)=O	0.111	5	1	12
-6.57705	P1011	Eptifibatide Acetate	b7	L1100-61	in 10mM Water	5-alpha Reductase	Angiogenesis	Eptifibatide Acetate is a cyclic heptapeptide constructed from 6 amino acids and a mercaptopropionyl residue. A disulfide bridge forms between mercaptopropionyl and cysteine. Eptifibatide prevents platelet aggregation. One study shows the inhibition of platelet glycoprotein IIb/IIIa in acute coronary syndromes.	0	148031-34-9	0	0	0	10	http://selleckchem.com/products/eptifibatide-acetate.html	0	Acetate	Mpr-Har-Gly-Asp-Trp-Pro-Cys-NH2	NC(=N)NCCCCC1NC(=O)CCSSCC(NC(=O)C2CCCN2C(=O)C(CC3=C[NH]C4=C3C=CC=C4)NC(=O)C(CC(O)=O)NC(=O)CNC1=O)C(N)=O	0	0	0	0			S1340	Gatifloxacin	g8	L1100-03	in 10mM DMSO	Topoisomerase	DNA Damage	Gatifloxacin is an antibiotic of the fourth-generation fluoroquinolone family, and inhibits the bacterial enzymes DNA gyrase and topoisomerase IV.	375.39	112811-59-3	7	18.65	<1		http://selleckchem.com/products/Gatifloxacin.html	C19H22FN3O4	free base	AM-1155, CG5501, BMS-206584	COC1=C2N(C=C(C(O)=O)C(=O)C2=CC(=C1N3CCNC(C)C3)F)C4CC4	-0.909	3	1	4
-6.57627	S2632	BMS-378806	h4	L1100-10	in 10mM DMSO	gp120/CD4	Others	BMS-378806 selectively inhibits the binding of HIV-1 gp120 to the CD4 receptor with EC50 of 0.85-26.5 nM in virus.	406.43	357263-13-9	81	199.3	<1	0	http://selleckchem.com/products/bms806.html	C22H22N4O4	free base	BMS 806	COC1=C2C(=NC=C2C(=O)C(=O)N3CCN(CC3C)C(=O)C4=CC=CC=C4)[NH]C=C1	1.714	5	1	4			S1342	Genistein	h8	L1100-03	in 10mM DMSO	EGFR,Topoisomerase	Protein Tyrosine Kinase	Genistein, a phytoestrogen found in soy products, is a highly specific inhibitor of protein tyrosine kinase (PTK) which blocks the mitogenic effect mediated by EGF on NIH-3T3 cells with IC50 of 12μM or by insulin with IC50 of 19 μM.	270.24	446-72-0	54	199.82	<1		http://selleckchem.com/products/Genistein.html	C15H10O5	free base	N/A	OC1=CC=C(C=C1)C2=COC3=C(C(=CC(=C3)O)O)C2=O	2.14	2	3	1
-6.57338	S2853	Carfilzomib (PR-171)	h11	L1100-11	in 10mM DMSO	Proteasome	Proteases	Carfilzomib (PR-171) is an irreversible proteasome inhibitor with IC50 of <5 nM in ANBL-6 cells, displayed preferential in vitro inhibitory potency against the ChT-L activity in the β5 subunit, but little or no effect on the PGPH and T-L activities.	719.91	868540-17-4	50	69.45	<1	0	http://selleckchem.com/products/carfilzomib-pr-171.html	C40H57N5O7	free base	N/A	CC(C)CC(NC(=O)C(CCC1=CC=CC=C1)NC(=O)CN2CCOCC2)C(=O)NC(CC3=CC=CC=C3)C(=O)NC(CC(C)C)C(=O)C4(C)CO4	3.799	7	4	20			S1343	Ginkgolide B	a9	L1100-03	in 10mM DMSO	PAFR	GPCR & G Protein	Ginkgolide B is a PAFR antagonist with IC50 of 3.6 μM.	424.4	15291-77-7	85	200.28	<1		http://selleckchem.com/products/Ginkgolide-B.html	C20H24O10	free base	BN52021	CC1C(=O)OC2C(O)C34C5CC(C(C)(C)C)C36C(O)C(=O)OC6OC4(C(=O)O5)C12O	-0.854	7	2	1
-6.56321	S6539	ASP5878	b9	L1100-40	in 10mM DMSO	FGFR	Protein Tyrosine Kinase	ASP5878 is a novel FGFR-selective inhibitor with IC50 values of 0.47, 0.60, 0.74, and 3.5 nmol/L for recombinant FGFR1, 2, 3, and 4, respectively.	407.37	1453208-66-6	81	198.84	<1	0	http://www.selleck.cn/products/asp5878.html	C18H19F2N5O4	Free Base	N/A	COC1=C(F)C(=C(F)C(=C1)OC)COC2=CN=C(NC3=C[N](CCO)N=C3)N=C2	2.178	6	2	9			S1344	Glimepiride	b9	L1100-03	in 10mM DMSO	Potassium Channel	Transmembrane Transporters	Glimepiride is a potent Kir6.2/SUR inhibitor with IC50 of 3.0 nM, 5.4 nM, and 7.3 nM for SUR1, SUR2A and SUR2B, used in the treatment of type 2 diabetes mellitus.	490.62	93479-97-1	11	22.42	<1		http://selleckchem.com/products/Glimepiride.html	C24H34N4O5S	free base	N/A	CCC1=C(C)CN(C(=O)NCCC2=CC=C(C=C2)[S](=O)(=O)NC(=O)NC3CCC(C)CC3)C1=O	3.781	5	3	7
-6.55963	S9195	Maltotetraose	g2	L1100-39	in 10mM DMSO	ICAM-1	Others	Maltotetraose and stachyose are potent inhibitors of TNF-α-induced intercellular adhesion molecule-1 (ICAM-1) expression, maltotetraose may be beneficial in the suppression of early atherosclerosis development and could be developed as a dietary supplement for cardiovascular health.	666.58	34612-38-9	100	150.02	0	0	0	C24H42O21	free base	0	OCC(O)C(OC1OC(CO)C(OC2OC(CO)C(OC3OC(CO)C(O)C(O)C3O)C(O)C2O)C(O)C1O)C(O)C(O)C=O	-8.032	7	14	14			S1352	TG100-115	c9	L1100-03	in 10mM DMSO	PI3K	PI3K/Akt/mTOR	TG100-115 is a PI3Kγ/δ inhibitor with IC50 of 83 nM/235 nM, with little effect on PI3Kα/β. Phase 1/2.	346.34	677297-51-7	9	25.99	<1		http://selleckchem.com/products/TG100-115.html	C18H14N6O2	free base	N/A	NC1=NC2=NC(=C(N=C2C(=N1)N)C3=CC(=CC=C3)O)C4=CC=CC(=C4)O	2.687	4	4	2
-6.55818	S8833	TAS0728	c8	L1100-55	in 10mM DMSO	HER2	Protein Tyrosine Kinase	TAS0728 (TPC 107) is a potent, selective, orally active, irreversible and covalent-binding inhibitor of HER2 (human epidermal growth factor receptor 2) with IC50 of 13 nM. TAS0728 inihibits BMX, HER4, BLK, EGFR, JAK3, SLK, LOK and human HER2 with IC50 of 4.9 nM, 8.5 nM, 31 nM, 65 nM, 33 nM, 25 nM, 86 nM and 36 nM, respectively. TAS0728 shows antitumor activity.	504.58	2088323-16-2	100	198.18	<1	0	http://www.selleckchem.com/products/tas0728.html	C26H32N8O3	free base	TPC 107	CN(C)C(=O)CC1=CC=C(NC(=O)C2=N[N](C3CCCN(C3)C(=O)C=C)C4=NC=NC(=C24)N)C(=C1C)C	2.112	6	2	6			S1354	Lansoprazole	d9	L1100-03	in 10mM DMSO	Proton Pump	Transmembrane Transporters	Lansoprazole is a proton-pump inhibitor (PPI) which prevents the stomach from producing gastric acid.	369.36	103577-45-3	74	200.35	<1		http://selleckchem.com/products/Lansoprazole.html	C16H14F3N3O2S	free base	A-65006, AG-1749	CC1=C(OCC(F)(F)F)C=CN=C1C[S](=O)C2=NC3=CC=CC=C3[NH]2	3.442	4	1	6
-6.55811	S1072	ZSTK474	b8	L1100-01	in 10mM DMSO	PI3K	PI3K/Akt/mTOR	ZSTK474 inhibits class I PI3K isoforms with IC50 of 37 nM in a cell-free assay, mostly PI3Kδ. Phase1/2.	417.41	475110-96-4	21	50.31	<1	0	http://selleckchem.com/products/ZSTK474.html	C19H21F2N7O2	free base	N/A	FC(F)C1=NC2=C(C=CC=C2)[N]1C3=NC(=NC(=N3)N4CCOCC4)N5CCOCC5	3.366	6	0	4			S1356	Levetiracetam	e9	L1100-03	in 10mM DMSO	Calcium Channel	Transmembrane Transporters	Levetiracetam is an anticonvulsant medication used to treat epilepsy.	170.21	102767-28-2	34	199.75	34	199.75	http://selleckchem.com/products/Levetiracetam.html	C8H14N2O2	free base	UCB-L059, SIB-S1	CCC(N1CCCC1=O)C(N)=O	-0.304	2	1	3
-6.54713	S7637	DTP3	a7	L1100-30	in 10mM DMSO	JNK	MAPK	DTP3 is a selective GADD45β/MKK7 inhibitor, which inhibits cancer-selective NF-κB survival pathway.	525.6	1809784-29-9	100	190.26	100	190.26	http://selleckchem.com/products/dtp3.html	C26H35N7O5	free base	N/A	CC(=O)NC(CC1=CC=C(O)C=C1)C(=O)NC(CCCNC(N)=N)C(=O)NC(CC2=CC=CC=C2)C(N)=O	0	4	7	15			S1358	Loratadine	f9	L1100-03	in 10mM DMSO	Histamine Receptor	Neuronal Signaling	Loratadine is a histamine H1 receptor antagonist, used to treat allergies. Also acts as a selective inhibitor of B(0)AT2 with IC50 of 4 μM.	382.88	79794-75-5	17	44.4	<1		http://selleckchem.com/products/Loratadine.html	C22H23ClN2O2	free base	SCH29851	CCOC(=O)N1CCC(CC1)=C2C3=C(CCC4=C2N=CC=C4)C=C(Cl)C=C3	5	3	0	2
-6.54632	S6813	Mobocertinib (TAK788)	h8	L1100-43	in 10mM DMSO	EGFR	Protein Tyrosine Kinase	Mobocertinib (TAK788), an investigational TKI, is a potent, selective preclinical inhibitor of epidermal growth factor receptor (EGFR) and HER2 mutations. Mobocertinib (TAK788) is an antineoplastic agent.	585.7	1847461-43-1	9	15.37	<1	0	http://www.selleckchem.com/products/tak788.html	C32H39N7O4	Free Base	AP32788	COC1=C(NC2=NC=C(C(=O)OC(C)C)C(=N2)C3=C[N](C)C4=CC=CC=C34)C=C(NC(=O)C=C)C(=C1)N(C)CCN(C)C	5.252	6	2	13			S1359	Losartan Potassium (DuP 753)	g9	L1100-03	in 10mM DMSO	RAAS	Endocrinology & Hormones	Losartan is an angiotensin II receptor antagonist, competes with the binding of angiotensin II to AT1 receptors with IC50 of 20 nM.	462.01	124750-99-8	92	199.13	92	199.13	http://selleckchem.com/products/losartan-potassium.html	C22H23ClKN6O	Potassium salt	MK 954	[KH].CCCCC1=NC(=C(CO)[N]1CC2=CC=C(C=C2)C3=C(C=CC=C3)C4=NN=N[NH]4)Cl	4.241	4	2	8
-6.54358	S1039	Rapamycin (Sirolimus)	d5	L1100-01	in 10mM DMSO	Autophagy,mTOR	PI3K/Akt/mTOR	Rapamycin (Sirolimus) is a specific mTOR inhibitor with IC50 of ~0.1 nM HEK293 cells.	914.18	53123-88-9	20	21.88	<1	0	http://selleckchem.com/products/Rapamycin.html	C51H79NO13	free base	AY 22989, NSC-2260804	COC1CC(CCC1O)CC(C)C2CC(=O)C(C)\C=C(/C)C(O)C(OC)C(=O)C(C)CC(C)/C=C/C=C/C=C(C)/C(CC3CCC(C)C(O)(O3)C(=O)C(=O)N4CCCCC4C(=O)O2)OC	6.295	10	2	6			S1361	Glesatinib?(MGCD265)	h9	L1100-03	in 10mM DMSO	c-Met,Tie-2,VEGFR	Protein Tyrosine Kinase	Glesatinib?(MGCD265) is a potent, multi-target and ATP-competitive inhibitor of c-Met and VEGFR1/2/3 with IC50 of 1 nM, 3 nM/3 nM/4 nM, respectively also inhibits Ron and Tie2. Phase 1/2.	517.6	875337-44-3	104	200.93	<1		http://selleckchem.com/products/MGCD-265.html	C26H20FN5O2S2	free base	N/A	C[N]1C=NC(=C1)C2=CC3=NC=CC(=C3S2)OC4=CC=C(NC(=S)NC(=O)CC5=CC=CC=C5)C=C4F	6.037	4	2	8
-6.54299	S2154	Dabigatran Etexilate	e8	L1100-07	in 10mM DMSO	Thrombin	Others	Dabigatran Etexilate is the prodrug of dabigatran, a potent, nonpeptidic small molecule that specifically and reversibly inhibits both free and clot-bound thrombin by binding to the active site of the thrombin molecule.	627.73	211915-06-9	126	200.72	<1	0	http://selleckchem.com/products/BIBR-1048(Dabigatran-etexilate).html	C34H41N7O5	free base	BIBR-1048	CCCCCCOC(=O)N=C(N)C1=CC=C(NCC2=NC3=C(C=CC(=C3)C(=O)N(CCC(=O)OCC)C4=CC=CC=N4)[N]2C)C=C1	5.751	8	2	17			S1362	Rigosertib (ON-01910)	a10	L1100-03	in 10mM DMSO	PLK	Cell Cycle	Rigosertib (ON-01910) is a non-ATP-competitive inhibitor of PLK1 with IC50 of 9 nM in a cell-free assay. It shows 30-fold greater selectivity against Plk2 and no activity to Plk3. Phase 3.	473.47	1225497-78-8	95	200.65	95	200.65	http://selleckchem.com/products/ON-01910.html	C21H24NNaO8S	Sodium Salt	N/A	[Na+].COC1=CC(=C(\C=C\[S](=O)(=O)CC2=CC=C(OC)C(=C2)NCC([O-])=O)C(=C1)OC)OC	0.632	6	1	11
-6.54229	S7772	Elacridar (GF120918)	a7	L1100-31	in 10mM DMSO	P-gp	Transmembrane Transporters	Elacridar (GF120918) is a potent P-gp (MDR-1) and BCRP inhibitor.	563.64	143664-11-3	8	14.19	<1	0	http://selleckchem.com/products/elacridar-gf120918.html	C34H33N3O5	free base	GW120918	COC1=C2NC3=C(C=CC=C3C(=O)NC4=CC=C(CCN5CCC6=C(C5)C=C(OC)C(=C6)OC)C=C4)C(=O)C2=CC=C1	5.742	5	2	8			S1363	Ki8751	b10	L1100-03	in 10mM DMSO	c-Kit,PDGFR,VEGFR	Protein Tyrosine Kinase	Ki8751 is a potent and selective inhibitor of VEGFR2 with IC50 of 0.9 nM, >40-fold selective for VEGFR2 than c-Kit, PDGFRα and FGFR-2, little activity to EGFR, HGFR and InsR.	469.41	228559-41-9	47	100.13	<1		http://selleckchem.com/products/Ki8751.html	C24H18F3N3O4	free base	N/A	COC1=CC2=NC=CC(=C2C=C1OC)OC3=CC=C(NC(=O)NC4=CC=C(F)C=C4F)C(=C3)F	4.853	5	2	6
-6.54044	S8229	Brigatinib (AP26113)	e3	L1100-64	in 2mM DMSO	ALK	Angiogenesis	Brigatinib (AP26113) is a potent and selective ALK (IC50, 0.6 nM) and ROS1 (IC50, 0.9 nM) inhibitor. It also inhibits ROS1, FLT3, and mutant variants of FLT3 (D835Y) and EGFR with lower potentcy.	584.09	1197953-54-0	3	5.14	<1	0	http://www.selleck.cn/products/brigatinib-ap26113.html	C29H39ClN7O2P	Free Base	N/A	COC1=C(NC2=NC(=C(Cl)C=N2)NC3=CC=CC=C3[P](C)(C)=O)C=CC(=C1)N4CCC(CC4)N5CCN(C)CC5	5.084	6	2	8			S1366	BMS-707035	c10	L1100-03	in 10mM DMSO	Integrase	Microbiology	BMS-707035 is a specific HIV-I integrase (IN) inhibitor with IC50 of 15 nM. Phase 2.	410.42	729607-74-3	38	92.59	<1		http://selleckchem.com/products/BMS-707035.html	C17H19FN4O5S	free base	N/A	CN1C(=O)C(=C(N=C1N2CCCC[S]2(=O)=O)C(=O)NCC3=CC=C(F)C=C3)O	0.385	5	2	4
-6.52783	S8862	PDD00017273	a9	L1100-41	in 10mM DMSO	Others	Others	PDD00017273 is a potent and selective poly (ADP ribose) glycohydrolase (PARG) inhibitor with an IC50 of 26 nM. PDD00017273 exhibits >350-fold selectivity for PARG over a panel of ion channels, enzymes and receptors, including PARP1 and ARH3.	514.62	1945950-21-9	100	194.32	<1	0	http://www.selleck.cn/products/pdd00017273.html	C23H26N6O4S2	Free Base	N/A	C[N]1N=C(C)C=C1CN2C(=O)N(CC3=CN=C(C)S3)C(=O)C4=CC(=CC=C24)[S](=O)(=O)NC5(C)CC5	1.554	6	1	7			S1369	Bafetinib (INNO-406)	d10	L1100-03	in 10mM DMSO	Bcr-Abl	Angiogenesis	Bafetinib (INNO-406) is a potent and selective dual Bcr-Abl/Lyn inhibitor with IC50 of 5.8 nM/19 nM in cell-free assays, does not inhibit the phosphorylation of the T315I mutant and is less potent to PDGFR and c-Kit. Phase 2.	576.62	859212-16-1	100	173.42	<1		http://selleckchem.com/products/Bafetinib.html	C30H31F3N8O	free base	NS-187	CN(C)C1CCN(C1)CC2=CC=C(C=C2C(F)(F)F)C(=O)NC3=CC=C(C)C(=C3)NC4=NC=CC(=N4)C5=CN=CN=C5	4.197	5	2	9
-6.52603	S8744	PHY34	a6	L1100-37	in 10mM DMSO	Autophagy	Autophagy	PHY34 is a late-stage autophagy inhibitor with nanomolar potency and significant antitumor efficacy as a single agent against HGSOC in vivo.	582.55	2130033-55-3	100	171.66	<1	0	http://www.selleckchem.com/products/phy34.html	C30H30O12	Free Base	N/A	COC1=CC2=C(C=C1OC)C(=C3C(=O)OCC3=C2OC4OC(CO)C5OC(C)(C)OC5C4O)C6=CC=C7OCOC7=C6	2.164	10	2	6			S1373	Daptomycin	e10	L1100-03	in 10mM DMSO	Anti-infection,DNA/RNA Synthesis	DNA Damage	Daptomycin is a novel antibiotic with rapid in vitro bactericidal activity against gram-positive organisms.	1620.67	103060-53-3	100	61.7	100	61.7	http://selleckchem.com/products/Daptomycin.html	C72H101N17O26	free base	LY146032	CCCCCCCCCC(=O)NC(CC1=C[NH]C2=C1C=CC=C2)C(=O)NC(CC(N)=O)C(=O)NC(CC(O)=O)C(=O)NC3C(C)OC(=O)C(CC(=O)C4=CC=CC=C4N)NC(=O)C(NC(=O)C(CO)NC(=O)CNC(=O)C(CC(O)=O)NC(=O)C(C)NC(=O)C(CC(O)=O)NC(=O)C(CCCN)NC(=O)CNC3=O)C(C)CC(O)=O	-7.895	21	18	35
-6.52594	S0820	RP-64477	d10	L1100-47	in 10mM DMSO	Acyltransferase	Metabolism	RP-64477 is a potent inhibitor of the cholesterol esterifying enzyme Acyl-coenzyme A:cholesterol O-acyltransferase (ACAT). RP-64477 inhibits ACAT activity with IC50 of 113 nM, 503 nM, and 180 nM in human intestinal (CaCo-2), hepatic (HepG2) and monocytic (THP-1) cell assays, respectively.	498.72	135239-65-5	100	200.51	<1	0	http://www.selleckchem.com/products/rp-64477.html	C29H42N2O3S	Free Base	N/A	CCCCCCCCCCOC1=CC=C(C=C1)C(=O)NC2=CC(=CC=C2SC)C(=O)NCCCC	7.742	3	2	17			S1378	Ruxolitinib (INCB018424)	f10	L1100-03	in 10mM DMSO	JAK	JAK/STAT	Ruxolitinib (INCB018424) is the first potent, selective, JAK1/2 inhibitor to enter the clinic with IC50 of 3.3 nM/2.8 nM in cell-free assays, >130-fold selectivity for JAK1/2 versus JAK3.	306.37	941678-49-5	61	199.11	<1		http://selleckchem.com/products/INCB18424.html	C17H18N6	free base	N/A	N#CCC(C1CCCC1)[N]2C=C(C=N2)C3=NC=NC4=C3C=C[NH]4	2.88	3	1	4
-6.5252	S8778	UPGL00004	d9	L1100-37	in 10mM DMSO	Glutaminase	Proteases	UPGL00004 is a potent glutaminase C (GAC) inhibitor with an IC50 of 29 nM, showing high selectivity for GAC over GLS2.	534.66	1890169-95-5	25	46.76	<1	0	http://www.selleck.cn/products/upgl00004.html	C25H26N8O2S2	free base	N/A	O=C(CC1=CC=CC=C1)NC2=NN=C(NC3CCN(CC3)C4=NN=C(NC(=O)CC5=CC=CC=C5)S4)S2	3.091	6	3	9			S1380	Lopinavir	g10	L1100-03	in 10mM DMSO	HIV Protease	Proteases	Lopinavir is a potent HIV protease inhibitor with Ki of 1.3 pM in a cell-free assay.	628.8	192725-17-0	126	200.38	<1		http://selleckchem.com/products/Lopinavir.html	C37H48N4O5	free base	ABT-378	CC(C)C(N1CCCNC1=O)C(=O)NC(CC(O)C(CC2=CC=CC=C2)NC(=O)COC3=C(C)C=CC=C3C)CC4=CC=CC=C4	4.926	4	4	15
-6.52421	S7875	NVP-CGM097	a3	L1100-32	in 10mM DMSO	Mdm2	Apoptosis	NVP-CGM097 is a highly potent and selective MDM2 inhibitor with Ki value of 1.3 nM for hMDM2 in TR-FRET assay. It binds to the p53 binding-site of the Mdm2 protein, disrupting the interaction between both proteins, leading to an activation of the p53 pathway.	659.26	1313363-54-0	65	98.6	<1	0	http://selleckchem.com/products/nvp-cgm097.html	C38H47ClN4O4	free base	CGM-097, CGM 097, CGM 097, NVP CGM097	COC1=CC2=C(C=C1OC(C)C)C(N(C(=O)C2)C3=CC=C(C=C3)N(C)CC4CCC(CC4)N5CCN(C)C(=O)C5)C6=CC=C(Cl)C=C6	6.455	4	0	9			S1382	Mianserin HCl	h10	L1100-03	in 10mM DMSO	Histamine Receptor	Neuronal Signaling	Mianserin is an potent antagonist of H1 histamine receptor and 5-HT serotonin receptors, used for the treatment of depression.	300.83	21535-47-7	60	199.45	30	99.72	http://selleckchem.com/products/mianserin-hydrochloride.html	C18H21ClN2	Hydrochloride	ORG GB-94 HCl	Cl.CN1CCN2C(C1)C3=C(CC4=C2C=CC=C4)C=CC=C3	4.088	0	0	0
-6.52289	E2397	hVEGF-IN-1	e9	L1100-58	in 10mM DMSO	VEGFR	Angiogenesis	hVEGF-IN-1, a quinazoline derivative, specifically binds to the G-rich sequence in the internal ribosome entry site A (IRES-A) with a Kd of 0.928 μM, therefore destabilizes the G-quadruplex structure, , also hinders tumor cells migration and represses tumor growth by decreasing VEGF-A protein expression.	581.75	1637443-98-1	25	42.97	<1	0	http://www.selleckchem.com/products/hvegf-in-1.html	C34H43N7O2	Free base	0	CCN(CC)CCOC1=CC=C(NC2=NC(=NC3=C2C=CC=C3)C4=C(NC(=O)CCN5CCN(C)CC5)C=CC=C4)C=C1	5.249	4	2	13			S1385	Mosapride Citrate	a11	L1100-03	in 10mM DMSO	5-HT Receptor	Neuronal Signaling	Mosapride Citrate is a gastroprokinetic agent that acts as a selective 5HT4 agonist.	614.02	112885-42-4	90	146.58	<1		http://selleckchem.com/products/Mosapride-citrate.html	C27H33ClFN3O10	Citrate	AS-4370	CCOC1=CC(=C(Cl)C=C1C(=O)NCC2CN(CCO2)CC3=CC=C(F)C=C3)N.OC(=O)CC(O)(CC(O)=O)C(O)=O	-1.422	6	2	12
-6.52271	S2661	WYE-125132 (WYE-132)	b6	L1100-10	in 10mM DMSO	mTOR	PI3K/Akt/mTOR	WYE-125132 (WYE-132) is a highly potent, ATP-competitive mTOR inhibitor with IC50 of 0.19 nM highly selective for mTOR versus PI3Ks or PI3K-related kinases hSMG1 and ATR.	519.6	1144068-46-1	104	200.15	<1	0	http://selleckchem.com/products/wye-125132.html	C27H33N7O4	free base	N/A	CNC(=O)NC1=CC=C(C=C1)C2=NC3=C(C=N[N]3C4CCC5(CC4)OCCO5)C(=N2)N6CC7CCC(C6)O7	2.093	7	2	4			S1386	Nafamostat Mesylate	b11	L1100-03	in 10mM DMSO	Serine Protease	Proteases	Nafamostat mesilate is a synthetic serine protease inhibitor, used as an anticoagulant during hemodialysis.	539.58	82956-11-4	20	37.07	53	98.22	http://selleckchem.com/products/Nafamostat-mesylate.html	C21H25N5O8S2	Dimesylate	FUT-175	C[S](O)(=O)=O.C[S](O)(=O)=O.NC(=N)NC1=CC=C(C=C1)C(=O)OC2=CC3=C(C=C2)C=C(C=C3)C(N)=N	1.364	2	3	6
-6.52257	S2922	Icotinib	f7	L1100-12	in 10mM DMSO	EGFR	Protein Tyrosine Kinase	Icotinib is a potent and specific EGFR inhibitor with IC50 of 5 nM, including the EGFR, EGFR(L858R), EGFR(L861Q), EGFR(T790M) and EGFR(T790M, L858R).	391.42	610798-31-7	78	199.27	<1	0	http://selleckchem.com/products/icotinib.html	C22H21N3O4	free base	BPI-2009H	C#CC1=CC(=CC=C1)NC2=NC=NC3=C2C=C4OCCOCCOCCOC4=C3	4.128	6	1	2			S1387	Naftopidil DiHCl	c11	L1100-03	in 10mM DMSO	Adrenergic Receptor	Neuronal Signaling	Naftopidil DiHCl is a selective 5-HT1A and α1-adrenergic receptor antagonist with IC50 of 0.1 μM and 0.2 μM, respectively.	465.41	57149-08-3	41	88.09	<1		http://selleckchem.com/products/Naftopidil-Dihydrochloride.html	C24H30Cl2N2O3	Dihydrochloride	KT-611	Cl.Cl.COC1=CC=CC=C1N2CCN(CC2)CC(O)COC3=C4C=CC=CC4=CC=C3	4.726	2	1	7
-6.51527	S8296	dBET1	c10	L1100-34	in 10mM DMSO	Epigenetic Reader Do	Epigenetics	dBET1 is a CRBN-based BET degrader with an IC50 of 20 nM, showing highly selectivity. Out of 7,429 proteins, only the expression of the oncoproteins MYC and PIM1, as well as BRD2, BRD3 and BRD4 are significantly downregulated by dBET1 treatment.	785.27	1799711-21-9	100	127.34	<1	0	http://www.selleck.cn/products/bet1.html	C38H37ClN8O7S	free base	N/A	CC1=C(C)C2=C(S1)[N]3C(=NN=C3C(CC(=O)NCCCCNC(=O)COC4=CC=CC5=C4C(=O)N(C6CCC(=O)NC6=O)C5=O)N=C2C7=CC=C(Cl)C=C7)C	2.976	10	3	12			S1389	Omeprazole	d11	L1100-03	in 10mM DMSO	Proton Pump,Autophagy	Transmembrane Transporters	Omeprazole is a proton pump inhibitor, used to treat dyspepsia, peptic ulcer disease, gastroesophageal reflux disease, laryngopharyngeal reflux, and Zollinger–Ellison syndrome.	345.42	73590-58-6	69	199.76	<1		http://selleckchem.com/products/Omeprazole.html	C17H19N3O3S	free base	N/A	COC1=CC=C2[NH]C(=NC2=C1)[S](=O)CC3=C(C)C(=C(C)C=N3)OC	2.904	5	1	5
-6.51169	S8783	JSH-150	f8	L1100-45	in 10mM DMSO	CDK	Cell Cycle	JSH-150 is a highly selective and potent inhibitor of CDK9 with IC50 of 1 nM.	505.08	2247481-21-4	100	197.99	100	197.99	http://www.selleckchem.com/products/jsh-150.html	C24H33ClN6O2S	free base	N/A	COCCNC1CCC(CC1)NC2=NC=C(Cl)C(=C2)C3=CSC(=N3)NCC4(CCOCC4)C#N	3.162	4	3	10			S1390	Ondansetron HCl	e11	L1100-03	in 10mM DMSO	5-HT Receptor	Neuronal Signaling	Ondansetron is a serotonin 5-HT3 receptor antagonist, used to prevent nausea and vomiting caused by cancer chemotherapy, and radiation therapy.	329.82	99614-01-4	66	200.11	24	72.77	http://selleckchem.com/products/Ondansetron-hydrochloride.html	C18H20ClN3O	Hydrochloride	GR 38032F	Cl.C[N]1C2=C(C(=O)C(CC2)C[N]3C=CN=C3C)C4=CC=CC=C14	3.016	2	0	2
-6.50475	S7101	SCH772984	d6	L1100-55	in 10mM DMSO	ERK	MAPK	SCH772984 is a novel, specific inhibitor of ERK1/2 with IC50 values of 4 nM and 1 nM in cell-free assay, respectively, And show robust efficacy in RAS- or BRAF-mutant cancer cells.	587.67	942183-80-4	14	23.82	<1	0	http://www.selleckchem.com/products/sch772984.html	C33H33N9O2	free base	N/A	O=C(CN1CCC(C1)C(=O)NC2=CC=C3[NH]N=C(C4=CC=NC=C4)C3=C2)N5CCN(CC5)C6=CC=C(C=C6)C7=NC=CC=N7	2.432	6	2	7			S1391	Oxcarbazepine	f11	L1100-03	in 10mM DMSO	Sodium Channel	Transmembrane Transporters	Oxcarbazepine inhibits the binding of [3H]BTX to sodium channels with IC50 of 160 μM and also inhibits the influx of 22Na+ into rat brain synaptosomes with IC50 about 100 μM.	252.27	28721-07-5	7	27.75	<1		http://selleckchem.com/products/Oxcarbazepine.html	C15H12N2O2	free base	GP47680	NC(=O)N1C2=C(CC(=O)C3=C1C=CC=C3)C=CC=C2	2.131	2	1	0
-6.5047	S3527	AM2394	b7	L1100-51	in 10mM DMSO	glucokinase	Metabolism	AM-2394 is a structurally distinct glucokinase activator (GKA), activates glucokinase (GK) with an EC50 of 60 nM.	423.47	1442684-77-6	85	200.72	<1	0	http://www.selleckchem.com/products/am2394.html	C22H25N5O4	free base	N/A	CNC(=O)NC1=NC=C(C(=C1)OC2=CN=CC(=C2)C)C3=CN=C(OCC(C)(C)O)C=C3	2.164	6	2	7			S1392	Pelitinib (EKB-569)	g11	L1100-03	in 10mM DMSO	EGFR	Protein Tyrosine Kinase	Pelitinib (EKB-569) is a potent irreversible EGFR inhibitor with IC50 of 38.5 nM. Phase2.	467.92	257933-82-7	13	27.78	<1		http://selleckchem.com/products/Pelitinib.html	C24H23ClFN5O2	free base	N/A	CCOC1=C(NC(=O)\C=C\CN(C)C)C=C2C(=C1)N=CC(=C2NC3=CC(=C(F)C=C3)Cl)C#N	4.455	3	2	8
-6.50328	S4977	Efonidipine	a3	L1100-20	in 10mM DMSO	Calcium Channel	Transmembrane Transporters	Efonidipine is an L- and T-type calcium channel blocker leading to vasodilation and decreased automaticity of the heart. It also suppresses aldosterone secretion from the adrenal.	631.66	111011-63-3	100	158.31	0	0	http://selleckchem.com/products/efonidipine.html	C34H38N3O7P	free base	NZ-105	CC1=C(C(C2=CC(=CC=C2)[N+]([O-])=O)C(=C(C)N1)[P]3(=O)OCC(C)(C)CO3)C(=O)OCCN(CC4=CC=CC=C4)C5=CC=CC=C5	4.956	4	1	11			S1393	Pirarubicin	h11	L1100-03	in 10mM DMSO	Topoisomerase	DNA Damage	Pirarubicin is an anthracycline antibiotic, and also a DNA/RNA synthesis inhibitor by intercalating into DNA and interacts with topoisomerase II, used as an antineoplastic agent.	627.64	72496-41-4	7	11.15	<1		http://selleckchem.com/products/Pirarubicin.html	C32H37NO12	free base	N/A	COC1=CC=CC2=C1C(=O)C3=C(O)C4=C(CC(O)(CC4OC5CC(N)C(OC6CCCCO6)C(C)O5)C(=O)CO)C(=C3C2=O)O	1.091	8	4	7
-6.50165	S7801	A-1331852	e11	L1100-56	in 10mM DMSO	Bcl-2	Apoptosis	A-1331852 is a potent and selectiveBCL-XL inhibitor with Ki value less than 0.01 nM for BCL-XL and 6 nM, 4 nM, 142 nM for Bcl-2, Bcl-W, MCL-1 respectively. It may be useful in the treatment of cancer, immune and autoimmune diseases.	658.81	1430844-80-6	100	151.79	<1	0	http://www.selleckchem.com/products/a-1331852.html	C38H38N6O3S	Free base	N/A	CC1=C(C=N[N]1CC23CC4CC(CC(C4)C2)C3)C5=CC=C(N=C5C(O)=O)N6CCC7=CC=CC(=C7C6)C(=O)NC8=NC9=C(S8)C=CC=C9	7.295	5	1	7			S1394	Pizotifen Malate	a2	L1100-04	in 10mM DMSO	5-HT Receptor	Neuronal Signaling	Pizotifen Malate is a benzocycloheptane based agent used for recurrent migraine headaches.	429.53	5189-11-7	21	48.89	<1		http://selleckchem.com/products/Pizotifen-malate.html	C23H27NO5S	Malate	BC-105	CN1CCC(CC1)=C2C3=C(CCC4=C2C=CC=C4)SC=C3.OC(CC(O)=O)C(O)=O	0.292	2	1	3
-6.50139	S2628	Gedatolisib (PF-05212384, PKI-587)	a6	L1100-63	in 2mM DMSO	mTOR,PI3K	PI3K/Akt/mTOR	Gedatolisib (PF-05212384, PKI-587) is a highly potent dual inhibitor of PI3Kα, PI3Kγ and mTOR with IC50 of 0.4 nM, 5.4 nM and 1.6 nM in cell-free assays, respectively. Phase 2.	615.73	1197160-78-3	2	3.25	<1	0	http://selleckchem.com/products/pki587.html	C32H41N9O4	Free Base	N/A	CN(C)C1CCN(CC1)C(=O)C2=CC=C(NC(=O)NC3=CC=C(C=C3)C4=NC(=NC(=N4)N5CCOCC5)N6CCOCC6)C=C2	2.525	7	2	7			S1396	Resveratrol	b2	L1100-04	in 10mM DMSO	Autophagy	Autophagy	Resveratrol has a wide spectrum of targets including cyclooxygenases(i.e. COX, IC50=1.1 μM), lipooxygenases（LOX, IC50=2.7 μM）, kinases, sirtuins and other proteins. It has anti-cancer, anti-inflammatory, blood-sugar-lowering and other beneficial cardiovascular effects.	228.24	501-36-0	45	197.16	<1		http://selleckchem.com/products/Resveratrol.html	C14H12O3	free base	N/A	OC1=CC=C(C=C1)\C=C\C2=CC(=CC(=C2)O)O	3.09	0	3	2
-6.50096	S2727	Dacomitinib (PF299804, PF299)	e11	L1100-10	in 10mM DMSO	EGFR	Protein Tyrosine Kinase	Dacomitinib (PF299804, PF299) is a potent, irreversible pan-ErbB inhibitor, mostly to EGFR with IC50 of 6 nM in a cell-free assay, effective against NSCLCs with EGFR or ERBB2 mutations (resistant to gefitinib) as well as those harboring the EGFR T790M mutation. Phase 2.	469.94	1110813-31-4	19	40.43	<1	0	http://selleckchem.com/products/pf299804.html	C24H25ClFN5O2	free base	N/A	COC1=C(NC(=O)/C=C/CN2CCCCC2)C=C3C(=NC=NC3=C1)NC4=CC(=C(F)C=C4)Cl	5.055	4	2	7			S1397	Rocuronium Bromide	c2	L1100-04	in 10mM DMSO	AChR	Neuronal Signaling	Rocuronium Bromide is a competitive AchR antagonist, used in modern anaesthesia.	609.68	119302-91-9	122	200.1	122	200.1	http://selleckchem.com/products/Rocuronium-bromide.html	C32H53BrN2O4	Bromide	ORG 9426	[Br-].CC(=O)OC1C(CC2C3CCC4CC(O)C(CC4(C)C3CCC12C)N5CCOCC5)[N+]6(CCCC6)CC=C	0.282	3	1	6
-6.49995	S7293	ZCL278	g11	L1100-27	in 10mM DMSO	Rho	Cell Cycle	ZCL278 is a selective Cdc42 GTPase inhibitor with Kd of 11.4 μM.	584.89	587841-73-4	100	170.97	<1	0	http://selleckchem.com/products/zcl278.html	C21H19BrClN5O4S2	free base	N/A	CC1=CC(=NC(=N1)N[S](=O)(=O)C2=CC=C(NC(=S)NC(=O)COC3=C(Cl)C=C(Br)C=C3)C=C2)C	4.809	6	3	9			S1398	Stavudine (d4T)	d2	L1100-04	in 10mM DMSO	Reverse Transcriptase	Microbiology	Stavudine (d4T) is a nucleoside analog reverse transcriptase inhibitor (NARTI) active against HIV.	224.21	3056-17-5	45	200.7	<1		http://selleckchem.com/products/Stavudine.html	C10H12N2O4	free base	BMY-27857, Sanilvudine, NSC 163661	CC1=CN(C2OC(CO)C=C2)C(=O)NC1=O	-0.515	3	2	2
-6.49974	S7575	LLY-507	d2	L1100-30	in 10mM DMSO	Histone Methyltransferase	Epigenetics	LLY-507 is a cell-active, potent, and selective inhibitor of protein-lysine Methyltransferase SMYD2.	574.76	1793053-37-8	100	173.99	<1	0	http://selleckchem.com/products/lly-507.html	C36H42N6O	free base	N/A	CC1=C[N](CCN2CCN(CC2)C3=CC=CC=C3C4=CC(=CC(=C4)C(=O)NCCCN5CCCC5)C#N)C6=C1C=CC=C6	5.851	1	1	10			S1400	Tenofovir Disoproxil Fumarate	e2	L1100-04	in 10mM DMSO	Reverse Transcriptase	Microbiology	Tenofovir Disoproxil Fumarate belongs to a class of antiretroviral drugs, it inhibits the activity of HIV reverse transcriptase by competing with the natural substrate deoxyadenosine 5’-triphosphate and, after incorporation into DNA, by DNA chain termination.	635.51	202138-50-9	100	157.35	<1		http://selleckchem.com/products/Tenofovir-Disoproxil-Fumarate.html	C23H34N5O14P	Fumarate	GS-1278 Disoproxil Fumarate	CC(C)OC(=O)OCO[P](=O)(COC(C)C[N]1C=NC2=C1N=CN=C2N)OCOC(=O)OC(C)C.OC(=O)/C=C/C(O)=O	1.729	14	1	19
-6.49943	P1135	Gastrin Tetrapeptide	d3	L1100-55	in 10mM DMSO	Cholecystokinin receptor	GPCR & G Protein	Gastrin Tetrapeptide (Cholecystokinin tetrapeptide, tetragastrin, CCK-4) is the C-terminal tetrapeptide of gastrin, can stimulate gastric secretion, also is a cholecystokinin (CCK)-4 receptor agonist, with the effect of gastric mucosal protection.	596.7	1947-37-1	100	167.59	<1	0	http://www.selleckchem.com/products/gastrin-tetrapeptide.html	C29H36N6O6S	Diacetate	Cholecystokinin tetrapeptide, tetragastrin, CCK-4	CSCCC(NC(=O)C(N)CC1=C[NH]C2=CC=CC=C12)C(=O)NC(CC(O)=O)C(=O)NC(CC3=CC=CC=C3)C(N)=O	-2.043	5	6	16			S1401	Tenofovir	f2	L1100-04	in 10mM DMSO	Reverse Transcriptase	Microbiology	Tenofovir blocks reverse transcriptase and hepatitis B virus infections.	287.21	147127-20-6	4	13.93	2	6.96	http://selleckchem.com/products/Tenofovir.html	C9H14N5O4P	free base	GS-1278	CC(C[N]1C=NC2=C(N)N=CN=C12)OC[P](O)(O)=O	-0.772	4	1	5
-6.49801	S1568	PD318088	e2	L1100-05	in 10mM DMSO	MEK	MAPK	PD318088 is a non-ATP competitive allosteric MEK1/2 inhibitor, binds simultaneously with ATP in a region of the MEK1 active site that is adjacent to the ATP-binding site.	561.09	391210-00-7	112	199.61	<1	0	http://selleckchem.com/products/PD318088.html	C16H13BrF3IN2O4	free base	N/A	OCC(O)CONC(=O)C1=C(NC2=CC=C(I)C=C2F)C(=C(F)C(=C1)Br)F	3.327	2	4	7			S1403	Tigecycline	g2	L1100-04	in 10mM DMSO	Anti-infection	Microbiology	Tigecycline is bacteriostatic and is a protein synthesis inhibitor by binding to the 30S ribosomal subunit of bacteria and thereby blocking entry of Aminoacyl-tRNA into the A site of the ribosome during prokaryotic translation.	585.65	220620-09-7	100	170.75	100	170.75	http://selleckchem.com/products/Tigecycline.html	C29H39N5O8	free base	GAR-936	CN(C)C1C2CC3CC4=C(C(=C(NC(=O)CNC(C)(C)C)C=C4N(C)C)O)C(=O)C3=C(O)C2(O)C(=O)C(=C1O)C(N)=O	-0.381	4	6	7
-6.49516	S6386	MRT67307	h7	L1100-49	in 10mM DMSO	TBK1	Immunology & Inflammation	MRT67307 (IKK&epsilon;/TBK1 Inhibitor II) inhibits IKK&epsilon; and TBK1 with IC50 values of 160 nM and 19 nM at 0.1 mM ATP in vitro, but does not inhibit IKK&alpha; or IKK&beta; even at 10 &mu;M. MRT67307 also is a highly potent ULK1 and ULK2 inhibitor with IC50s of 45 and 38 nM, respectively. MRT67307 can blocks autophagy in cells.	0	1190378-57-4	92	198.02	<1	0	http://www.selleckchem.com/products/mrt67307.html	0	Free Base	IKKε/TBK1 Inhibitor II	O=C(NCCCNC1=NC(=NC=C1C2CC2)NC3=CC=CC(=C3)CN4CCOCC4)C5CCC5	3.52	4	3	11			S1404	Trilostane	h2	L1100-04	in 10mM DMSO	Dehydrogenase	Metabolism	Trilostane is an inhibitor of 3β-hydroxysteroid dehydrogenase used in the treatment of Cushing’s syndrome.	329.43	13647-35-3	65	197.31	<1		http://selleckchem.com/products/Trilostane.html	C20H27NO3	free base	WIN 24540	CC12CCC3C(CCC45OC4C(=C(CC35C)C#N)O)C1CCC2O	2.434	1	2	0
-6.49092	S2013	PF-573228	b11	L1100-06	in 10mM DMSO	FAK	Angiogenesis	PF-573228 is an ATP-competitive inhibitor of FAK with IC50 of 4 nM in a cell-free assay, ~50- to 250-fold selective for FAK than Pyk2, CDK1/7 and GSK-3β.	491.49	869288-64-2	26	52.9	<1	0	http://selleckchem.com/products/pf-573228.html	C22H20F3N5O3S	free base	N/A	C[S](=O)(=O)C1=CC(=CC=C1)CNC2=NC(=NC=C2C(F)(F)F)NC3=CC4=C(NC(=O)CC4)C=C3	3.967	5	3	7			S1405	Vecuronium Bromide	a3	L1100-04	in 10mM DMSO	AChR	Neuronal Signaling	Vecuronium is a non-depolarizing neuromuscular blocking agent, used for skeletal muscle relaxation during surgery.	637.73	50700-72-6	100	156.81	4	6.27	http://selleckchem.com/products/Vecuronium-Bromide.html	C34H57BrN2O4	Bromide	ORG NC45	[Br-].CC(=O)OC1CC2CCC3C(CCC4(C)C3CC(C4OC(C)=O)[N+]5(C)CCCCC5)C2(C)CC1N6CCCCC6	1.73	4	0	6
-6.4894	S9108	Timosaponin A3	g7	L1100-38	in 10mM DMSO	ROS	transporter	Timosaponin A3 triggers liver injury through inducing ROS generation and suppressing the expression of BA transporters. Timosaponin A3 has selectively cytotoxic for cancer versus normal cells, the selective cytotoxic properties of it could be related to the inhibition of major oncogenic pathways and induction of ER stress. Timosaponin A3 and Sarsasapogenin can inhibit nuclear factor-kB and p38 si…	740.92	41059-79-4	100	134.97	0	0	0	C39H64O13	free base	0	CC1CCC2(OC1)OC3CC4C5CCC6CC(CCC6(C)C5CCC4(C)C3C2C)OC7OC(CO)C(O)C(O)C7OC8OC(CO)C(O)C(O)C8O	1.39	6	7	6			S1407	Bimatoprost	b3	L1100-04	in 10mM DMSO	Immunology & Inflammation related	Immunology & Inflammation	Bimatoprost is a prostaglandin analog used topically (as eye drops) to control the progression of glaucoma and in the management of ocular hypertension.	415.57	155206-00-1	36	86.63	<1		http://selleckchem.com/products/Bimatoprost.html	C25H37NO4	free base	N/A	CCNC(=O)CCC\C=C/CC1C(O)CC(O)C1/C=C/C(O)CCC2=CC=CC=C2	3.03	1	4	12
-6.48824	S0190	Lotamilast (RVT-501)	h9	L1100-50	in 10mM DMSO	PDE4	Metabolism	Lotamilast (RVT-501, E6005) is a selective phosphodiesterase 4 (PDE4) inhibitor with an IC50 of 2.8 nM.	472.49	947620-48-6	94	198.95	<1	0	http://www.selleckchem.com/products/e6005.html	C26H24N4O5	free base	E6005	CNC1=NC(=C2C=C(OC)C(=CC2=N1)OC)C3=CC(=CC=C3)NC(=O)C4=CC=C(C=C4)C(=O)OC	4.272	7	2	8			S1409	Alfuzosin HCl	c3	L1100-04	in 10mM DMSO	Adrenergic Receptor	Neuronal Signaling	Alfuzosin HCl is an alpha1 receptor antagonist used to treat benign prostatic hyperplasia (BPH).	425.91	81403-68-1	85	199.57	85	199.57	http://selleckchem.com/products/Alfuzosin-hydrochloride.html	C19H28ClN5O4	Hydrochloride	N/A	Cl.COC1=C(OC)C=C2C(=NC(=NC2=C1)N(C)CCCNC(=O)C3CCCO3)N	1.8	6	2	8
-6.48702	S5248	Apatinib	g3	L1100-47	in 10mM DMSO	VEGFR/c-RET	Protein Tyrosine Kinase	Apatinib is a potent inhibitor of the VEGF signaling pathway with IC50 values of 1 nM, 13 nM, 429 nM and 530 nM for VEGFR-2, Ret (c-Ret), c-Kit and c-Src, respectively. Apatinib induces both autophagy and apoptosis.	397.47	811803-05-1	79	198.76	<1	0	https://www.selleckchem.com/products/apatinib.html	C24H23N5O	Free Base	YN968D1	O=C(NC1=CC=C(C=C1)C2(CCCC2)C#N)C3=C(NCC4=CC=NC=C4)N=CC=C3	3.578	3	2	6			S1415	Clopidogrel	d3	L1100-04	in 10mM DMSO	P2 Receptor	Neuronal Signaling	Clopidogrel is an oral, thienopyridine class antiplatelet agent.	419.9	120202-66-6	83	197.67	78	185.76	http://selleckchem.com/products/Clopidogrel-bisulfate.html	C16H18ClNO6S2	Sulfate	SR-25990C	COC(=O)C(N1CCC2=C(C1)C=CS2)C3=C(Cl)C=CC=C3.O[S](O)(=O)=O	3.128	2	0	4
-6.48463	S1764	Rifampin	d11	L1100-05	in 10mM DMSO	DNA/RNA Synthesis	DNA Damage	Rifampin is a DNA-dependent RNA polymerase inhibitor, used to treat a number of bacterial infections.	822.94	13292-46-1	100	121.52	<1	0	http://selleckchem.com/products/Rifampin(Rifadin).html	C43H58N4O12	free base	Rimactane	COC1\C=C\OC2(C)OC3=C(C2=O)C4=C(O)C(=C(NC(=O)\C(=C\C=C\C(C)C(O)C(C)C(O)C(C)C(OC(C)=O)C1C)C)C(=C4C(=C3C)O)O)\C=N\N5CCN(C)CC5	3.262	8	6	5			S1422	Droxinostat	e3	L1100-04	in 10mM DMSO	HDAC	Cytoskeletal Signaling	Droxinostat is a selective inhibitor of HDAC, mostly for HDACs 6 and 8 with IC50 of 2.47 μM and 1.46 μM, greater than 8-fold selective against HDAC3 and no inhibition to HDAC1, 2, 4, 5, 7, 9, and 10.	243.69	99873-43-5	49	201.08	<1		http://selleckchem.com/products/Droxinostat.html	C11H14ClNO3	free base	NS 41080	CC1=CC(=CC=C1OCCCC(=O)NO)Cl	2.4	2	1	5
-6.48141	S6433	Udenafil	c11	L1100-24	in 10mM DMSO	PDE	Metabolism	Udenafil is a potent antagonist of human PDE5 with an IC50 of 8.25 nM and a comparable selectivity profile as sildenafil for the other PDEs.	516.66	268203-93-6	100	193.55	<1	0	http://www.selleck.cn/products/udenafil.html	C25H36N6O4S	Free Base	N/A	CCCOC1=CC=C(C=C1C2=NC(=O)C3=C(N2)C(=N[N]3C)CCC)[S](=O)(=O)NCCC4CCCN4C	3.298	6	2	11			S1425	Ranolazine 2HCl	f3	L1100-04	in 10mM DMSO	Calcium Channel	Transmembrane Transporters	Ranolazine 2HCl is a calcium uptake inhibitor via the sodium/calcium channal, used to treat chronic angina.	500.46	95635-56-6	100	199.82	100	199.82	http://selleckchem.com/products/Ranolazine-dihydrochloride.html	C24H35Cl2N3O4	Dihydrochloride	RS-43285	Cl.Cl.COC1=CC=CC=C1OCC(O)CN2CCN(CC2)CC(=O)NC3=C(C)C=CC=C3C	3.755	3	2	9
-6.47924	S0050	ML277	d4	L1100-49	in 10mM DMSO	Potassium Channel	Transmembrane Transporters	ML277 (CID-53347902) is a potent activator of KCNQ1 channels with an EC50 of 260 nM and shows >100-fold selectivity over KCNQ2 and KCNQ4.	471.59	1401242-74-7	94	199.33	<1	0	http://www.selleckchem.com/products/ml277.html	C23H25N3O4S2	Free Base	CID-53347902	COC1=CC=C(C=C1)C2=CSC(=N2)NC(=O)C3CCCCN3[S](=O)(=O)C4=CC=C(C)C=C4	4.05	5	1	6			S1426	Repaglinide	g3	L1100-04	in 10mM DMSO	Potassium Channel	Transmembrane Transporters	Repaglinide is a potassium channel blocker, which lowers blood glucose by stimulating the release of insulin from the pancreas, used the treatment of type II diabetes.	452.59	135062-02-1	91	201.06	<1		http://selleckchem.com/products/Repaglinide.html	C27H36N2O4	free base	AG-EE 623 ZW	CCOC1=C(C=CC(=C1)CC(=O)NC(CC(C)C)C2=CC=CC=C2N3CCCCC3)C(O)=O	5.307	3	1	10
-6.47825	S1577	Tie2 kinase inhibitor	b3	L1100-05	in 10mM DMSO	Tie-2	Protein Tyrosine Kinase	Tie2 kinase inhibitor is an optimized compound of SB-203580, selective to Tie2 with IC50 of 0.25 μM, 200-fold more potent than p38.	439.53	948557-43-5	35	79.63	<1	0	http://selleckchem.com/products/Tie2-kinase-inhibitor.html	C26H21N3O2S	free base	N/A	COC1=CC2=C(C=C1)C=C(C=C2)C3=C(N=C([NH]3)C4=CC=C(C=C4)[S](C)=O)C5=CC=NC=C5	4.57	4	1	5			S1430	Rolipram	h3	L1100-04	in 10mM DMSO	PDE	Metabolism	The PDE4 selective inhibitor, rolipram, inhibited immunopurified PDE4B and PDE4D activities similarly, with IC50 values of approx. 130 nM and 240 nM respectively an anti-inflammatory agent.	275.34	61413-54-5	55	199.75	<1		http://selleckchem.com/products/Rolipram.html	C16H21NO3	free base	ZK-62711, SB 95952	COC1=C(OC2CCCC2)C=C(C=C1)C3CNC(=O)C3	2.349	3	1	4
-6.47798	S7688	Ki20227	c10	L1100-43	in 10mM DMSO	CSF-1R	Protein Tyrosine Kinase	Ki20227 is an orally active and highly selective inhibitor of c-Fms tyrosine kinase(CSF1R) with IC50 of 2 nM, 12 nM, 451 nM and 217 nM for c-Fms, vascular endothelial growth factor receptor-2 (KDR/VEGFR-2), stem cell factor receptor (c-Kit), and platelet-derived growth factor receptor beta (PDGFRβ), respectively.	480.54	623142-96-1	96	199.78	˂1	0	http://www.selleckchem.com/products/ki20227.html	C24H24N4O5S	Free Base	KI-20227	COC1=C(NC(=O)NC(C)C2=NC=CS2)C=CC(=C1)OC3=C4C=C(OC)C(=CC4=NC=C3)OC	3.36	7	2	8			S1431	Sildenafil Citrate	a4	L1100-04	in 10mM DMSO	PDE	Metabolism	Sildenafil Citrate, a selective inhibitor of cyclic guanosine monophosphate (cGMP)-specific phosphodiesterase type 5 (PDE5), is a well-tolerated and highly effective treatment for erectile dysfunction.	666.7	171599-83-0	20	30	<1		http://selleckchem.com/products/Sildenafil-citrate.html	C28H38N6O11S	Citrate	N/A	CCCC1=N[N](C)C2=C1N=C(NC2=O)C3=CC(=CC=C3OCC)[S](=O)(=O)N4CCN(C)CC4.OC(=O)CC(O)(CC(O)=O)C(O)=O	-2.107	9	1	12
-6.4756	S2759	CUDC-907	c4	L1100-11	in 10mM DMSO	HDAC,PI3K	Cytoskeletal Signaling	CUDC-907 is a dual PI3K and HDAC inhibitor for PI3Kα and HDAC1/2/3/10 with IC50 of 19 nM and 1.7 nM/5 nM/1.8 nM/2.8 nM, respectively. Phase 1.	508.55	1339928-25-4	102	200.57	<1	0	http://selleckchem.com/products/pi3k-hdac-inhibitor-i.html	C23H24N8O4S	free base	N/A	COC1=CC=C(C=N1)C2=NC3=C(SC(=C3)CN(C)C4=NC=C(C=N4)C(=O)NO)C(=N2)N5CCOCC5	2.303	8	1	7			S1432	Sumatriptan Succinate	b4	L1100-04	in 10mM DMSO	5-HT Receptor	Neuronal Signaling	Sumatriptan Succinate is a triptan sulfa drug containing a sulfonamide group for the treatment of migraine headaches.	413.49	103628-48-4	83	200.73	83	200.73	http://selleckchem.com/products/Sumatriptan-succinate.html	C18H27N3O6S	Succinate	GR 43175	CN[S](=O)(=O)CC1=CC=C2[NH]C=C(CCN(C)C)C2=C1.OC(=O)CCC(O)=O	-1.958	4	2	9
-6.47251	S3810	Scutellarin	b10	L1100-14	in 10mM DMSO	Others	Others	Scutellarin, the major active principal flavonoids extracted from the Chinese herbal medicines Scutellaria baicalensis and Erigeron breviscapus (Vant.) Hand-Mazz, has many pharmacological effects, such as antioxidant, antitumor, antiviral, and antiinflammatory activities.	462.36	27740-01-8	50	108.14	0	0	http://selleckchem.com/products/scutellarin.html	C21H18O12	free base	Breviscapine, Breviscapin, Scutellarein-7-glucuronide	OC1C(O)C(OC(C1O)C(O)=O)OC2=CC3=C(C(=O)C=C(O3)C4=CC=C(O)C=C4)C(=C2O)O	0.366	5	6	4			S1437	Tizanidine HCl	c4	L1100-04	in 10mM DMSO	Adrenergic Receptor	Neuronal Signaling	Tizanidine HCl is an α2-adrenergic receptor agonist and inhibits neurotransmitter release from CNS noradrenergic neurons.	290.17	64461-82-1	10	34.46	15	51.69	http://selleckchem.com/products/Tizanidine-hydrochloride.html	C9H9Cl2N5S	Hydrochloride	DS 103-282	Cl.ClC1=C(NC2=NCCN2)C3=NSN=C3C=C1	2.199	3	2	2
-6.46691	S2150	Neratinib (HKI-272)	a5	L1100-63	in 2mM DMSO	EGFR,HER2	Protein Tyrosine Kinase	Neratinib (HKI-272) is a highly selective HER2 and EGFR inhibitor with IC50 of 59 nM and 92 nM in cell-free assays weakly inhibits KDR and Src, no significant inhibition to Akt, CDK1/2/4, IKK-2, MK-2, PDK1, c-Raf and c-Met. Phase 3.	557.04	698387-09-6	5	8.98	<1	0	http://selleckchem.com/products/Neratinib(HKI-272).html	C30H29ClN6O3	free base	N/A	CCOC1=C(NC(=O)\C=C\CN(C)C)C=C2C(=C1)N=CC(=C2NC3=CC=C(OCC4=NC=CC=C4)C(=C3)Cl)C#N	4.881	5	2	11			S1438	Topiramate	d4	L1100-04	in 10mM DMSO	Carbonic Anhydrase	Metabolism	Topiramate is a mutil-targeted inhibitor, including voltage-gated sodium channel and calcium channel, AMPA/kainate receptor and carbonic anhydrase, used to treat epilepsy.	339.36	97240-79-4	68	200.38	<1		http://selleckchem.com/products/Topiramate.html	C12H21NO8S	free base	MCN 4853, RWJ 17021	CC1(C)OC2COC3(CO[S](N)(=O)=O)OC(C)(C)OC3C2O1	-1.932	6	1	3
-6.46456	S8808	DC661	a11	L1100-37	in 10mM DMSO	Autophagy	Autophagy	DC661 is capable of deacidifying the lysosome and inhibiting autophagy significantly better than hydroxychloroquine (HCQ).	552.58	1872387-43-3	62	112.2	<1	0	http://www.selleck.cn/products/dc661.html	C31H39Cl2N5	free base	N/A	CN(CCCCCCNC1=CC=NC2=CC(=CC=C12)Cl)CCCCCCNC3=CC=NC4=C3C=CC(=C4)Cl	8.045	2	2	16			S1439	Tranilast	e4	L1100-04	in 10mM DMSO	Immunology & Inflammation related	Immunology & Inflammation	Tranilast?is an antiallergic drug by inhibiting lipid mediator and cytokine release from inflammatory cells, used for the treatment of allergic disorders such as asthma, allergic rhinitis and atopic dermatitis.	327.33	53902-12-8	66	201.63	<1		http://selleckchem.com/products/Tranilast.html	C18H17NO5	free base	SB 252218	COC1=C(OC)C=C(\C=C\C(=O)NC2=CC=CC=C2C(O)=O)C=C1	2.679	4	1	6
-6.46122	S1010	Nintedanib (BIBF 1120)	h2	L1100-01	in 10mM DMSO	FGFR,PDGFR,VEGFR	Protein Tyrosine Kinase	Nintedanib (BIBF 1120) is a potent triple angiokinase inhibitor for VEGFR1/2/3, FGFR1/2/3 and PDGFRα/β with IC50 of 34 nM/13 nM/13 nM, 69 nM/37 nM/108 nM and 59 nM/65 nM in cell-free assays. Phase 3.	539.62	656247-17-5	6	11.12	<1	0	http://selleckchem.com/products/BIBF1120.html	C31H33N5O4	free base	Intedanib	COC(=O)C1=CC=C\2C(=C1)NC(=O)C2=C(NC3=CC=C(C=C3)N(C)C(=O)CN4CCN(C)CC4)/C5=CC=CC=C5	2.965	4	2	8			S1441	Venlafaxine HCl	f4	L1100-04	in 10mM DMSO	5-HT Receptor	Neuronal Signaling	Venlafaxine HCl is an arylalkanolamine serotonin-norepinephrine reuptake inhibitor (SNRI), used to treat major depressive disorder (MDD), generalised anxiety disorder (GAD), panic disorder and social phobia.	313.86	99300-78-4	55.5	176.83	55.5	176.83	http://selleckchem.com/products/Venlafaxine-hydrochloride.html	C17H28ClNO2	Hydrochloride	N/A	Cl.COC1=CC=C(C=C1)C(CN(C)C)C2(O)CCCCC2	3.404	1	0	5
-6.46063	S8963	HLM006474	b3	L1100-44	in 10mM DMSO	Others	Others	HLM006474 is a small molecule pan-E2F inhibitor that inhibits DNA binding to E2F4 with IC50 of 29.8 µM in A375 cells. HLM006474 induces a reduction in cell proliferation and an increase in apoptosis. The CDK/Rb/E2F pathway is commonly disrupted in lung cancer, and HLM006474 is shown to have efficacy in lung cancer.	399.48	353519-63-8	10	25.03	˂1	0	http://www.selleckchem.com/products/hlm006474.html	C25H25N3O2	Free Base	N/A	CCOC1=C(C)C=C(C=C1)C(NC2=CC=CC=N2)C3=C(O)C4=C(C=CC(=N4)C)C=C3	5.268	3	2	6			S1442	Voriconazole	g4	L1100-04	in 10mM DMSO	P450 (e.g. CYP17)	Metabolism	Voriconazole is a new triazole derivative similar to fluconazole and itraconazole that acts by inhibiting fungal cytochrome P-450-dependent, 14-alpha-sterol demethylase-mediated synthesis of ergosterol.	349.31	137234-62-9	70	200.4	<1		http://selleckchem.com/products/Voriconazole.html	C16H14F3N5O	free base	UK-109496	CC(C1=NC=NC=C1F)C(O)(C[N]2C=NC=N2)C3=CC=C(F)C=C3F	2.071	4	0	5
-6.46036	E0822	AST-1306	a7	L1100-53	in 10mM DMSO	EGFR	Protein Tyrosine Kinase	AST-1306 (Allitinib) is an orally active and irreversible EGFR, ErbB2 and inhibitor with IC50s of 0.5, 3 and 0.8 nM, respectively.	448.88	897383-62-9	90	200.5	<1	0	http://www.selleckchem.com/products/ast-1306.html	C24H18ClFN4O2	free base	Allitinib	FC1=CC=CC(=C1)COC2=C(Cl)C=C(NC3=NC=NC4=C3C=C(NC(=O)C=C)C=C4)C=C2	5.732	4	2	7			S1443	Zileuton	h4	L1100-04	in 10mM DMSO	Lipoxygenase	Metabolism	Zileuton is an orally active inhibitor of 5-lipoxygenase, and thus inhibits leukotrienes (LTB4, LTC4, LTD4, and LTE4) formation, used to decrease the symptoms of asthma.	236.29	111406-87-2	47	198.91	<1		http://selleckchem.com/products/Zileuton.html	C11H12N2O2S	free base	A-64077	CC(N(O)C(N)=O)C1=CC2=CC=CC=C2S1	2.184	1	1	2
-6.4595	S9649	Acelarin (NUC-1031)	c2	L1100-46	in 10mM DMSO	DNA/RNA Synthesis	DNA Damage/DNA Repair	Acelarin (NUC-1031), a prodrug based on an aryloxy phosphoramidate derivative of gemcitabine, is a DNA synthesis inhibitor with EC50 of 0.2 nM.	580.47	840506-29-8	100	172.27	<1	0	http://www.selleckchem.com/products/acelarin-nuc-1031.html	C25H27F2N4O8P	free base	Fosgemcitabine palabenamide, CPF-31, MTL-007, GTPL7389	CC(N[P](=O)(OCC1OC(N2C=CC(=NC2=O)N)C(F)(F)C1O)OC3=CC=CC=C3)C(=O)OCC4=CC=CC=C4	1.69	7	3	12			S1444	Ziprasidone HCl	a5	L1100-04	in 10mM DMSO	5-HT Receptor,Dopamine Receptor	Neuronal Signaling	Ziprasidone HCl is a novel and potent dopamine and serotonin (5-HT) receptor antagonist, used in the treatment of schizophrenia and bipolar disorder.	449.4	122883-93-6	90	200.27	<1		http://selleckchem.com/products/Ziprasidone-hydrochloride.html	C21H22Cl2N4OS	Hydrochloride	CP-88059	Cl.ClC1=CC2=C(CC(=O)N2)C=C1CCN3CCN(CC3)C4=NSC5=C4C=CC=C5	4.641	2	1	4
-6.45839	S2711	Dibenzazepine (YO-01027)	c10	L1100-10	in 10mM DMSO	Gamma-secretase	Proteases	Dibenzazepine (YO-01027) is a dipeptidic γ-secretase inhibitor with IC50 of 2.6 nM and 2.9 nM in cell-free assays for APPL and Notch cleavage, respectively.	463.48	209984-56-5	92	198.5	<1	0	http://selleckchem.com/products/yo-01027.html	C26H23F2N3O3	free base	N/A	CC(NC(=O)CC1=CC(=CC(=C1)F)F)C(=O)NC2C(=O)N(C)C3=C(C=CC=C3)C4=C2C=CC=C4	3.277	3	2	5			S1451	Aurora A Inhibitor I	b5	L1100-04	in 10mM DMSO	Aurora Kinase	Cell Cycle	Aurora A Inhibitor I is a novel, potent, and selective inhibitor of Aurora A with IC50 of 3.4 nM in a cell-free assay. It is 1000-fold more selective for Aurora A than Aurora B.	588.07	1158838-45-9	118	200.66	<1		http://selleckchem.com/products/Aurora-A-Inhibitor-I.html	C31H31ClFN7O2	free base	N/A	CCN1CCN(CC1)C(=O)CC2=CC=C(NC3=NC(=C(F)C=N3)NC4=CC=C(C=C4)C(=O)NC5=CC=CC=C5Cl)C=C2	5.621	4	3	9
-6.45699	S9230	Vaccarin	f3	L1100-39	in 10mM DMSO	CD31	Cancer	Vaccarin is a major flavonoid glycoside in Vaccariae semen, its biotransformation pathways involves methylation, hydroxylation, glycosylation and deglycosylation.	726.63	53452-16-7	100	137.62	0	0	0	C32H38O19	free base	0	OCC1OC(OC2=CC=C(C=C2)C3=CC(=O)C4=C(O)C(=C(O)C=C4O3)C5OC(CO)C(O)C(O)C5OC6OCC(O)C(O)C6O)C(O)C(O)C1O	-3.147	7	12	8			S1452	Ispinesib (SB-715992)	c5	L1100-04	in 10mM DMSO	Kinesin	Cytoskeletal Signaling	Ispinesib (SB-715992) is a potent, specific and reversible inhibitor of kinesin spindle protein (KSP) with Ki app of 1.7 nM in a cell-free assay, no inhibition to CENP-E, RabK6, MCAK, MKLP1, KHC or Kif1A. Phase 2.	517.06	336113-53-2	103	199.2	<1		http://selleckchem.com/products/Ispinesib-mesilate(SB-715992).html	C30H33ClN4O2	free base	CK0238273	CC(C)C(N(CCCN)C(=O)C1=CC=C(C)C=C1)C2=NC3=C(C=CC(=C3)Cl)C(=O)N2CC4=CC=CC=C4	5.259	3	1	9
-6.45553	S1570	KU-60019	f2	L1100-05	in 10mM DMSO	ATM/ATR	DNA Damage	KU-60019 is an improved analogue of KU-55933, with IC50 of 6.3 nM for ATM in cell-free assays, 270- and 1600-fold more selective for ATM than DNA-PK and ATR,and is a highly effective radiosensitizer.	547.67	925701-49-1	18	32.87	<1	0	http://selleckchem.com/products/KU-60019.html	C30H33N3O5S	free base	N/A	CC1CN(CC(C)O1)CC(=O)NC2=CC3=C(SC4=C(C3)C=CC=C4C5=CC(=O)C=C(O5)N6CCOCC6)C=C2	3.818	5	1	5			S1453	Tipifarnib	d5	L1100-04	in 10mM DMSO	Transferase	Metabolism	Tipifarnib (R115777) is a potent and specific farnesyltransferase (FTase) inhibitor with IC50 of 0.6 nM, its anti-proliferative effects are most prominent in H-ras or N-ras mutant cells. Phase 3.	489.4	192185-72-1	14	28.61	<1		http://selleckchem.com/products/Tipifarnib(R115777).html	C27H22Cl2N4O	free base	R115777	C[N]1C=NC=C1C(N)(C2=CC=C(Cl)C=C2)C3=CC4=C(C=C3)N(C)C(=O)C=C4C5=CC(=CC=C5)Cl	4.808	2	1	4
-6.45445	S2774	MK-2461	f5	L1100-11	in 10mM DMSO	c-Met,FGFR,PDGFR	Protein Tyrosine Kinase	MK-2461 is a potent, multi-targeted inhibitor for c-Met(WT/mutants) with IC50 of 0.4-2.5 nM, less potent to Ron, Flt1 8- to 30-fold greater selectivity of c-Met targets versus FGFR1, FGFR2, FGFR3, PDGFRβ, KDR, Flt3, Flt4, TrkA, and TrkB. Phase 1/2. .	495.55	917879-39-1	99	199.78	<1	0	http://selleckchem.com/products/mk-2461.html	C24H25N5O5S	free base	N/A	CN(CC1COCCO1)[S](=O)(=O)NC2=CC3=C(C=C2)C=CC4=C(C=C(C=N4)C5=C[N](C)N=C5)C3=O	0.924	7	1	6			S1454	PHA-680632	e5	L1100-04	in 10mM DMSO	Aurora Kinase	Cell Cycle	PHA-680632 is potent inhibitor of Aurora A, Aurora B and Aurora C with IC50 of 27 nM, 135 nM and 120 nM, respectively. It has 10- to 200-fold higher IC50 for FGFR1, FLT3, LCK, PLK1, STLK2, and VEGFR2/3.	501.62	398493-79-3	100	199.35	<1		http://selleckchem.com/products/PHA-680632.html	C28H35N7O2	free base	N/A	CCC1=CC=CC(=C1NC(=O)N2CC3=C(C2)C(=N[NH]3)NC(=O)C4=CC=C(C=C4)N5CCN(C)CC5)CC	4.339	3	3	6
-6.45373	S7257	CNX-774	g8	L1100-27	in 10mM DMSO	BTK	Angiogenesis	CNX-774 is an irreversible, orally active, and highly selective BTK inhibitor with IC50 of <1 nM.	499.5	1202759-32-7	100	200.2	<1	0	http://selleckchem.com/products/cnx-774.html	C26H22FN7O3	free base	N/A	CNC(=O)C1=CC(=CC=N1)OC2=CC=C(NC3=NC(=C(F)C=N3)NC4=CC=CC(=C4)NC(=O)C=C)C=C2	4.281	6	4	9			S1455	Cilomilast	f5	L1100-04	in 10mM DMSO	PDE	Metabolism	Cilomilast is a potent PDE4 inhibitor with IC50 of about 110 nM, has anti-inflammatory activity and low central nervous system activity. Phase 3.	343.42	153259-65-5	69	200.92	<1		http://selleckchem.com/products/Cilomilast(SB-207499).html	C20H25NO4	free base	SB-207499	COC1=C(OC2CCCC2)C=C(C=C1)C3(CCC(CC3)C(O)=O)C#N	4.174	3	0	5
-6.45015	S5255	Nicardipine	h4	L1100-21	in 10mM DMSO	Others	Others	Nicardipine(YC-93) is a calcium channel blocker that has been widely used to control blood pressure in severe hypertension following events such as ischemic stroke, traumatic brain injury, and intracerebral hemorrhage.	479.52	55985-32-5	95	198.11	30	62.56	http://selleckchem.com/products/.html	C26H29N3O6	0	YC-93	COC(=O)C1=C(C)NC(=C(C1C2=CC=CC(=C2)[N+]([O-])=O)C(=O)OCCN(C)CC3=CC=CC=C3)C	3.488	4	1	11			S1456	Zibotentan (ZD4054)	g5	L1100-04	in 10mM DMSO	Endothelin Receptor	GPCR & G Protein	Zibotentan (ZD4054) is a specific Endothelin (ET)A antagonist with IC50 of 21 nM, exhibiting no activity at ETB. Phase 3.	424.43	186497-07-4	24	56.55	<1		http://selleckchem.com/products/Zibotentan(ZD4054).html	C19H16N6O4S	free base	N/A	COC1=NC(=CN=C1N[S](=O)(=O)C2=CC=CN=C2C3=CC=C(C=C3)C4=NN=CO4)C	1.456	9	1	6
-6.44681	S5842	Cabergoline	c2	L1100-24	in 10mM DMSO	Dopamine Receptor	Neuronal Signaling	Cabergoline, an ergot derivative, is a long-acting dopamine agonist and prolactin inhibitor.	451.6	81409-90-7	90	199.29	1	2.21	http://www.selleckchem.com/products/cabergoline.html	C26H37N5O2	Free Base	FCE-21336	CCNC(=O)N(CCCN(C)C)C(=O)C1CC2C(CC3=C[NH]C4=C3C2=CC=C4)N(CC=C)C1	3.036	2	2	8			S1457	Atazanavir Sulfate	h5	L1100-04	in 10mM DMSO	HIV Protease	Proteases	Atazanavir Sulfate is a HIV protease inhibitor with Ki of 2.66 nM in a cell-free assay.	802.93	229975-97-7	104	129.53	<1		http://selleckchem.com/products/Atazanavir.html	C38H54N6O11S	Sulfate	BMS-232632	COC(=O)NC(C(=O)NC(CC1=CC=CC=C1)C(O)CN(CC2=CC=C(C=C2)C3=NC=CC=C3)NC(=O)C(NC(=O)OC)C(C)(C)C)C(C)(C)C.O[S](O)(=O)=O	4.083	7	5	18
-6.44362	S8917	ME-401	b11	L1100-48	in 10mM DMSO	PI3K	PI3K/Akt/mTOR	ME-401 (PWT-143, P110δ-IN-1) is an oral, potent and selective inhibitor of Phosphatidylinositol 3-Kinase (PI3K) P110δ with IC50 of 0.6 nM in cellular assay.	604.77	1595129-71-7	20	33.07	<1	0	http://www.selleckchem.com/products/me-401.html	C31H40N8O3S	Free Base	PWT-143, P110δ-IN-1	CN1CCC(CC1)C2=CC=CC=C2CC(C)(C)NC3=NC(=NC(=N3)N4CCOCC4)[N]5C6=CC=CC=C6N=C5[S](C)(=O)=O	5.711	7	1	8			S1458	VX-745	a6	L1100-04	in 10mM DMSO	p38 MAPK	MAPK	VX-745 is a potent and selective inhibitor of p38α with IC50 of 10 nM, 22-fold greater selectivity versus p38β and no inhibition to p38γ.	436.26	209410-46-8	15	34.38	<1		http://selleckchem.com/products/VX-745.html	C19H9Cl2F2N3OS	free base	N/A	FC1=CC(=C(SC2=NN3C=NC(=O)C(=C3C=C2)C4=C(Cl)C=CC=C4Cl)C=C1)F	5.342	3	0	3
-6.44327	S8341	TAK-243 (MLN7243)	b3	L1100-57	in 10mM DMSO	E1 Activating	Ubiquitin	TAK-243 (MLN7243) is a potent, mechanism-based small-molecule inhibitor of the ubiquitin activating enzyme (UAE) with an IC50 of 1 ± 0.2 nM in the UBCH10 E2 thioester assay. It has minimal inhibitory activity in a panel of kinase and receptor assays, as well as on human carbonic anhydrase type I and type II. TAK-243 (MLN7243) induces ER stress, abrogates NFκB pathway activation and promotes apopt…	519.52	1450833-55-2	100	192.49	<1	0	http://www.selleckchem.com/products/tak-243-mln243.html	C19H20F3N5O5S2	Free base	N/A	N[S;v6](=O)(=O)OCC1CC(NC2=CC=NC3=CC(=N[N]23)C4=CC(=CC=C4)SC(F)(F)F)C(O)C1O	2.805	3	4	8			S1459	Thiazovivin	b6	L1100-04	in 10mM DMSO	ROCK	Cell Cycle	Thiazovivin is a novel ROCK inhibitor with IC50 of 0.5 μM in a cell-free assay, promotes hESC survival after single-cell dissociation.	311.36	1226056-71-8	15	48.18	<1		http://selleckchem.com/products/Thiazovivin.html	C15H13N5OS	free base	N/A	O=C(NCC1=CC=CC=C1)C2=CSC(=N2)NC3=CC=NC=N3	2.357	4	2	5
-6.44039	E1031	MK-8722	f7	L1100-50	in 10mM DMSO	AMPK	PI3K/Akt/mTOR	MK-8722 is a potent, direct, allosteric activator of all 12 mammalian pan-AMPK complexes.	449.89	1394371-71-1	90	200.05	<1	0	http://www.selleckchem.com/products/mk-8722.html	C24H20ClN3O4	Free Base	N/A	OC1COC2C(COC12)OC3=NC4=NC(=C(Cl)C=C4[NH]3)C5=CC=C(C=C5)C6=CC=CC=C6	4	5	2	4			S1460	SP600125	c6	L1100-04	in 10mM DMSO	JNK	MAPK	SP600125 is a broad-spectrum JNK inhibitor for JNK1, JNK2 and JNK3 with IC50 of 40 nM, 40 nM and 90 nM in cell-free assays, respectively 10-fold greater selectivity against MKK4, 25-fold greater selectivity against MKK3, MKK6, PKB, and PKCα, and 100-fold selectivity against ERK2, p38, Chk1, EGFR etc.	220.23	129-56-6	44	199.79	<1		http://selleckchem.com/products/SP600125.html	C14H8N2O	free base	Nsc75890	O=C1C2=C(C=CC=C2)C3=N[NH]C4=CC=CC1=C34	2.994	2	1	0
-6.43913	S7090	GSK923295	a6	L1100-26	in 10mM DMSO	Kinesin	Cytoskeletal Signaling	GSK923295 is a first-in-class, specific allosteric inhibitor of CENP-E kinesin motor ATPase with Ki of 3.2 nM, and less potent to mutant I182 and T183. Phase 1.	592.13	1088965-37-0	100	168.88	<1	0	http://selleckchem.com/products/gsk923295.html	C32H38ClN5O4	free base	N/A	CC(C)OC1=CC=C(C=C1Cl)C(=O)NC(CNC(=O)CN(C)C)CC2=CC=C(C=C2)C3=C[N]4C=CC=C(C(C)O)C4=N3	4.004	4	3	12			S1462	AZD6482	d6	L1100-04	in 10mM DMSO	PI3K	PI3K/Akt/mTOR	AZD6482 is a PI3Kβ inhibitor with IC50 of 10 nM, 8-, 87- and 109-fold more selective to PI3Kβ than PI3Kδ, PI3Kα and PI3Kγ in cell-free assays. Phase 1.	408.45	1173900-33-8	82	200.76	<1		http://selleckchem.com/products/azd6482.html	C22H24N4O4	free base	KIN-193	CC(NC1=CC=CC=C1C(O)=O)C2=CC(=CN3C(=O)C=C(N=C23)N4CCOCC4)C	2.003	4	1	5
-6.43862	S2408	Cephalomannine	d5	L1100-09	in 10mM DMSO	Others	Others	Cephalomannine is an active anti-cancer agent obtained from Taxus yunnanensis and has an antineoplastic effect on tumors found in mice.	831.9	71610-00-9	100	120.21	<1	0	http://selleckchem.com/products/cephalomannine.html	C45H53NO14	free base	Baccatin III	C/C=C(C)/C(=O)NC(C(O)C(=O)OC1CC2(O)C(OC(=O)C3=CC=CC=C3)C4C(C)(C(O)CC5OCC45OC(C)=O)C(=O)C(OC(C)=O)C(=C1C)C2(C)C)C6=CC=CC=C6	2.937	11	3	14			S1470	Orantinib (TSU-68, SU6668)	e6	L1100-04	in 10mM DMSO	PDGFR	Protein Tyrosine Kinase	Orantinib (TSU-68, SU6668) has greatest potency against PDGFR autophosphorylation with Ki of 8 nM in a cell-free assay, but also strongly inhibits Flk-1 and FGFR1 trans-phosphorylation, little activity against IGF-1R, Met, Src, Lck, Zap70, Abl and CDK2 does not inhibit EGFR. Phase 3.	310.35	252916-29-3	62	199.77	<1		http://selleckchem.com/products/TSU-68(SU6668).html	C18H18N2O3	free base	NSC 702827	CC1=C(CCC(O)=O)C(=C([NH]1)/C=C/2C(=O)NC3=CC=CC=C23)C	2.868	2	2	4
-6.43737	S7655	CB-839	g8	L1100-30	in 10mM DMSO	Glutaminase	Proteases	CB-839 is a potent, selective, and orally bioavailable glutaminase inhibitor with IC50 of 24 nM for recombinant human GAC. Phase 1.	571.57	1439399-58-2	100	174.96	<1	0	http://selleckchem.com/products/cb-839.html	C26H24F3N7O3S	free base	N/A	FC(F)(F)OC1=CC(=CC=C1)CC(=O)NC2=CC=C(CCCCC3=NN=C(NC(=O)CC4=CC=CC=N4)S3)N=N2	5.597	8	2	13			S1472	Safinamide Mesylate	f6	L1100-04	in 10mM DMSO	MAO	Metabolism	Safinamide Mesylate is mesylate salt of Safinamide, selectively and reversibly inhibits MAO-B with IC50 of 98 nM, exhibits 5918-fold selectivity against MAO-A. Phase 3.	398.45	202825-46-5	80	200.78	80	200.78	http://selleckchem.com/products/Safinamide-mesilate.html	C18H23FN2O5S	Mesylate	PNU-151774E, FCE28073	CC(NCC1=CC=C(OCC2=CC(=CC=C2)F)C=C1)C(N)=O.C[S](O)(=O)=O	2.064	2	2	7
-6.43601	S5808	Relugolix	a11	L1100-23	in 10mM DMSO	Estrogen/progestogen	Endocrinology & Hormones	Relugolix is a selective antagonist of the gonadotropin-releasing hormone receptor (GnRHR) with an IC50 of 0.12 nM.	623.63	737789-87-6	61	97.81	<1	0	http://www.selleckchem.com/products/relugolix.html	C29H27F2N7O5S	Free Base	RVT-601, TAK-385	CONC(=O)NC1=CC=C(C=C1)C2=C(CN(C)C)C3=C(S2)N(CC4=C(F)C=CC=C4F)C(=O)N(C3=O)C5=NN=C(OC)C=C5	4.623	7	2	9			S1474	GSK429286A	g6	L1100-04	in 10mM DMSO	ROCK	Cell Cycle	GSK429286A is a selective inhibitor of ROCK1 and ROCK2 with IC50 of 14 nM and 63 nM, respectively.	432.37	864082-47-3	87	201.22	<1		http://selleckchem.com/products/GSK429286A.html	C21H16F4N4O2	free base	RHO-15	CC1=C(C(CC(=O)N1)C2=CC=C(C=C2)C(F)(F)F)C(=O)NC3=C(F)C=C4[NH]N=CC4=C3	3.033	3	3	4
-6.43563	S7743	CCT196969	b5	L1100-31	in 10mM DMSO	Raf,Src	MAPK	CCT196969 is a novel orally available, pan-RAF inhibitor with anti-SRC activity. It also inhibits SRC, LCK, and the p38 MAPKs.	513.52	1163719-56-9	100	194.73	<1	0	http://selleckchem.com/products/cct196969.html	C27H24FN7O3	free base	N/A	CC(C)(C)C1=N[N](C(=C1)NC(=O)NC2=CC=C(OC3=C4N=CC(=O)NC4=NC=C3)C=C2F)C5=CC=CC=C5	4.782	6	3	6			S1475	Pimasertib (AS-703026)	h6	L1100-04	in 10mM DMSO	MEK	MAPK	Pimasertib (AS-703026) is a highly selective, potent, ATP non-competitive allosteric inhibitor of MEK1/2 with IC50 of 5 nM-2 μM in MM cell lines. Phase 2.	431.2	1236699-92-5	86	199.44	<1		http://selleckchem.com/products/AS703026.html	C15H15FIN3O3	free base	MSC1936369B, SAR 245509	OCC(O)CNC(=O)C1=CC=NC=C1NC2=C(F)C=C(I)C=C2	1.171	2	4	6
-6.43518	S9715	GS-9876 (lanraplenib)	f2	L1100-49	in 10mM DMSO	Syk	Angiogenesis	Lanraplenib (GS-9876, GS-SYK) is a potent, highly selective and orally active inhibitor of Spleen Tyrosine Kinase (SYK) with IC50 of 9.5 nM. Lanraplenib inhibits SYK activity in platelets via the glycoprotein VI (GPVI) receptor without prolonging bleeding time (BT) in monkeys or humans.	443.5	1800046-95-0	89	200.68	<1	0	http://www.selleckchem.com/products/lanraplenib.html	C23H25N9O	Free Base	GS-SYK	NC1=CN=CC(=N1)C2=C[N]3C=CN=C3C(=N2)NC4=CC=C(C=C4)N5CCN(CC5)C6COC6	1.211	5	2	5			S1476	SB525334	a7	L1100-04	in 10mM DMSO	TGF-beta/Smad	TGF-beta/Smad	SB525334 is a potent and selective inhibitor of TGFβ receptor I (ALK5) with IC50 of 14.3 nM in a cell-free assay, 4-fold less potent to ALK4 than ALK5 and inactive to ALK2, 3, and 6.	343.42	356559-20-1	68	198.01	<1		http://selleckchem.com/products/SB-525334.html	C21H21N5	free base	N/A	CC1=NC(=CC=C1)C2=C([NH]C(=N2)C(C)(C)C)C3=CC=C4N=CC=NC4=C3	4.305	4	1	3
-6.431	S8895	Ziritaxestat (GLPG1690)	g9	L1100-41	in 10mM DMSO	PDE	Metabolism	Ziritaxestat (GLPG1690) is a selective autotaxin inhibitor with an IC50 of 131 nM and Ki of 15 nM.	588.7	1628260-79-6	100	169.87	<1	0	http://www.selleck.cn/products/ziritaxestat.html	C30H33FN8O2S	Free Base	N/A	CCC1=C(N(C)C2=NC(=C(S2)C#N)C3=CC=C(F)C=C3)[N]4C=C(C=C(C)C4=N1)N5CCN(CC5)CC(=O)N6CC(O)C6	4.314	3	1	7			S1480	Lomibuvir (VX-222, VCH-222)	b7	L1100-04	in 10mM DMSO	HCV Protease	Proteases	Lomibuvir (VX-222, VCH-222) is a novel, potent and selective inhibitor of HCV polymerase with IC50 of 0.94-1.2 μM, 15.3-fold less effective for mutant M423T, and 108-fold less effective for mutant I482L. Phase 2.	445.61	1026785-59-0	89	199.73	<1		http://selleckchem.com/products/VX-222.html	C25H35NO4S	free base	N/A	CC1CCC(CC1)C(=O)N(C2CCC(O)CC2)C3=C(SC(=C3)C#CC(C)(C)C)C(O)=O	6.021	2	1	6
-6.42758	S6694	Grapiprant (CJ-023,423)	c8	L1100-49	in 10mM DMSO	Prostaglandin Receptor	GPCR & G Protein	Grapiprant (CJ-023,423, AT-001, AAT-007, RQ-00000007, CJ-23423) is a novel selective EP4 Prostaglandin Receptor inhibitor with Ki of 20 nM and 13 nM for rat EP4 receptor and human EP4 receptor, respectively.	491.61	415903-37-6	98	199.35	<1	0	http://www.selleckchem.com/products/grapiprant-cj-023423.html	C26H29N5O3S	Free Base	AT-001, AAT-007, RQ-00000007, CJ-23423	CCC1=NC2=C(C=C(C)N=C2C)[N]1C3=CC=C(CCNC(=O)N[S](=O)(=O)C4=CC=C(C)C=C4)C=C3	4.55	5	2	7			S1482	Daclatasvir (BMS-790052)	c7	L1100-04	in 10mM DMSO	HCV Protease	Proteases	Daclatasvir (BMS-790052) is a highly selective inhibitor of HCV NS5A with EC50 of 9-50 pM, for a broad range of HCV replicon genotypes and the JFH-1 genotype 2a infectious virus in cell culture. Phase 3.	738.88	1009119-64-5	148	200.3	<1		http://selleckchem.com/products/BMS-790052.html	C40H50N8O6	free base	EBP883	COC(=O)NC(C(C)C)C(=O)N1CCCC1C2=NC=C([NH]2)C3=CC=C(C=C3)C4=CC=C(C=C4)C5=CN=C([NH]5)C6CCCN6C(=O)C(NC(=O)OC)C(C)C	5.048	8	4	13
-6.42588	S7230	UNC0642	g6	L1100-27	in 10mM DMSO	Histone Methyltransferase	Epigenetics	UNC0642 is a potent, selective inhibitor of histone methyltransferases G9a/GLP with IC50s less than 2.5 nM for G9a and GLP and shows more than 300-fold selective for G9a and GLP over a broad range of kinases, GPCRs, transporters, and ion channels.	546.7	1481677-78-4	100	182.92	<1	0	http://selleckchem.com/products/unc0642.html	C29H44F2N6O2	free base	N/A	COC1=CC2=C(C=C1OCCCN3CCCC3)N=C(N=C2NC4CCN(CC4)C(C)C)N5CCC(F)(F)CC5	4.706	4	1	10			S1483	Iloperidone	d7	L1100-04	in 10mM DMSO	5-HT Receptor	Neuronal Signaling	Iloperidone is a dopamine (D2)/serotonin (5-HT2) receptor antagonist, used for the treatment of schizophrenia.	426.48	133454-47-4	27	63.31	<1		http://selleckchem.com/products/Iloperidone(Fanapt).html	C24H27FN2O4	free base	HP873	COC1=C(OCCCN2CCC(CC2)C3=NOC4=C3C=CC(=C4)F)C=CC(=C1)C(C)=O	4.016	5	0	8
-6.42308	S1056	AC480 (BMS-599626)	f6	L1100-01	in 10mM DMSO	EGFR,HER2	Protein Tyrosine Kinase	AC480 (BMS-599626) is a selective and efficacious inhibitor of HER1 and HER2 with IC50 of 20 nM and 30 nM, ~8-fold less potent to HER4, >100-fold to VEGFR2, c-Kit, Lck, MET etc. Phase 1.	530.55	714971-09-2	113	212.99	<1	0	http://selleckchem.com/products/BMS-599626.html	C27H27FN8O3	free base	N/A	CC1=C2[N](C=C1NC(=O)OCC3COCCN3)N=CN=C2NC4=CC5=C(C=C4)[N](CC6=CC=CC(=C6)F)N=C5	3.726	6	3	8			S1484	MC1568	e7	L1100-04	in 10mM DMSO	HDAC	Cytoskeletal Signaling	MC1568 is a selective HDAC inhibitor for maize HD1-A with IC50 of 100 nM in a cell-free assay. It is 34-fold more selective for HD1-A than HD1-B.	314.31	852475-26-4	13	41.36	<1		http://selleckchem.com/products/MC1568.html	C17H15FN2O3	free base	N/A	C[N]1C=C(/C=C/C(=O)C2=CC=CC(=C2)F)C=C1\C=C\C(=O)NO	2.981	2	1	5
-6.41782	S9643	DGY-06-116	a7	L1100-47	in 10mM DMSO	Src	Angiogenesis & Protein Tyrosine Kinase	DGY-06-116 is an irreversible covalent and selective inhibitor of Src with IC50 of 2.6 nM.	597.11	Unknown	100	167.47	<1	0	https://www.selleckchem.com/products/dgy-06-116.html	C32H33ClN8O2	Free Base	N/A	CN1CCN(CC1)C2=CC=C(NC3=NC(=C(C=N3)C(=O)NC4=C(Cl)C=CC=C4C)NC5=CC=CC=C5NC(=O)C=C)C=C2	6.084	4	4	9			S1485	HMN-214	f7	L1100-04	in 10mM DMSO	PLK	Cell Cycle	HMN-214 is a prodrug of HMN-176, which alters the cellular spatial orientation of Plk1.	424.47	173529-46-9	12	28.27	<1		http://selleckchem.com/products/HMN-214.html	C22H20N2O5S	free base	N/A	COC1=CC=C(C=C1)[S](=O)(=O)N(C(C)=O)C2=C(C=CC=C2)\C=C\C3=CC=[N+]([O-])C=C3	2.282	4	0	6
-6.41567	S8557	IDO inhibitor 1	a4	L1100-36	in 10mM DMSO	IDO	Metabolism	IDO inhibitor 1 is a potent inhibitor of IDO (indoleamine-(2,3)-dioxygenase) with IC50 of 3 nM.	497.63	1668565-74-9	99	198.94	0	0	http://selleckchem.com/products/ido-inhibitor-1.html	C29H35N7O	free base	N/A	CC(C)CN(CC(C)C)C1=CC=C(C=C1NC(=O)NC2=CC=C(C)C=C2)C3=C(C=CC=C3)C4=NN=N[NH]4	6.102	4	3	9			S1486	AEE788 (NVP-AEE788)	g7	L1100-04	in 10mM DMSO	EGFR,HER2,VEGFR	Protein Tyrosine Kinase	AEE788 (NVP-AEE788) is a potent inhibitor of EGFR and HER2/ErbB2 with IC50 of 2 nM and 6 nM, less potent to VEGFR2/KDR, c-Abl, c-Src, and Flt-1, does not inhibit Ins-R, IGF-1R, PKCα and CDK1. Phase 1/2.	440.58	497839-62-0	88	199.74	<1		http://selleckchem.com/products/AEE788.html	C27H32N6	free base	N/A	CCN1CCN(CC1)CC2=CC=C(C=C2)C3=CC4=C(NC(C)C5=CC=CC=C5)N=CN=C4[NH]3	5.042	2	2	7
-6.41338	S2184	WDR5-0103	b4	L1100-42	in 10mM DMSO	Histone Methyltransferase	Epigenetics	WDR5-0103 is a small-molecule antagonist of WDR5 (WD40 repeat protein 5) with Kd of 450 nM.	383.44	890190-22-4	77	200.81	<1	0	http://www.selleck.cn/products/wdr5-0103.html	C21H25N3O4	Free Base	WD-Repeat Protein 5-0103	COC(=O)C1=CC=C(N2CCN(C)CC2)C(=C1)NC(=O)C3=CC=CC(=C3)OC	2.573	4	1	6			S1487	PHA-793887	h7	L1100-04	in 10mM DMSO	CDK	Cell Cycle	PHA-793887 is a novel and potent inhibitor of CDK2, CDK5 and CDK7 with IC50 of 8 nM, 5 nM and 10 nM. It is greater than 6-fold more selective for CDK2, 5, and 7 than CDK1, 4, and 9. Phase 1.	361.48	718630-59-2	72	199.18	<1		http://selleckchem.com/products/PHA-793887.html	C19H31N5O2	free base	N/A	CC(C)CC(=O)NC1=N[NH]C2=C1CN(C(=O)C3CCN(C)CC3)C2(C)C	1.895	3	2	4
-6.41252	S1157	Delanzomib (CEP-18770)	f5	L1100-02	in 10mM DMSO	Proteasome	Proteases	Delanzomib (CEP-18770) is an orally active inhibitor of the chymotrypsin-like activity of proteasome with IC50 of 3.8 nM, with only marginal inhibition of the tryptic and peptidylglutamyl activities of the proteosome. Phase 1/2.	413.28	847499-27-8	83	200.83	<1	0	http://selleckchem.com/products/cep-18770.html	C21H28BN3O5	free base	N/A	CC(C)C(CNC(=O)C(NC(=O)C1=NC(=CC=C1)C2=CC=CC=C2)C(C)O)B(O)O	2.646	3	3	9			S1489	PIK-93	a8	L1100-04	in 10mM DMSO	PI3K	PI3K/Akt/mTOR	PIK-93 is the first potent, synthetic PI4K (PI4KIIIβ) inhibitor with IC50 of 19 nM shown to inhibit PI3Kα with IC50 of 39 nM.	389.88	593960-11-3	78	200.06	<1		http://selleckchem.com/products/PIK-93.html	C14H16ClN3O4S2	free base	N/A	CC(=O)NC1=NC(=C(S1)C2=CC(=C(Cl)C=C2)[S](=O)(=O)NCCO)C	1.076	4	3	6
-6.41217	S8664	GSK3326595 (EPZ015938)	a11	L1100-36	in 10mM DMSO	Histone Methyltransferase	Epigenetics	GSK3326595 (EPZ015938) is an orally active, potent and selective inhibitor of protein arginine methyltransferase 5 (PRMT5) and potently inhibits tumor growth in vitro and in vivo in animal models.	452.55	1616392-22-3	90	198.87	<1	0	http://selleckchem.com/products/gsk3326595-epz015938.html	C24H32N6O3	free base	N/A	CC(=O)N1CCC(CC1)NC2=CC(=NC=N2)C(=O)NCC(O)CN3CCC4=C(C3)C=CC=C4	0.692	4	3	7			S1490	Ponatinib (AP24534)	b8	L1100-04	in 10mM DMSO	Bcr-Abl,FGFR,PDGFR,VEGFR	Angiogenesis	Ponatinib (AP24534) is a novel, potent multi-target inhibitor of Abl, PDGFRα, VEGFR2, FGFR1 and Src with IC50 of 0.37 nM, 1.1 nM, 1.5 nM, 2.2 nM and 5.4 nM in cell-free assays, respectively.	532.56	943319-70-8	30	56.33	<1		http://selleckchem.com/products/AP24534.html	C29H27F3N6O	free base	N/A	CN1CCN(CC1)CC2=C(C=C(NC(=O)C3=CC(=C(C)C=C3)C#CC4=CN=C5C=CC=N[N]45)C=C2)C(F)(F)F	4.884	3	1	7
-6.41038	S8140	GNF-7	d10	L1100-33	in 10mM DMSO	Bcr-Abl	Angiogenesis	GNF-7 is a potent type-II kinase Bcr-Abl inhibitor with IC50 of <5 nM, 61 nM, 122 nM, 136 nM, and 133 nM for M351T, T315I, E255 V, G250E, and c-Abl, respectively.	547.53	839706-07-9	20	36.53	<1	0	http://selleckchem.com/products/gnf-7.html	C28H24F3N7O2	free base	N/A	CN1C(=O)N(CC2=CN=C(NC3=CC=C(C)N=C3)N=C12)C4=CC(=CC=C4C)NC(=O)C5=CC=CC(=C5)C(F)(F)F	4.864	5	2	6			S1491	Fludarabine	c8	L1100-04	in 10mM DMSO	DNA/RNA Synthesis,STAT	JAK/STAT	Fludarabine is a STAT1 activation inhibitor which causes a specific depletion of STAT1 protein (and mRNA) but not of other STATs. Also a DNA synthesis inhibitor in vascular smooth muscle cells.	285.23	21679-14-1	57	199.84	<1		http://selleckchem.com/products/Fludarabine(Fludara).html	C10H12FN5O4	Free Base	FaraA, Fludarabinum	NC1=NC(=NC2=C1N=C[N]2C3OC(CO)C(O)C3O)F	-1.312	4	4	2
-6.40999	S9116	Chikusetsusaponin IVa	e10	L1100-42	in 10mM DMSO	Immunology & Inflammation related	Immunology & Inflammation	Chikusetsusaponin IVa, a major active ingredient of triterpenoid saponins, has numerous pharmacological activities, including cytotoxic activity against various cancer cells, anti-inflammatory activity, prevention of dental caries and induction of genta-micin nephrotoxicity.	794.97	51415-02-2	100	125.79	100	125.79	http://www.selleck.cn/products/chikusetsusaponin-iva.html	C42H66O14	Free Base	Calenduloside F	CC1(C)CCC2(CCC3(C)C(=CCC4C5(C)CCC(OC6OC(C(O)C(O)C6O)C(O)=O)C(C)(C)C5CCC34C)C2C1)C(=O)OC7OC(CO)C(O)C(O)C7O	2.898	6	7	7			S1497	Pralatrexate	d8	L1100-04	in 10mM DMSO	DHFR	Metabolism	Pralatrexate is an antifolate, and structurally a folate analog. Its IC50 is < 300 nM in some cell lines.	477.47	146464-95-1	28	58.64	<1		http://selleckchem.com/products/Pralatrexate(Folotyn).html	C23H23N7O5	free base	N/A	NC1=NC(=C2N=C(CC(CC#C)C3=CC=C(C=C3)C(=O)NC(CCC(O)=O)C(O)=O)C=NC2=N1)N	1.94	7	3	10
-6.40862	S8015	CEP-32496	e2	L1100-33	in 10mM DMSO	CSF-1R,Raf	MAPK	CEP-32496 is a highly potent inhibitor of BRAF(V600E/WT) and c-Raf with Kd of 14 nM/36 nM and 39 nM, also potent to Abl-1, c-Kit, Ret, PDGFRβ and VEGFR2, respectively insignificant affinity for MEK-1, MEK-2, ERK-1 and ERK-2. Phase 1/2.	517.46	1188910-76-0	9	17.39	<1	0	http://selleckchem.com/products/cep-32496.html	C24H22F3N5O5	free base	N/A	COC1=CC2=NC=NC(=C2C=C1OC)OC3=CC(=CC=C3)NC(=O)NC4=NOC(=C4)C(C)(C)C(F)(F)F	5.288	8	2	8			S1501	Mycophenolate Mofetil	e8	L1100-04	in 10mM DMSO	Dehydrogenase	Metabolism	Mycophenolate Mofetil is a non-competitive, selective and reversible inhibitor of inosine monophosphate dehydrogenase I/II with IC50 of 39 nM and 27 nM, respectively.	433.49	128794-94-5	86	198.39	<1		http://selleckchem.com/products/Mycophenolate-mofetil-(CellCept).html	C23H31NO7	free base	RS61443	COC1=C(C)C2=C(C(=O)OC2)C(=C1C\C=C(C)\CCC(=O)OCCN3CCOCC3)O	3.209	6	1	10
-6.40794	S2202	NVP-BHG712	d2	L1100-08	in 10mM DMSO	Bcr-Abl,Ephrin receptor,Raf,Src	Protein Tyrosine Kinase	NVP-BHG712 is a specific EphB4 inhibitor with ED50 of 25 nM that discriminates between VEGFR and EphB4 inhibition also shows activity against c-Raf, c-Src and c-Abl with IC50 of 0.395 μM, 1.266 μM and 1.667 μM, respectively.	503.48	940310-85-0	101	200.6	<1	0	http://selleckchem.com/products/NVP-BHG712.html	C26H20F3N7O	free base	N/A	C[N]1N=CC2=C1N=C(N=C2NC3=CC(=CC=C3C)C(=O)NC4=CC=CC(=C4)C(F)(F)F)C5=CC=CN=C5	4.871	5	2	6			S1504	Dyphylline	f8	L1100-04	in 10mM DMSO	PDE	Metabolism	Dyphylline is a xanthine derivative with bronchodilator and vasodilator effects.	254.24	479-18-5	51	200.6	51	200.6	http://selleckchem.com/products/Dyphylline(Dilor).html	C10H14N4O4	free base	Diprophylline	CN1C(=O)N(C)C2=C([N](CC(O)CO)C=N2)C1=O	-1.151	3	2	3
-6.40788	S5458	Verbascoside	g4	L1100-22	in 10mM DMSO	Immunology & Inflammation related	Immunology & Inflammation	Verbascoside, a phenylpropanoid glycoside from lemon verbena, has several biological properties such as anti-inflammatory, antimicrobial, antitumor, and antioxidant.	624.59	61276-17-3	100	160.11	100	160.11	http://selleckchem.com/products/verbascoside.html	C29H36O15	free base	Acteoside, Kusaginin	CC1OC(OC2C(O)C(OCCC3=CC=C(O)C(=C3)O)OC(CO)C2OC(=O)\C=C\C4=CC=C(O)C(=C4)O)C(O)C(O)C1O	0.484	6	9	11			S1512	Tadalafil	g8	L1100-04	in 10mM DMSO	PDE	Metabolism	Tadalafil is a PDE-5 inhibitor with IC50 of 1.8 nM in a cell-free assay. Tadalafil is at least 9000 times more selective for PDE5 than most of the other families of PDEs, with the exception of PDE11. It can partial inhibits PDE11	389.4	171596-29-5	78	200.31	<1		http://selleckchem.com/products/Tadalafil(Cialis).html	C22H19N3O4	free base	IC351	CN1CC(=O)N2C(CC3=C([NH]C4=C3C=CC=C4)C2C5=CC=C6OCOC6=C5)C1=O	2.183	4	1	1
-6.40466	S9241	Polygalaxanthone III	c4	L1100-39	in 10mM DMSO	Others	Cancer	Polygalaxanthone III can significantly inhibit chlorzoxazone 6-hydroxylation catalyzed by CYP2E1.	568.48	162857-78-5	100	175.91	0	0	0	C25H28O15	free base	0	COC1=CC2=C(OC3=C(C(=C(C4OC(COC5OCC(O)(CO)C5O)C(O)C(O)C4O)C(=C3)O)O)C2=O)C=C1O	-1.579	6	8	6			S1514	Cyclosporine	h8	L1100-04	in 10mM DMSO	phosphatase,Immunology & Inflammation related	Others	Cyclosporine is a calcineurin phosphatase pathway inhibitor, used as an immunosuppressant drug to prevent rejection in organ transplantation.	1202.61	79217-60-0	100	83.15	<1		http://selleckchem.com/products/Cyclosporine.html	C62H111N11O12	free base	N/A	CCC1NC(=O)C(C(O)C(C)C\C=C\C)N(C)C(=O)C(C(C)C)N(C)C(=O)C(CC(C)C)N(C)C(=O)C(CC(C)C)N(C)C(=O)C(C)NC(=O)C(C)NC(=O)C(CC(C)C)N(C)C(=O)C(NC(=O)C(CC(C)C)N(C)C(=O)CN(C)C1=O)C(C)C	4.333	11	5	15
-6.40453	S2801	AZD4547	a8	L1100-11	in 10mM DMSO	FGFR	Angiogenesis	AZD4547 is a novel selective FGFR inhibitor targeting FGFR1/2/3 with IC50 of 0.2 nM/2.5 nM/1.8 nM in cell-free assays, weaker activity against FGFR4, VEGFR2(KDR), and little activity observed against IGFR, CDK2, and p38. Phase 2/3.	463.57	1035270-39-3	92	198.46	<1	0	http://selleckchem.com/products/azd4547.html	C26H33N5O3	free base	N/A	COC1=CC(=CC(=C1)OC)CCC2=CC(=N[NH]2)NC(=O)C3=CC=C(C=C3)N4CC(C)NC(C)C4	4.204	4	3	8			S1515	Pracinostat (SB939)	a9	L1100-04	in 10mM DMSO	HDAC	Cytoskeletal Signaling	Pracinostat (SB939) is a potent pan-HDAC inhibitor with IC50 of 40-140 nM with exception for HDAC6. It has no activity against the class III isoenzyme SIRT I. Phase 2.	358.48	929016-96-6	72	200.85	<1		http://selleckchem.com/products/SB939.html	C20H30N4O2	free base	N/A	CCCCC1=NC2=CC(=CC=C2[N]1CCN(CC)CC)\C=C\C(=O)NO	3.71	2	1	10
-6.4032	S8839	Borussertib	c8	L1100-41	in 10mM DMSO	Akt	PI3K/Akt/mTOR	Borussertib is a covalent-allosteric inhibitor of protein kinase Akt with an IC50 of 0.8 nM and a Ki of 2.2 nM for WT Akt.	596.68	1800070-77-2	100	167.59	<1	0	http://www.selleck.cn/products/borussertib.html	C36H32N6O3	Free Base	N/A	C=CC(=O)NC1=CC2=C(NC(=O)N2C3CCN(CC3)CC4=CC=C(C=C4)C5=NC6=C(C=C5C7=CC=CC=C7)C(=O)NC=C6)C=C1	4.051	4	3	7			S1523	Voxtalisib (SAR245409, XL765) Analogue	b9	L1100-04	in 10mM DMSO	mTOR,PI3K	PI3K/Akt/mTOR	Voxtalisib (SAR245409, XL765) Analogue is a dual inhibitor of mTOR/PI3K, mostly for p110γ with IC50 of 9 nM also inhibits DNA-PK and mTOR. Phase 1/2.	599.66	1349796-36-6	12	20.01	<1		http://selleckchem.com/products/XL765(SAR245409).html	C31H29N5O6S	free base	N/A	COC1=CC(=CC(=C1)NC2=NC3=CC=CC=C3N=C2N[S](=O)(=O)C4=CC=C(NC(=O)C5=CC=C(C)C(=C5)OC)C=C4)OC	5.631	8	3	10
-6.40214	S9190	Oroxin B	e2	L1100-39	in 10mM DMSO	Others	Cancer	Oroxin B has antioxidant activity.	594.52	114482-86-9	100	168.2	0	0	0	C27H30O15	free base	0	OCC1OC(OCC2OC(OC3=C(O)C(=C4C(=O)C=C(OC4=C3)C5=CC=CC=C5)O)C(O)C(O)C2O)C(O)C(O)C1O	-1.267	6	9	7			S1524	AT7519	c9	L1100-04	in 10mM DMSO	CDK	Cell Cycle	AT7519 is a multi-CDK inhibitor for CDK1, 2, 4, 6 and 9 with IC50 of 10-210 nM. It is less potent to CDK3 and little active to CDK7. Phase 2.	382.24	844442-38-2	10	26.16	<1		http://selleckchem.com/products/AT7519.html	C16H17Cl2N5O2	Free Base	N/A	ClC1=CC=CC(=C1C(=O)NC2=C[NH]N=C2C(=O)NC3CCNCC3)Cl	1.599	3	4	4
-6.40123	S8781	Selpercatinib (LOXO-292, ARRY-192)	g7	L1100-41	in 10mM DMSO	c-RET	Apoptosis	Selpercatinib (LOXO-292, ARRY-192) is a potent and specific RET inhibitor with IC50 values of 1 nM, 2 nM, 2 nM, 4 nM, 2 nM, 2 nM for WT RET, RET V804M, RET V804L, RET A883F, RET M918T and RET S891A respectively.	525.6	2152628-33-4	25	47.56	<1	0	http://www.selleck.cn/products/loxo-292.html	C29H31N7O3	Free Base	N/A	COC1=NC=C(CN2C3CC2CN(C3)C4=NC=C(C=C4)C5=CC(=C[N]6N=CC(=C56)C#N)OCC(C)(C)O)C=C1	2.884	5	0	8			S1525	Adavosertib （MK-1775）	d9	L1100-04	in 10mM DMSO	Wee1	Cell Cycle	MK-1775 is a potent and selective Wee1 inhibitor with IC50 of 5.2 nM in a cell-free assay hinders G2 DNA damage checkpoint. Phase 2.	500.6	955365-80-7	80	159.81			http://selleckchem.com/products/MK-1775.html	C27H32N8O2	free base	N/A	CN1CCN(CC1)C2=CC=C(NC3=NC4=C(C=N3)C(=O)N(CC=C)N4C5=NC(=CC=C5)C(C)(C)O)C=C2	4.158	4	1	7
-6.39917	S8580	COTI-2	h5	L1100-36	in 10mM DMSO	p53	Apoptosis	COTI-2 is an orally available third generation thiosemicarbazone and activator of mutant forms of the p53 protein, with potential antineoplastic activity.	366.48	1039455-84-9	73	199.19	<1	0	http://selleckchem.com/products/coti-2.html	C19H22N6S	free base	N/A	S=C(N\N=C/1CCCC2=C1N=CC=C2)N3CCN(CC3)C4=NC=CC=C4	3.825	3	1	4			S1526	Quizartinib (AC220)	e9	L1100-04	in 10mM DMSO	FLT3	Angiogenesis	Quizartinib (AC220) is a second-generation FLT3 inhibitor for Flt3(ITD/WT) with IC50 of 1.1 nM/4.2 nM in MV4-11 and RS411 cells, respectively, 10-fold more selective for Flt3 than KIT, PDGFRα, PDGFRβ, RET, and CSF-1R. Phase 3.	560.67	950769-58-1	33	58.86	<1		http://selleckchem.com/products/AC-220.html	C29H32N6O4S	free base	N/A	CC(C)(C)C1=CC(=NO1)NC(=O)NC2=CC=C(C=C2)C3=C[N]4C(=N3)SC5=CC(=CC=C45)OCCN6CCOCC6	5.064	6	2	8
-6.39829	S1451	Aurora A Inhibitor I	b5	L1100-04	in 10mM DMSO	Aurora Kinase	Cell Cycle	Aurora A Inhibitor I is a novel, potent, and selective inhibitor of Aurora A with IC50 of 3.4 nM in a cell-free assay. It is 1000-fold more selective for Aurora A than Aurora B.	588.07	1158838-45-9	118	200.66	<1	0	http://selleckchem.com/products/Aurora-A-Inhibitor-I.html	C31H31ClFN7O2	free base	N/A	CCN1CCN(CC1)C(=O)CC2=CC=C(NC3=NC(=C(F)C=N3)NC4=CC=C(C=C4)C(=O)NC5=CC=CC=C5Cl)C=C2	5.621	4	3	9			S1528	LY2811376	f9	L1100-04	in 10mM DMSO	BACE,Beta Amyloid	Proteases	LY2811376 is the first orally available non-peptidic β-secretase(BACE1) inhibitor with IC50 of 239 nM-249 nM, that act to decrease Aβ secretion with EC50 of 300 nM, demonstrated to have 10-fold selectivity towards BACE1 over BACE2, and more than 50-fold inhibition over other aspartic proteases including cathepsin D, pepsin, or renin. Phase 1.	320.36	1194044-20-6	16	49.94	<1		http://selleckchem.com/products/LY2811376.html	C15H14F2N4S	free base	N/A	CC1(CCSC(=N1)N)C2=CC(=C(F)C=C2F)C3=CN=CN=C3	2.478	3	1	2
-6.39818	S0818	STAT3-IN-1	b9	L1100-44	in 10mM DMSO	STAT	JAK/STAT	STAT3-IN-1 (compound 7d) is an excellent, selective and orally active inhibitor of STAT3 with IC50 of 1.82 μM and 2.14 μM in HT29 and MDA-MB 231 cells, respectively. STAT3-IN-1 induces apoptosis of tumor cells.	475.53	2059952-75-7	95	199.78	<1	0	http://www.selleckchem.com/products/stat3-in-1.html	C28H29NO6	free base	N/A	COC1=CC(=CC(=C1)OC)\C=C\C2=CC=C(NC(=O)\C=C\C3=CC(=C(OC)C(=C3)OC)OC)C=C2	4.986	6	1	10			S1529	Hesperadin	g9	L1100-04	in 10mM DMSO	Aurora Kinase	Cell Cycle	Hesperadin potently inhibits Aurora B with IC50 of 250 nM in a cell-free assay. It markedly reduces the activity of AMPK, Lck, MKK1, MAPKAP-K1, CHK1 and PHK while it does not inhibit MKK1 activity in vivo.	516.65	422513-13-1	103	199.36	<1		http://selleckchem.com/products/Hesperadin.html	C29H32N4O3S	free base	N/A	CC[S](=O)(=O)NC1=CC=C2NC(=O)C(=C(NC3=CC=C(CN4CCCCC4)C=C3)/C5=CC=CC=C5)/C2=C1	4.071	3	3	8
-6.39722	S3901	Astragaloside IV	g6	L1100-15	in 10mM DMSO	Others	Others	Astragaloside IV is a bioactive saponin first isolated from the dried plant roots of the genus Astragalus, which is used in traditional Chinese medicine. It has various effect on the cardiovascular, immune, digestive, and nervous systems.	784.97	84687-43-4	100	127.39	0	0	http://selleckchem.com/products/sastragaloside-iv.html	C41H68O14	free base	AST-IV, AS-IV	CC(C)(O)C1CCC(C)(O1)C2C(O)CC3(C)C4CC(OC5OC(CO)C(O)C(O)C5O)C6C(C)(C)C(CCC67CC47CCC23C)OC8OCC(O)C(O)C8O	-0.348	5	8	7			S1530	BIX 02188	h9	L1100-04	in 10mM DMSO	MEK	MAPK	BIX02188 is a selective inhibitor of MEK5 with IC50 of 4.3 nM, also inhibits ERK5 catalytic activity with IC50 of 810 nM, and does not inhibit closely related kinases MEK1, MEK2, ERK2, and JNK2.	412.48	1094614-84-2	43	104.25	<1		http://selleckchem.com/products/BIX-02188.html	C26H26N4O2	free base	N/A	CNC(=O)C1=CC=C\2C(=C1)NC(=O)C2=C(\NC3=CC(=CC=C3)CN(C)C)C4=CC=CC=C4	3.102	2	3	6
-6.39098	S8780	AZD3229	e9	L1100-37	in 10mM DMSO	c-Kit	Protein Tyrosine Kinase	AZD3229 is a potent, pan-KIT mutant inhibitor with potent single digit nM growth inhibition against a diverse panel of mutant KIT driven Ba/F3 cell lines (GI50=1-50 nM), with good margin to KDR-driven effects. It also inhibits PDGFR mutants (Tel-PDGFRα, Tel-PDGFRβ, V561D/D842V).	479.51	2248003-60-1	96	200.2	<1	0	http://www.selleck.cn/products/azd3229.html	C24H26FN7O3	free base	N/A	COCCOC1=CC(=C2C(=NC=NC2=C1)NC3=CC=C(NC(=O)C[N]4C=C(N=N4)C(C)C)C=C3)F	3.766	7	2	10			S1531	BIX 02189	a10	L1100-04	in 10mM DMSO	MEK	MAPK	BIX02189 is a selective inhibitor of MEK5 with IC50 of 1.5 nM, also inhibits ERK5 catalytic activity with IC50 of 59 nM in cell-free assays, and does not inhibit closely related kinases MEK1, MEK2, ERK2, and JNK2.	440.54	1094614-85-3	60	136.2	<1		http://selleckchem.com/products/BIX-02189.html	C27H28N4O2	free base	N/A	CN(C)CC1=CC=CC(=C1)N/C(C2=CC=CC=C2)=C/3C(=O)NC4=CC(=CC=C34)C(=O)N(C)C	3.308	2	2	6
-6.38728	S3300	Desoxyrhaponticin	h3	L1100-45	in 10mM DMSO	Fatty Acid Synthase	Metabolism	Desoxyrhaponticin (DC, DES), a stilbene glycoside from Rheum tanguticum Maxim. ex Balf. (rhubarb) which is a traditional Chinese nutritional food, is a fatty acid synthase (FAS/FASN) inhibitor. Desoxyrhaponticin (DC, DES) is also a competitive inhibitor of glucose uptake with IC50 of 148.3 μM and 30.9 μM in rabbit intestinal membrane vesicles and in rat everted gut sleeves, respectively. Desoxyrh…	404.41	30197-14-9	100	247.27	-1	0	http://www.selleckchem.com/products/desoxyrhaponticin.html	C21H24O8	free base	DC, DES	COC1=CC=C(C=C1)/C=C/C2=CC(=CC(=C2)O)OC3OC(CO)C(O)C(O)C3O	1.386	3	5	6			S1532	AZD7762	b10	L1100-04	in 10mM DMSO	Chk	Cell Cycle	AZD7762 is a potent and selective inhibitor of Chk1 with IC50 of 5 nM in a cell-free assay. It is equally potent against Chk2 and less potent against CAM, Yes, Fyn, Lyn, Hck and Lck. Phase 1.	362.42	860352-01-8	50	137.96	<1		http://selleckchem.com/products/AZD7762.html	C17H19FN4O2S	free base	N/A	NC(=O)NC1=C(SC(=C1)C2=CC(=CC=C2)F)C(=O)NC3CCCNC3	2.009	2	4	4
-6.3837	S7669	NPS-1034	h9	L1100-30	in 10mM DMSO	c-Met,TAM Receptor	Protein Tyrosine Kinase	NPS-1034 is a dual Met/Axl inhibitor with IC50 of 48 nM and 10.3 nM, respectively.	551.54	1221713-92-3	100	181.31	<1	0	http://selleckchem.com/products/nps-1034.html	C31H23F2N5O3	free base	N/A	CN1N(C(=O)C(=C1C)C(=O)NC2=CC=C(OC3=CC=NC4=C3C(=C[NH]4)C5=CC=CC=C5)C(=C2)F)C6=CC=C(F)C=C6	4.795	4	2	6			S1533	R406 (free base)	c10	L1100-04	in 10mM DMSO	Syk	Angiogenesis	R406 (free base) is a potent Syk inhibitor with IC50 of 41 nM in a cell-free assay, strongly inhibits Syk but not Lyn, 5-fold less potent to Flt3. Phase 1.	470.45	841290-80-0	21	44.64	<1		http://selleckchem.com/products/R406(free-base).html	C22H23FN6O5	free base	N/A	COC1=C(OC)C(=CC(=C1)NC2=NC(=C(F)C=N2)NC3=NC4=C(OC(C)(C)C(=O)N4)C=C3)OC	3.881	8	3	7
-6.3811	S7088	UNC1215	h5	L1100-26	in 10mM DMSO	Epigenetic Reader Domain	Epigenetics	UNC1215 is a potent and selective MBT (malignant brain tumor) antagonist, which binds L3MBTL3 with IC50 of 40 nM and Kd of 120 nM, 50-fold selective versus other members of the human MBT family.	529.72	1415800-43-9	100	188.78	<1	0	http://selleckchem.com/products/nuc1215.html	C32H43N5O2	free base	N/A	O=C(N1CCC(CC1)N2CCCC2)C3=CC(=C(C=C3)C(=O)N4CCC(CC4)N5CCCC5)NC6=CC=CC=C6	3.351	2	1	6			S1536	CP-673451	d10	L1100-04	in 10mM DMSO	PDGFR	Protein Tyrosine Kinase	CP-673451 is a selective inhibitor of PDGFRα/β with IC50 of 10 nM/1 nM in cell-free assays, exhibits >450-fold selectivity over other angiogenic receptors, has antiangiogenic and antitumor activity.	417.5	343787-29-1	28	67.07	<1		http://selleckchem.com/products/CP-673451.html	C24H27N5O2	free base	N/A	COCCOC1=CC=C2[N](C=NC2=C1)C3=NC4=C(C=CC=C4C=C3)N5CCC(N)CC5	3.011	4	1	6
-6.38094	S5003	Tacrolimus (FK506)	e4	L1100-20	in 10mM DMSO	mTOR	PI3K/Akt/mTOR	Tacrolimus (FK506) is a 23-membered macrolide lactone, it reduces peptidyl-prolyl isomerase activity in T cells by binding to the immunophilin FKBP12 (FK506 binding protein) creating a new complex.	804.02	104987-11-3	94	116.91	<1	0	http://selleckchem.com/products/FK-506-(Tacrolimus).html	C44H69NO12	free base	FR900506	COC1CC(CCC1O)\C=C(C)\C2OC(=O)C3CCCCN3C(=O)C(=O)C4(O)OC(C(CC(C)C/C(=C/C(CC=C)C(=O)CC(O)C2C)C)OC)C(CC4C)OC	4.832	9	2	7			S1537	DMXAA (Vadimezan)	e10	L1100-04	in 10mM DMSO	VDA	Angiogenesis	DMXAA (Vadimezan) is a vascular disrupting agents (VDA) and competitive inhibitor of DT-diaphorase with Ki of 20 μM and IC50 of 62.5 μM in cell-free assays, respectively. Phase 3.	282.29	117570-53-3	7	24.8	<1		http://selleckchem.com/products/DMXAA(ASA404).html	C17H14O4	free base	NSC 640488, ASA-404	CC1=C(C)C2=C(C=C1)C(=O)C3=C(O2)C(=CC=C3)CC(O)=O	3.601	3	0	2
-6.37838	S3780	Secoisolariciresinol diglucoside	g7	L1100-14	in 10mM DMSO	Others	Others	Secoisolariciresinol diglucoside (SDG), a plant lignan isolated from flaxseed, has strong antioxidant activity, cardioprotective effects, reduces the blood levels of low-density lipoprotein cholesterol, and reduces the risk of hormone related cancer.	686.7	148244-82-0	100	145.62	100	145.62	http://selleckchem.com/products/secoisolariciresinol-diglucoside.html	C32H46O16	free base	N/A	COC1=C(O)C=CC(=C1)CC(COC2OC(CO)C(O)C(O)C2O)C(COC3OC(CO)C(O)C(O)C3O)CC4=CC(=C(O)C=C4)OC	-0.651	6	10	15			S1538	Telaprevir (VX-950)	f10	L1100-04	in 10mM DMSO	HCV Protease	Proteases	Telaprevir (VX-950) is an HCV NS3-4A serine protease inhibitor with IC50 of 0.35 μM.	679.85	402957-28-2	136	200.04	<1		http://selleckchem.com/products/Telaprevir(VX-950).html	C36H53N7O6	free base	LY-570310, MP-424	CCCC(NC(=O)C1C2CCCC2CN1C(=O)C(NC(=O)C(NC(=O)C3=NC=CN=C3)C4CCCCC4)C(C)(C)C)C(=O)C(=O)NC5CC5	2.685	8	4	14
-6.37588	S2619	MG-132	g3	L1100-10	in 10mM DMSO	Proteasome	Proteases	MG132 is a potent cell-permeable proteasome and calpain inhibitor with IC50s of 0.1 and 1.2 μM for the inhibition of proteasome and calpain, respectively.	475.62	133407-82-6	90	189.23	<1	0	http://selleckchem.com/products/MG132.html	C26H41N3O5	free base	N/A	CC(C)CC(NC(=O)C(CC(C)C)NC(=O)C(CC(C)C)NC(=O)OCC1=CC=CC=C1)C=O	4.371	5	3	15			S1540	Saxagliptin	g10	L1100-04	in 10mM DMSO	DPP-4	Proteases	Saxagliptin is a selective and reversible DPP4 inhibitor with IC50 of 26 nM.	315.41	361442-04-8	63	199.74	63	199.74	http://selleckchem.com/products/Saxagliptin(Onglyza).html	C18H25N3O2	Free Base	BMS-477118	NC(C(=O)N1C(CC2CC12)C#N)[C]34CC5[CH2]C(C[C](O)(C5)C3)C4	0.275	1	1	2
-6.37435	S2161	RAF265 (CHIR-265)	b9	L1100-07	in 10mM DMSO	Raf,VEGFR	MAPK	RAF265 (CHIR-265) is a potent selective inhibitor of C-Raf/B-Raf/B-Raf V600E with IC50 of 3-60 nM, and exhibits potent inhibition on VEGFR2 phosphorylation with EC50 of 30 nM in cell-free assays. Phase 2.	518.41	927880-90-8	100	192.9	<1	0	http://selleckchem.com/products/RAF265(CHIR-265).html	C24H16F6N6O	free base	N/A	C[N]1C(=NC2=C1C=CC(=C2)OC3=CC=NC(=C3)C4=NC=C([NH]4)C(F)(F)F)NC5=CC=C(C=C5)C(F)(F)F	6.469	4	2	7			S1541	Selisistat (EX 527)	h10	L1100-04	in 10mM DMSO	Sirtuin	Epigenetics	Selisistat (EX 527) is a potent and selective SIRT1 inhibitor with IC50 of 38 nM in a cell-free assay, exhibits >200-fold selectivity against SIRT2 and SIRT3. Phase 2.	248.71	49843-98-3	49	197.02	<1		http://selleckchem.com/products/EX-527.html	C13H13ClN2O	free base	SEN0014196	NC(=O)C1CCCC2=C1[NH]C3=C2C=C(Cl)C=C3	3.149	1	2	1
-6.37401	S2216	Mubritinib (TAK 165)	b3	L1100-08	in 10mM DMSO	HER2	Protein Tyrosine Kinase	Mubritinib (TAK-165) is a potent inhibitor of HER2/ErbB2 with IC50 of 6 nM in BT-474 cell no activity to EGFR, FGFR, PDGFR, JAK1, Src and Blk in BT-474 cell line. Phase 1.	468.47	366017-09-6	13	27.75	<1	0	http://selleckchem.com/products/Mubritinib-TAK-165.html	C25H23F3N4O2	free base	N/A	FC(F)(F)C1=CC=C(\C=C\C2=NC(=CO2)COC3=CC=C(CCCC[N]4C=CN=N4)C=C3)C=C1	5.844	5	0	11			S1545	SB408124	a11	L1100-04	in 10mM DMSO	OX Receptor	GPCR & G Protein	SB408124 is a non-peptide antagonist for OX1 receptor with Ki of 57 nM and 27 nM in both whole cell and membrane, respectively, exhibits 50-fold selectivity over OX2 receptor.	356.37	288150-92-5	36	101.02	<1		http://selleckchem.com/products/sb-408124.html	C19H18F2N4O	free base	N/A	CN(C)C1=CC=C(NC(=O)NC2=CC(=NC3=C(F)C=C(F)C=C23)C)C=C1	3.565	2	2	3
-6.37149	S3388	Sacubitrilat	h11	L1100-47	in 10mM DMSO	Neprilysin	Proteases	Sacubitrilat (Sac, LBQ-657) is an active inhibitor of neprilysin (NEP).	383.44	149709-44-4	77	200.81	<1	0	http://www.selleckchem.com/products/sacubitrilat.html	C22H25NO5	Free Base	Sac, LBQ-657	CC(CC(CC1=CC=C(C=C1)C2=CC=CC=C2)NC(=O)CCC(O)=O)C(O)=O	3.184	3	1	10			S1547	Febuxostat	b11	L1100-04	in 10mM DMSO	ROS	Immunology & Inflammation	Febuxostat is a selective xanthine oxidase inhibitor with Ki of 0.6 nM.	316.37	144060-53-7	63	199.13	<1		http://selleckchem.com/products/Febuxostat(Uloric).html	C16H16N2O3S	free base	TMX 67, TEI-6720	CC(C)COC1=C(C=C(C=C1)C2=NC(=C(S2)C(O)=O)C)C#N	3.468	3	0	5
-6.37145	S7980	VPS34-IN1	d10	L1100-32	in 10mM DMSO	PI3K	PI3K/Akt/mTOR	Vps34-IN1 is a potent and highly selective Vps34 inhibitor with IC50 of 25 nM invitro,which does not significantly inhibit the isoforms of class I as well as class II PI3Ks.	425.91	1383716-33-3	85	199.57	<1	0	http://selleckchem.com/products/vps34-in1.html	C21H24ClN7O	free base	Vps34-IN-1	CC(C)(O)CNC1=NC=C(C(=N1)CC2CC2)C3=CC=NC(=N3)NC4=CC=NC(=C4)Cl	3.672	5	2	8			S1548	Dapagliflozin	c11	L1100-04	in 10mM DMSO	SGLT	GPCR & G Protein	Dapagliflozin is a potent and selective hSGLT2 inhibitor with EC50 of 1.1 nM, exhibiting 1200-fold selectivity over hSGLT1. Phase 4.	408.87	461432-26-8	82	200.55	<1		http://selleckchem.com/products/Dapagliflozin.html	C21H25ClO6	free base	BMS-512148	CCOC1=CC=C(CC2=CC(=CC=C2Cl)C3OC(CO)C(O)C(O)C3O)C=C1	2.409	2	4	6
-6.37028	S0108	AZ-33	e11	L1100-42	in 10mM DMSO	LDH	Metabolism	AZ-33 is a potent inhibitor of lactate dehydrogenase A (LDHA) with IC50 of 0.5 μM. LDHA is the key enzyme involved in anaerobic glycolysis which is frequently deregulated in human malignancies.	497.56	1370290-34-8	100	200.98	˂1	0	http://www.selleckchem.com/products/az-33.html	C25H27N3O6S	Free Base	Az-33, LDHA Inhibitor 33	CC1=NC2=C(S1)C=C(NC(=O)CCNC(=O)CCCC3=CC=C(CC(C(O)=O)C(O)=O)C=C3)C=C2	2.941	5	2	12			S1549	Nebivolol HCl	d11	L1100-04	in 10mM DMSO	Adrenergic Receptor	Neuronal Signaling	Nebivolol HCl selectively inhibits β1-adrenoceptor with IC50 of 0.8 nM.	441.9	152520-56-4	88	199.14	<1		http://selleckchem.com/products/Nebivolol(Bystolic).html	C22H26ClF2NO4	Hydrochloride	R-65824	Cl.OC(CNCC(O)C1CCC2=C(O1)C=CC(=C2)F)C3CCC4=CC(=CC=C4O3)F	3.939	2	3	6
-6.37013	S6774	TP-3654	d6	L1100-43	in 10mM DMSO	Pim	JAK/STAT	TP-3654 is the second-generation PIM inhibitor with Ki values of 5 nM, 239 nM, and 42 nM for PIM-1, PIM-2 and PIM-3, respectively.	418.46	1361951-15-6	84	200.74	<1	0	http://www.selleckchem.com/products/tp-3654.html	C22H25F3N4O	Free Base	N/A	CC(C)(O)C1CCC(CC1)NC2=N[N]3C(=NC=C3C4=CC=CC(=C4)C(F)(F)F)C=C2	4.874	2	1	5			S1550	Pimobendan	e11	L1100-04	in 10mM DMSO	PDE	Metabolism	Pimobendan is a selective inhibitor of PDE3 with IC50 of 0.32 μM.	334.37	74150-27-9	67	200.38	<1		http://selleckchem.com/products/Pimobendan(Vetmedin).html	C19H18N4O2	free base	UD-CG 115 BS	COC1=CC=C(C=C1)C2=NC3=CC(=CC=C3[NH]2)C4=NNC(=O)CC4C	2.936	4	2	3
-6.36948	S9522	Valrubicin	c9	L1100-57	in 10mM DMSO	PKC	TGF-beta/Smad	Valrubicin is a chemotherapy drug used to treat bladder cancer. Valrubicin is a chemotherapy agent, inhibits TPA- and PDBu-induced PKC activation with IC50s of 0.85 and 1.25 μM, respectively.	723.64	56124-62-0	100	138.19	<1	0	http://www.selleckchem.com/products/valrubicin.html	C34H36F3NO13	Free base	N/A	CCCCC(=O)OCC(=O)C1(O)CC(OC2CC(NC(=O)C(F)(F)F)C(O)C(C)O2)C3=C(C1)C(=C4C(=O)C5=C(C(=O)C4=C3O)C(=CC=C5)OC)O	3.024	9	4	12			S1555	AZD8055	f11	L1100-04	in 10mM DMSO	mTOR	PI3K/Akt/mTOR	AZD8055 is a novel ATP-competitive mTOR inhibitor with IC50 of 0.8 nM in MDA-MB-468 cells with excellent selectivity (?1,000-fold) against PI3K isoforms and ATM/DNA-PK. Phase 1.	465.54	1009298-09-2	50	107.4	<1		http://selleckchem.com/products/AZD8055.html	C25H31N5O4	free base	N/A	COC1=C(CO)C=C(C=C1)C2=NC3=C(C=C2)C(=NC(=N3)N4CCOCC4C)N5CCOCC5C	3.274	6	1	5
-6.36872	S7584	LRRK2-IN-1	b3	L1100-30	in 10mM DMSO	LRRK2	Autophagy	LRRK2-IN-1 is a potent and selective LRRK2 inhibitor with IC50 of 6 nM and 13 nM for LRRK2 (G2019S) and LRRK2 (WT), respectively.	570.69	1234480-84-2	100	175.23	<1	0	http://selleckchem.com/products/lrrk2-in-1.html	C31H38N8O3	free base	N/A	COC1=C(NC2=NC=C3N(C)C(=O)C4=C(C=CC=C4)N(C)C3=N2)C=CC(=C1)C(=O)N5CCC(CC5)N6CCN(C)CC6	3.043	5	1	5			S1556	PHT-427	g11	L1100-04	in 10mM DMSO	Akt,PDK	PI3K/Akt/mTOR	PHT-427 is a dual Akt and PDPK1 inhibitor (high affinity binding for the PH domains of Akt and PDPK1) with Ki of 2.7 μM and 5.2 μM, respectively.	409.61	1191951-57-1	82	200.19	<1		http://selleckchem.com/products/PHT-427.html	C20H31N3O2S2	free base	CS-0223	CCCCCCCCCCCCC1=CC=C(C=C1)[S](=O)(=O)NC2=NN=CS2	6.296	4	1	14
-6.36562	S8007	VE-821	a2	L1100-33	in 10mM DMSO	ATM/ATR	DNA Damage	VE-821 is a potent and selective ATP competitive inhibitor of ATR with Ki/IC50 of 13 nM/26 nM in cell-free assays, shows inhibition of H2AX phosphorylation, minimal activity against PIKKs ATM, DNA-PK, mTOR and PI3Kγ.	368.41	1232410-49-9	74	200.86	<1	0	http://selleckchem.com/products/ve-821.html	C18H16N4O3S	Free Base	N/A	C[S](=O)(=O)C1=CC=C(C=C1)C2=CN=C(N)C(=N2)C(=O)NC3=CC=CC=C3	2.007	5	2	4			S1557	KRN 633	h11	L1100-04	in 10mM DMSO	VEGFR	Protein Tyrosine Kinase	KRN 633 is an ATP-competitive inhibitor of VEGFR1/2/3 with IC50 of 170 nM/160 nM/125 nM, weakly inhibits PDGFR-α/β and c-Kit, does not block the phosphorylation of FGFR-1, EGFR or c-Met in cell.	416.86	286370-15-8	9	21.59	<1		http://selleckchem.com/products/KRN-633.html	C20H21ClN4O4	free base	N/A	CCCNC(=O)NC1=CC=C(OC2=NC=NC3=CC(=C(OC)C=C23)OC)C=C1Cl	4.107	6	2	7
-6.36499	S3022	Cabazitaxel	g9	L1100-12	in 10mM DMSO	Microtubule Associated	Cytoskeletal Signaling	Cabazitaxel is a semi-synthetic derivative of a natural taxoid that kills cancer cells by inhibiting cell division and growth. Cabazitaxel exerts its effects by inhibiting microtubule growth and assembly, processes that are essential for cells to divide.	835.93	183133-96-2	100	119.63	<1	0	http://selleckchem.com/products/cabazitaxel-jevtana.html	C45H57NO14	free base	RPR-116258A, XRP6258, TXD 258	COC1CC2OCC2(OC(C)=O)C3C(OC(=O)C4=CC=CC=C4)C5(O)CC(OC(=O)C(O)C(NC(=O)OC(C)(C)C)C6=CC=CC=C6)C(=C(C(OC)C(=O)C13C)C5(C)C)C	3.403	12	2	15			S1558	AT7867	a2	L1100-05	in 10mM DMSO	Akt,S6 Kinase	PI3K/Akt/mTOR	AT7867 is a potent ATP-competitive inhibitor of Akt1/2/3 and p70S6K/PKA with IC50 of 32 nM/17 nM/47 nM and 85 nM/20 nM in cell-free assays, respectively little activity outside the AGC kinase family.	337.85	857531-00-1	68	201.27	<1		http://selleckchem.com/products/AT7867.html	C20H20ClN3	free base	N/A	ClC1=CC=C(C=C1)C2(CCNCC2)C3=CC=C(C=C3)C4=C[NH]N=C4	3.85	1	2	3
-6.36363	S6744	Inauhzin	h5	L1100-41	in 10mM DMSO	Sirtuin	Epigenetics	Inauhzin is a cell-permeable SIRT1 inhibitor with an IC50 of 0.7-2 μM and reactivates p53 by inhibiting SIRT1 deacetylation activity.	469.58	309271-94-1	94	200.18	<1	0	http://www.selleck.cn/products/inauhzin.html	C25H19N5OS2	Free Base	N/A	CCC(SC1=NN=C2C(=N1)[NH]C3=C2C=CC=C3)C(=O)N4C5=C(SC6=CC=CC=C46)C=CC=C5	6.482	4	1	4			S1561	BMS-777607	b2	L1100-05	in 10mM DMSO	TAM Receptor,c-Met	Protein Tyrosine Kinase	BMS-777607 is a Met-related inhibitor for c-Met, Axl, Ron and Tyro3 with IC50 of 3.9 nM, 1.1 nM, 1.8 nM and 4.3 nM in cell-free assays, 40-fold more selective for Met-related targets versus Lck, VEGFR-2, and TrkA/B, and more than 500-fold greater selectivity versus all other receptor and non receptor kinases. Phase 1/2.	512.89	1025720-94-8	47	91.64	<1		http://selleckchem.com/products/BMS-777607.html	C25H19ClF2N4O4	free base	N/A	CCOC1=C(C(=O)NC2=CC=C(OC3=CC=NC(=C3Cl)N)C(=C2)F)C(=O)N(C=C1)C4=CC=C(F)C=C4	3.517	5	2	7
-6.36266	S8574	BI 894999	c8	L1100-45	in 10mM DMSO	Epigenetic Reader Domain	Epigenetics	BI 894999 is a potent and selective BET inhibitor with IC50 of 5 nM and 41 nM for the binding of BRD4-BD1 and BRD4-BD2 to acetylated histones, respectively. BI 894999 is highly selective for BRD2/3/4 and BRDT (Kd of 0.49-1.6 nM), with at least a 200-fold selectivity vs. BRD4-BD1.	429.51	1660117-38-3	86	200.23	<1	0	http://www.selleckchem.com/products/bi894999.html	C25H27N5O2	free base	N/A	CC([N]1C2=CC(=NC=C2N=C1C3=NN(C)C(=O)C(=C3)C)C4CCOCC4)C5=CC=CC=C5	3.677	5	0	4			S1565	VX-809 (Lumacaftor)	c2	L1100-05	in 10mM DMSO	CFTR	Transmembrane Transporters	VX-809 (Lumacaftor) acts to correct CFTR mutations common in cystic fibrosis by increasing mutant CFTR (F508del-CFTR) maturation,EC50 of 0.1 μM in fisher rat thyroid cells. Phase 3.	452.41	936727-05-8	90	198.93	<1		http://selleckchem.com/products/VX-809.html	C24H18F2N2O5	free base	VRT 826809	CC1=C(N=C(NC(=O)C2(CC2)C3=CC4=C(OC(F)(F)O4)C=C3)C=C1)C5=CC=CC(=C5)C(O)=O	6.411	5	1	5
-6.36122	S3534	AM966	d7	L1100-51	in 10mM DMSO	Lysophosphatidic acid receptor	GPCR & G Protein	AM966 is a high affinity, selective, oral Lysophosphatidic acid receptor 1 (LPA1) antagonist, which can inhibit LPA-stimulated intracellular calcium release (IC50=17 nM, by Ca flux assay).	490.93	1228690-19-4	98	199.62	<1	0	http://www.selleckchem.com/products/am966.html	C27H23ClN2O5	free base	N/A	CC(OC(=O)NC1=C(ON=C1C)C2=CC=C(C=C2)C3=CC=C(CC(O)=O)C=C3)C4=C(Cl)C=CC=C4	5.948	5	1	8			S1567	Pomalidomide	d2	L1100-05	in 10mM DMSO	TNF-alpha	Apoptosis	Pomalidomide inhibits LPS-induced TNF-α release with IC50 of 13 nM in PBMCs.	273.24	19171-19-8	54	197.63	<1		http://selleckchem.com/products/Pomalidomide(CC-4047).html	C13H11N3O4	free base	CC-4047	NC1=C2C(=O)N(C3CCC(=O)NC3=O)C(=O)C2=CC=C1	-0.65	4	2	1
-6.36034	S9181	Periplocin	g11	L1100-38	in 10mM DMSO	Others	Others	Periplocin has anti-cancer effects on lung cancer cells, induces apoptosis and inhibits growth of cancer cells by the beta-catenin/Tcf signaling pathway. Periplocin is used for treatment of rheumatoid arthritis, reinforcement of bones and tendons, palpitations or shortness of breath and lower extremity edema in traditional medicine. Periplocin possesses potent immunoregulatory effect.	696.82	13137-64-9	100	143.51	0	0	0	C36H56O13	free base	0	COC1CC(OC(C)C1OC2OC(CO)C(O)C(O)C2O)OC3CCC4(C)C5CCC6(C)C(CCC6(O)C5CCC4(O)C3)C7=CC(=O)OC7	0.742	7	4	7			S1568	PD318088	e2	L1100-05	in 10mM DMSO	MEK	MAPK	PD318088 is a non-ATP competitive allosteric MEK1/2 inhibitor, binds simultaneously with ATP in a region of the MEK1 active site that is adjacent to the ATP-binding site.	561.09	391210-00-7	112	199.61	<1		http://selleckchem.com/products/PD318088.html	C16H13BrF3IN2O4	free base	N/A	OCC(O)CONC(=O)C1=C(NC2=CC=C(I)C=C2F)C(=C(F)C(=C1)Br)F	3.327	2	4	7
-6.36014	S1994	Lacidipine	c10	L1100-06	in 10mM DMSO	Calcium Channel	Transmembrane Transporters	Lacidipine is a L-type calcium channel blocker, used for treating high blood pressure.	455.54	103890-78-4	91	199.76	<1	0	http://selleckchem.com/products/lacidipine-lacipil-motens.html	C26H33NO6	free base	GX-1048, GR-43659X, SN-305	CCOC(=O)C1=C(C)NC(=C(C1C2=C(C=CC=C2)\C=C\C(=O)OC(C)(C)C)C(=O)OCC)C	3.824	6	1	11			S1570	KU-60019	f2	L1100-05	in 10mM DMSO	ATM/ATR	DNA Damage	KU-60019 is an improved analogue of KU-55933, with IC50 of 6.3 nM for ATM in cell-free assays, 270- and 1600-fold more selective for ATM than DNA-PK and ATR,and is a highly effective radiosensitizer.	547.67	925701-49-1	18	32.87	<1		http://selleckchem.com/products/KU-60019.html	C30H33N3O5S	free base	N/A	CC1CN(CC(C)O1)CC(=O)NC2=CC3=C(SC4=C(C3)C=CC=C4C5=CC(=O)C=C(O5)N6CCOCC6)C=C2	3.818	5	1	5
-6.35996	S1192	Raltitrexed	b9	L1100-02	in 10mM DMSO	DNA/RNA Synthesis	DNA Damage	Raltitrexed is a thymidylate synthase inhibitor with an IC50 of 9 nM for the inhibition of L1210 cell growth.	458.49	112887-68-0	91	198.48	<1	0	http://selleckchem.com/products/Raltitrexed.html	C21H22N4O6S	free base	ZD-1694	CN(CC1=CC2=C(C=C1)N=C(C)NC2=O)C3=CC=C(S3)C(=O)NC(CCC(O)=O)C(O)=O	1.528	5	2	9			S1572	BS-181 HCl	g2	L1100-05	in 10mM DMSO	CDK	Cell Cycle	BS-181 HCl is a highly selective CDK7 inhibitor with IC50 of 21 nM. It is more than 40-fold selective for CDK7 than CDK1, 2, 4, 5, 6, or 9.	416.99	1397219-81-6	83	199.05	3	7.19	http://selleckchem.com/products/BS-181.html	C22H33ClN6	Hydrochloride	N/A	Cl.CC(C)C1=C2N=C(NCCCCCCN)C=C(NCC3=CC=CC=C3)[N]2N=C1	4.684	2	3	11
-6.35996	S7144	BMS-911543	g10	L1100-26	in 10mM DMSO	JAK	JAK/STAT	BMS-911543 is a potent and selective inhibitor of JAK2 with IC50 of 1.1?nM, ~350-, 75- and 65-fold selective to JAK1, JAK3 and TYK2, respectively. Phase 1/2.	432.52	1271022-90-2	36	83.23	<1	0	http://selleckchem.com/products/bms-911543.html	C23H28N8O	free base	0	CC[N]1C(=CC2=C1N=C(NC3=N[N](C)C(=C3)C)C4=C2[N](C)C=N4)C(=O)N(C5CC5)C6CC6	3.556	4	1	6			S1573	Fasudil (HA-1077) HCl	h2	L1100-05	in 10mM DMSO	Autophagy,ROCK	Cell Cycle	Fasudil(HA-1077), a potent and selective inhibitor of Rho kinase, displays less potent inhibiton over PKA, PKG, PKC and MLCK with Ki of 1.6, 1.6, 3.3, and 36 μM in cell-free assays, respectively.	327.83	105628-07-7	5	15.25	65	198.27	http://selleckchem.com/products/Fasudil-HCl(HA-1077).html	C14H18ClN3O2S	Hydrochloride	N/A	Cl.O=[S](=O)(N1CCCNCC1)C2=C3C=CN=CC3=CC=C2	0.57	3	1	2
-6.35374	S9893	Venadaparib(IDX-1197)	c11	L1100-51	in 10mM DMSO	PARP	DNA Damage/DNA Repair	Venadaparib (IDX-1197), a potent PARP1/2 inhibitor with IC50 values of 1.4 nM and 1.0 nM respectively, prevents the repair of DNA single-strand breaks (SSB) and promotes the conversion of SSB to double-stranded breaks (DSB), which ultimately leads to synthetic lethality in cancer cells.	406.45	1681017-83-3	81	199.29	<1	0	http://www.selleckchem.com/products/venadaparib-idx-1197.html	C23H23FN4O2	free base	0	FC1=C(C=C(CC2=NNC(=O)C3=CC=CC=C23)C=C1)C(=O)N4CC(CNC5CC5)C4	2.12	3	2	6			S1574	Doramapimod (BIRB 796)	a3	L1100-05	in 10mM DMSO	p38 MAPK	MAPK	Doramapimod (BIRB 796) is a pan-p38 MAPK inhibitor with IC50 of 38 nM, 65 nM, 200 nM and 520 nM for p38α/β/γ/δ in cell-free assays, and binds p38α with Kd of 0.1 nM in THP-1 cells, 330-fold greater selectivity versus JNK2, weak inhibition for c-RAF, Fyn and Lck, insignificant inhibition of ERK-1, SYK, IKK2.	527.66	285983-48-4	100	189.52	<1		http://selleckchem.com/products/BIRB-796-(Doramapimod).html	C31H37N5O3	free base	N/A	CC1=CC=C(C=C1)[N]2N=C(C=C2NC(=O)NC3=CC=C(OCCN4CCOCC4)C5=C3C=CC=C5)C(C)(C)C	5.907	4	2	8
-6.35294	S2447	Ansamitocin p-3 (Maytansinol isobutyrate, NSC292222)	h4	L1100-43	in 10mM DMSO	ADC Cytotoxin	Cytoskeletal Signaling	Ansamitocin p-3 (Maytansinol isobutyrate, NSC292222) is a potent inhibitor of tubulin polymerization with IC50 of 3.4 μM.	635.14	66584-72-3	100	157.45	<1	0	http://www.selleckchem.com/products/ansamitocin-p-3-maytansinol-isobutyrate.html	C32H43ClN2O9	Free Base	Antibiotic C 15003P3	COC1\C=C\C=C(C)\CC2=CC(=C(Cl)C(=C2)OC)N(C)C(=O)CC(OC(=O)C(C)C)C3(C)OC3C(C)C4CC1(O)NC(=O)O4	4.445	8	1	5			S1577	Tie2 kinase inhibitor	b3	L1100-05	in 10mM DMSO	Tie-2	Protein Tyrosine Kinase	Tie2 kinase inhibitor is an optimized compound of SB-203580, selective to Tie2 with IC50 of 0.25 μM, 200-fold more potent than p38.	439.53	948557-43-5	35	79.63	<1		http://selleckchem.com/products/Tie2-kinase-inhibitor.html	C26H21N3O2S	free base	N/A	COC1=CC2=C(C=C1)C=C(C=C2)C3=C(N=C([NH]3)C4=CC=C(C=C4)[S](C)=O)C5=CC=NC=C5	4.57	4	1	5
-6.35115	S7911	PD-1/PD-L1 inhibitor 1	g4	L1100-32	in 10mM DMSO	PD-1/PD-L1	Immunology & Inflammation	PD-1/PD-L1 inhibitor 1 is a small-molecule inhibitor of PD-1/PD-L1 interaction with IC50 of 6 nM.	475.58	1675201-83-8	95	199.76	95	199.76	http://selleckchem.com/products/pd-1-pd-l1-inhibitor-1.html	C29H33NO5	free base	N/A	COC1=CC(=CC(=C1CN2CCCCC2C(O)=O)OC)OCC3=C(C)C(=CC=C3)C4=CC=CC=C4	2.941	4	0	9			S1578	Candesartan	c3	L1100-05	in 10mM DMSO	RAAS	Endocrinology & Hormones	Candesartan is an angiotensin II receptor antagonist with IC50 of 0.26 nM.	440.45	139481-59-7	88	199.8	<1		http://selleckchem.com/products/Candesartan(Atacand).html	C24H20N6O3	free base	CV-11974	CCOC1=NC2=C([N]1CC3=CC=C(C=C3)C4=CC=CC=C4C5=N[NH]N=N5)C(=CC=C2)C(O)=O	4.626	6	1	7
-6.35082	S7079	SGC 0946	c5	L1100-26	in 10mM DMSO	Histone Methyltransferase	Epigenetics	SGC 0946 is a highly potent and selective DOT1L methyltransferase inhibitor with IC50 of 0.3 nM in a cell-free assay, is inactive against a panel of 12 PMTs and DNMT1.	618.57	1561178-17-3	100	161.66	<1	0	http://selleckchem.com/products/sgc-0946.html	C28H40BrN7O4	free base	N/A	CC(C)N(CCCNC(=O)NC1=CC=C(C=C1)C(C)(C)C)CC2OC(C(O)C2O)[N]3C=C(Br)C4=C3N=CN=C4N	3.278	4	5	10			S1582	H 89 2HCl	d3	L1100-05	in 10mM DMSO	PKA,S6 Kinase	PI3K/Akt/mTOR	H 89 2HCl is a potent PKA inhibitor with Ki of 48 nM in a cell-free assay, 10-fold selective for PKA than PKG,500-fold greater selectivity than PKC, MLCK, calmodulin kinase II and casein kinase I/II.	519.28	130964-39-5	104	200.28	6	11.55	http://selleckchem.com/products/H-89-dihydrochloride.html	C20H22BrCl2N3O2S	Dihydrochloride	N/A	Cl.Cl.BrC1=CC=C(/C=C/CNCCN[S](=O)(=O)C2=CC=CC3=C2C=CN=C3)C=C1	3.665	3	2	8
-6.34496	S1069	Luminespib (AUY-922, NVP-AUY922)	g7	L1100-01	in 10mM DMSO	HSP (e.g. HSP90)	Cytoskeletal Signaling	Luminespib (AUY-922, NVP-AUY922) is a highly potent HSP90 inhibitor for HSP90α/β with IC50 of 13 nM /21 nM in cell-free assays, weaker potency against the HSP90 family members GRP94 and TRAP-1, exhibits the tightest binding of any small-molecule HSP90 ligand. Phase 2.	465.54	747412-49-3	93	199.77	<1	0	http://selleckchem.com/products/NVP-AUY922.html	C26H31N3O5	free base	VER-52296	CCNC(=O)C1=NOC(=C1C2=CC=C(CN3CCOCC3)C=C2)C4=CC(=C(O)C=C4O)C(C)C	4.069	4	3	7			S1590	TWS119	e3	L1100-05	in 10mM DMSO	GSK-3	PI3K/Akt/mTOR	TWS119 is a GSK-3β inhibitor with IC50 of 30 nM in a cell-free assay capable of inducing neuronal differentiation and may be useful to stem cell biology.	318.33	601514-19-6	64	201.05	<1		http://selleckchem.com/products/TWS119.html	C18H14N4O2	free base	N/A	NC1=CC(=CC=C1)C2=CC3=C([NH]2)N=CN=C3OC4=CC=CC(=C4)O	3.464	3	3	3
-6.34339	S2906	Ki16198	c6	L1100-12	in 10mM DMSO	LPA Receptor	GPCR & G Protein	Ki16198 is the methyl ester of Ki16425, which is a LPA antagonist and inhibits LPA1- and LPA3-induced inositol phosphate production with Ki of 0.34 μM and 0.93 μM, respectively, shows weaker inhibition for LPA2, no activity at LPA4, LPA5, LPA6.	488.98	355025-13-7	96	196.33	<1	0	http://selleckchem.com/products/ki16198.html	C24H25ClN2O5S	free base	N/A	COC(=O)CCSCC1=CC=C(C=C1)C2=C(NC(=O)OC(C)C3=C(Cl)C=CC=C3)C(=NO2)C	5.269	6	1	11			S1591	Bestatin	f3	L1100-05	in 10mM DMSO	Immunology & Inflamm	Immunology & Inflammation	Bestatin is a potent aminopeptidase-B and leukotriene (LT) A4 hydrolase inhibitor, used in the treatment of acute myelocytic leukemia.	308.37	58970-76-6	4	12.97	<1		http://www.selleck.cn/products/Ubenimex(Bestatin).html	C16H24N2O4	Free Base	Ubenimex	CC(C)CC(NC(=O)C(O)C(N)CC1=CC=CC=C1)C(O)=O	-1.34	2	3	8
-6.3433	S6689	Merimepodib	a9	L1100-42	in 10mM DMSO	Dehydrogenase	Metabolism	Merimepodib is a potent, specific, and reversible inosine monophosphate dehydrogenase(IMPDH) inhibitor with antiviral activity against hepatitis C virus (HCV) and a variety of DNA and RNA viruses in vitro.Merimepodib is an immunosuppressive agent.	452.46	198821-22-6	90	198.91	<1	0	http://www.selleck.cn/products/merimepodib.html	C23H24N4O6	Free Base	Merimempodib; MMPD; VI-21, 497; VX-497	COC1=CC(=CC=C1C2=CN=CO2)NC(=O)NC3=CC(=CC=C3)CNC(=O)OC4CCOC4	1.762	7	3	8			S1593	Apixaban	g3	L1100-05	in 10mM DMSO	Factor Xa	Metabolism	Apixaban is a highly selective, reversible inhibitor of Factor Xa with Ki of 0.08 nM and 0.17 nM in human and rabbit, respectively.	459.5	503612-47-3	18	39.17	<1		http://selleckchem.com/products/Apixaban(BMS-562247-01).html	C25H25N5O4	free base	BMS 562247-01	COC1=CC=C(C=C1)[N]2N=C(C(N)=O)C3=C2C(=O)N(CC3)C4=CC=C(C=C4)N5CCCCC5=O	2.865	5	1	5
-6.3425	S2481	Manidipine	c8	L1100-09	in 10mM DMSO	Calcium Channel	Transmembrane Transporters	Manidipine is a calcium channel blocker (dihydropyridine type) that is used clinically as an antihypertensive.	610.7	89226-50-6	122	199.77	<1	0	http://selleckchem.com/products/Manidipine(Manyper).html	C35H38N4O6	free base	N/A	COC(=O)C1=C(C)NC(=C(C1C2=CC=CC(=C2)[N+]([O-])=O)C(=O)OCCN3CCN(CC3)C(C4=CC=CC=C4)C5=CC=CC=C5)C	5.058	4	1	12			S1594	Semagacestat (LY450139)	h3	L1100-05	in 10mM DMSO	Gamma-secretase	Proteases	Semagacestat (LY450139) is a γ-secretase blocker for Aβ42, Aβ40 and Aβ38 with IC50 of 10.9 nM, 12.1 nM and 12.0 nM, also inhibits Notch signaling with IC50 of 14.1 nM in H4 human glioma cell. Phase 3.	361.44	425386-60-3	72	199.2	<1		http://selleckchem.com/products/Semagacestat(LY450139).html	C19H27N3O4	free base	N/A	CC(C)C(O)C(=O)NC(C)C(=O)NC1C(=O)N(C)CCC2=C1C=CC=C2	0.632	3	3	5
-6.34247	S8676	Glumetinib	f11	L1100-36	in 10mM DMSO	c-Met	Protein Tyrosine Kinase	Glumetinib (SCC244) is a potent and highly selective c-Met inhibitor with an IC50 of 0.42 ± 0.02 nmol/L. Glumetinib has greater than 2,400-fold selectivity for c-Met over those 312 kinases evaluated, including the c-Met family member RON and highly homologous kinases Axl, Mer, and TyrO3.	459.48	1642581-63-2	11	23.94	<1	0	http://www.selleck.cn/products/glumetinib.html	C21H17N9O2S	free base	N/A	C[N]1C=C(C=N1)C2=C[N]3C(=NC=C3[S](=O)(=O)[N]4N=CC5=NC=C(C=C45)C6=C[N](C)N=C6)C=C2	1.725	7	0	4			S1601	Reserpine	a4	L1100-05	in 10mM DMSO	Others	Others	Reserpine is an inhibitor of multidrug efflux pumps, used as an antipsychotic and antihypertensive drug.	608.68	50-55-5	13	21.36	<1		http://selleckchem.com/products/Reserpine.html	C33H40N2O9	free base	N/A	COC1C(CC2CN3CCC4=C([NH]C5=C4C=CC(=C5)OC)C3CC2C1C(=O)OC)OC(=O)C6=CC(=C(OC)C(=C6)OC)OC	4.242	9	1	10
-6.34106	S1393	Pirarubicin	h11	L1100-03	in 10mM DMSO	Topoisomerase	DNA Damage	Pirarubicin is an anthracycline antibiotic, and also a DNA/RNA synthesis inhibitor by intercalating into DNA and interacts with topoisomerase II, used as an antineoplastic agent.	627.64	72496-41-4	7	11.15	<1	0	http://selleckchem.com/products/Pirarubicin.html	C32H37NO12	free base	N/A	COC1=CC=CC2=C1C(=O)C3=C(O)C4=C(CC(O)(CC4OC5CC(N)C(OC6CCCCO6)C(C)O5)C(=O)CO)C(=C3C2=O)O	1.091	8	4	7			S1603	Furosemide	b4	L1100-05	in 10mM DMSO	Sodium Channel	Transmembrane Transporters	Furosemide is a potent NKCC2 (Na-K-2Cl symporter) inhibitor, used in the treatment of congestive heart failure and edema.	330.74	54-31-9	66	199.55	<1		http://selleckchem.com/products/Furosemide(Lasix).html	C12H11ClN2O5S	free base	N/A	N[S](=O)(=O)C1=C(Cl)C=C(NCC2=CC=CO2)C(=C1)C(O)=O	1.403	4	2	5
-6.34096	S9145	Solamargine	g10	L1100-42	in 10mM DMSO	P-gp	Neuronal Signaling	Solamargine, a bioactive steroidal alkaloid isolated from Solanum aculeastrum, induces potent, non-selective cytotoxicity and P-gp inhibition.	868.06	20311-51-7	100	115.2	<1	0	http://www.selleck.cn/products/solamargine.html	C45H73NO15	Free Base	N/A	CC1CCC2(NC1)OC3CC4C5CC=C6CC(CCC6(C)C5CCC4(C)C3C2C)OC7OC(CO)C(OC8OC(C)C(O)C(O)C8O)C(O)C7OC9OC(C)C(O)C(O)C9O	0.903	7	9	7			S1604	Olmesartan Medoxomil	c4	L1100-05	in 10mM DMSO	RAAS	Endocrinology & Hormones	Olmesartan Medoxomil (CS-866) is a selective angiotensin II type 1 (AT(1)) receptor antagonist, used in the treatment of high blood pressure.	558.59	144689-63-4	89	159.33	<1		http://selleckchem.com/products/olmesartan-medoxomil-Benicar.html	C29H30N6O6	free base	CS-866	CCCC1=NC(=C([N]1CC2=CC=C(C=C2)C3=CC=CC=C3C4=N[NH]N=N4)C(=O)OCC5=C(C)OC(=O)O5)C(C)(C)O	4.814	9	1	11
-6.34096	S5720	Glecaprevir	h6	L1100-23	in 10mM DMSO	HCV Protease	Proteases	Glecaprevir is a hepatitis C virus (HCV) nonstructural (NS) protein 3/4A protease inhibitor that targets the the viral RNA replication. It displays IC50 values ranging from 3.5 to 11.3 nM for clinical isolates of HCV genotypes 1a, 1b, 2a, 2b, 3a, 4a, 5a, and 6a.	838.87	1365970-03-1	100	119.21	-1	0	http://www.selleckchem.com/products/glecaprevir.html	C38H46F4N6O9S	Free Base	N/A	CC(C)(C)C1NC(=O)OC2CCCC2OC\C=C\C(F)(F)C3=NC4=C(C=CC=C4)N=C3OC5CC(N(C5)C1=O)C(=O)NC6(CC6C(F)F)C(=O)N[S](=O)(=O)C7(C)CC7	3.746	11	3	7			S1606	Clotrimazole	d4	L1100-05	in 10mM DMSO	Anti-infection	Microbiology	Clotrimazole alters the permeability of the fungal cell wall by inhibiting the biosynthesis of ergosterol, used in the treatment of fungal infections.	344.84	23593-75-1	11	31.9	<1		http://selleckchem.com/products/Clotrimazole(Canesten).html	C22H17ClN2	free base	BAY b 5097, FB 5097	ClC1=C(C=CC=C1)C([N]2C=CN=C2)(C3=CC=CC=C3)C4=CC=CC=C4	5.222	1	0	4
-6.34039	S1574	Doramapimod (BIRB 796)	a3	L1100-05	in 10mM DMSO	p38 MAPK	MAPK	Doramapimod (BIRB 796) is a pan-p38 MAPK inhibitor with IC50 of 38 nM, 65 nM, 200 nM and 520 nM for p38α/β/γ/δ in cell-free assays, and binds p38α with Kd of 0.1 nM in THP-1 cells, 330-fold greater selectivity versus JNK2, weak inhibition for c-RAF, Fyn and Lck, insignificant inhibition of ERK-1, SYK, IKK2.	527.66	285983-48-4	100	189.52	<1	0	http://selleckchem.com/products/BIRB-796-(Doramapimod).html	C31H37N5O3	free base	N/A	CC1=CC=C(C=C1)[N]2N=C(C=C2NC(=O)NC3=CC=C(OCCN4CCOCC4)C5=C3C=CC=C5)C(C)(C)C	5.907	4	2	8			S1608	Pyridostigmine Bromide	e4	L1100-05	in 10mM DMSO	AChR	Neuronal Signaling	Pyridostigmine Bromide is a parasympathomimetic and a reversible cholinesterase inhibitor.	261.12	101-26-8	52	199.14	52	199.14	http://selleckchem.com/products/Pyridostigmine-Bromide(Mestinon).html	C9H13BrN2O2	Bromide	N/A	[Br-].CN(C)C(=O)OC1=C[N+](=CC=C1)C	-1.014	2	0	2
-6.33971	S5712	Zofenopril calcium	b10	L1100-63	in 2mM DMSO	RAAS	Endocrinology & Hormones	Zofenopril calcium is an angiotensin-converting enzyme (ACE) inhibitor that protects the heart and helps reduce high blood pressure.	897.17	81938-43-4	0	2	<1	0	http://selleckchem.com/products/zofenopril-calcium.html	C44H44CaN2O8S4	calcium salt	SQ-26991	CC(CSC(=O)C1=CC=CC=C1)C(=O)N2CC(CC2C(=O)O[Ca]OC(=O)C3CC(CN3C(=O)C(C)CSC(=O)C4=CC=CC=C4)SC5=CC=CC=C5)SC6=CC=CC=C6	8.055	8	0	20			S1611	Cefoperazone	f4	L1100-05	in 10mM DMSO	Anti-infection	Microbiology	Cefoperazone is a cephalosporin antibiotic for inhibition of rMrp2-mediated [3H]E217βG uptake with IC50 of 199 μM.	645.67	62893-19-0	100	154.88	<1		http://selleckchem.com/products/cefoperazone-cefobid.html	C25H27N9O8S2	free base	N/A	CCN1CCN(C(=O)NC(C(=O)NC2C3SCC(=C(N3C2=O)C(O)=O)CSC4=NN=N[N]4C)C5=CC=C(O)C=C5)C(=O)C1=O	-0.792	9	3	9
-6.33903	S2037	Candesartan Cilexetil	f2	L1100-07	in 10mM DMSO	RAAS	Endocrinology & Hormones	Candesartan Cilexetil is an angiotensin II receptor antagonist with IC50 of 0.26 nM, used in the treatment of hypertension.	610.66	145040-37-5	122	199.78	<1	0	http://selleckchem.com/products/Candesartan-cilexetil-Atacand.html	C33H34N6O6	free base	TCV-116	CCOC1=NC2=C([N]1CC3=CC=C(C=C3)C4=C(C=CC=C4)C5=NN=N[NH]5)C(=CC=C2)C(=O)OC(C)OC(=O)OC6CCCCC6	6.913	10	1	13			S1613	Silodosin	g4	L1100-05	in 10mM DMSO	Adrenergic Receptor	Neuronal Signaling	Silodosin is a highly selective α1A-adrenoceptor antagonist, used in treatment of benign prostatic hyperplasia.	495.53	160970-54-7	99	199.79	<1		http://selleckchem.com/products/Silodosin(Rapaflo).html	C25H32F3N3O4	free base	KAD 3213, KMD 3213	CC(CC1=CC2=C(N(CCCO)CC2)C(=C1)C(N)=O)NCCOC3=CC=CC=C3OCC(F)(F)F	3.451	3	3	14
-6.33714	S3254	Plantagoside	g11	L1100-44	in 10mM DMSO	Mannosidase	Metabolism	Plantagoside, a flavanone glucoside isolated from the seeds of Plantago asiatica, is a specific and non-competitive alpha-mannosidase inhibitor with IC50 of 5 μM.	466.39	78708-33-5	100	214.41	-1	0	http://www.selleckchem.com/products/plantagoside.html	C21H22O12	free base	N/A	OCC1OC(OC2=CC(=CC(=C2O)O)C3CC(=O)C4=C(O)C=C(O)C=C4O3)C(O)C(O)C1O	-0.04	4	8	4			S1614	Riluzole	h4	L1100-05	in 10mM DMSO	GluR,Sodium Channel	Transmembrane Transporters	Riluzole is a glutamate release inhibitor with neuroprotective, anticonvulsant, anxiolytic and anesthetic qualities.	234.2	1744-22-5	46	196.41	<1		http://selleckchem.com/products/Riluzole(Rilutek).html	C8H5F3N2OS	free base	RP-54274, PK 26124	NC1=NC2=C(S1)C=C(OC(F)(F)F)C=C2	3.828	2	1	2
-6.33705	S9295	Dauricine	g6	L1100-39	in 10mM DMSO	Others	Others	Dauricine has pulmonary toxicity, can produce pulmonary injury in CD-1 mice by the metabolism of Dauricine mediated by CYP3A. Dauricinec can pass the blood‑brain barrier, and that P‑glycoprotein has an important role in the transportation of Dauricine across the blood‑brain barrier. Dauricine may has anti-tumor effect, can inhibit tumor cells in urinary system and colon cancer cell proliferation,…	624.77	524-17-4	100	160.06	0	0	0	C38H44N2O6	free base	0	COC1=CC2=C(C=C1OC)C(CC3=CC=C(OC4=C(O)C=CC(=C4)CC5N(C)CCC6=C5C=C(OC)C(=C6)OC)C=C3)N(C)CC2	7.245	5	1	10			S1618	Sulfameter	a5	L1100-05	in 10mM DMSO	DHFR	Metabolism	Sulfameter is a long-acting sulfonamide antibacterial.	280.3	651-06-9	56	199.79	<1		http://selleckchem.com/products/Sulfameter(Bayrena).html	C11H12N4O3S	free base	N/A	COC1=CN=C(N[S](=O)(=O)C2=CC=C(N)C=C2)N=C1	0.297	5	2	4
-6.33603	E2838	TL-895	h11	L1100-54	in 10mM DMSO	BTK	Angiogenesis	TL-895 is a potent, orally active, ATP-competitive, and highly selective irreversible BTK inhibitor with IC50 and Ki of 1.5 nM and 11.9 nM, respectively.	447.51	1415823-49-2	90	201.11	<1	0	http://www.selleckchem.com/products/tl-895.html	C25H26FN5O2	free base	0	NC1=C(C(=NC=N1)NCC2(F)CCN(CC2)C(=O)C=C)C3=CC=C(OC4=CC=CC=C4)C=C3	3.594	4	2	7			S1620	Darunavir Ethanolate	b5	L1100-05	in 10mM DMSO	HIV Protease	Proteases	Darunavir Ethanolate (DRV) is a nonpeptidic HIV protease inhibitor, used to treat HIV infection.	593.73	635728-49-3	100	168.43	<1		http://selleckchem.com/products/Darunavir-Ethanolate(Prezista).html	C29H43N3O8S	Ethanolate	TMC-114, UIC 94017	CCO.CC(C)CN(CC(O)C(CC1=CC=CC=C1)NC(=O)OC2COC3OCCC23)[S](=O)(=O)C4=CC=C(N)C=C4	2.622	6	4	12
-6.33601	S2626	Rabusertib (LY2603618)	e4	L1100-10	in 10mM DMSO	Chk	Cell Cycle	Rabusertib (LY2603618) is a highly selective Chk1 inhibitor with potential anti-tumor activity in a cell-free assay. IC50=7 nM, showing approximately 100-fold more potent against Chk1 than against any of the other protein kinases evaluated.	436.3	911222-45-2	13	29.8	<1	0	http://selleckchem.com/products/LY2603618-IC-83.html	C18H22BrN5O3	free base	IC-83	CC1=NC=C(NC(=O)NC2=C(OCC3CNCCO3)C=C(C)C(=C2)Br)N=C1	1.58	5	3	5			S1623	Acetylcysteine	c5	L1100-05	in 10mM DMSO	TNF-alpha,ROS	Apoptosis	Acetylcysteine(N-acetyl-l-cysteine) is a ROS(reactive oxygen species) inhibitor that antagonizes the activity of proteasome inhibitors. It is also a tumor necrosis factor production inhibitor, used mainly as a mucolytic, protects against acetaminophen overdose-induced hepatotoxicity by maintaining or restoring hepatic concentrations of glutathione.	163.19	616-91-1	33	202.22	33	202.22	http://selleckchem.com/products/acetylcysteine.html	C5H9NO3S	free base	N/A	CC(=O)NC(CS)C(O)=O	-0.578	2	1	3
-6.33409	S0734	Aminopurvalanol A	e2	L1100-51	in 10mM DMSO	CDK	Cell Cycle	Aminopurvalanol A, a selective,cell permeable and competitive inhibitor of cyclins/Cdk complexes, causes the reduction of in vitro fertilizing ability of boar spermatozoa, by negatively affecting the capacitation-dependent actin polymerization.	403.91	220792-57-4	81	200.54	<1	0	http://www.selleckchem.com/products/aminopurvalanol-a.html	C19H26ClN7O	free base	N/A	CC(C)C(CO)NC1=NC(=C2N=C[N](C(C)C)C2=N1)NC3=CC(=CC(=C3)N)Cl	3.715	3	4	7			S1626	Naproxen Sodium	d5	L1100-05	in 10mM DMSO	COX	Neuronal Signaling	Naproxen Sodium is a COX inhibitor for COX-1 and COX-2 with IC50 of 8.7 μM and 5.2 μM, respectively.	252.24	26159-34-2	3	11.89	50	198.22	http://selleckchem.com/products/Naproxen-Sodium(Aleve).html	C14H13NaO3	Sodium Salt	RS-3650	[Na+].COC1=CC=C2C=C(C=CC2=C1)C(C)C([O-])=O	1.375	1	0	3
-6.33195	S8570	RXDX-106 (CEP-40783)	b5	L1100-36	in 10mM DMSO	TAM Receptor	Protein Tyrosine Kinase	RXDX-106 (CEP-40783) is an orally-available, potent and selective TAM(TYRO3, AXL, MER)/MET inhibitor displaying low nanomolar biochemical activity and slow (T1/2 >120 min) inhibitor off-rate in peptide phosphorylation assays and in vitro kinase binding assays, respectively.	588.56	1437321-24-8	10	16.99	<1	0	http://selleckchem.com/products/rxdx-106-cep-40783.html	C31H26F2N4O6	free base	N/A	COC1=CC2=C(C=C1OC)C(=CC=N2)OC3=C(F)C=C(NC(=O)C4=CN(C(C)C)C(=O)N(C4=O)C5=CC=C(F)C=C5)C=C3	4.572	7	1	8			S1629	Orlistat	e5	L1100-05	in 10mM DMSO	Lipase,Fatty Acid Synthase	Metabolism	Orlistat is a general lipase inhibitor with IC50 of 122 ng/ml for PL from human duodenal juice.	495.73	96829-58-2	99	199.71	<1		http://selleckchem.com/products/Orlistat(Alli).html	C29H53NO5	free base	Ro 18-0647, Tetrahydrolipstatin	CCCCCCCCCCCC(CC1OC(=O)C1CCCCCC)OC(=O)C(CC(C)C)NC=O	8.333	5	1	23
-6.33091	S8541	FM-381	e3	L1100-36	in 10mM DMSO	JAK	JAK/STAT	FM-381 is a JAK3 specific reversible covalent inhibitor with IC50 of 127 pM for JAK3 and demonstrates 400-, 2,700- and 3,600-fold selectivity over JAK1, JAK2, and TYK2, respectively.	428.49	no CAS	20	46.68	<1	0	http://selleckchem.com/products/fm-381.html	C24H24N6O2	free base	N/A	CN(C)C(=O)/C(=C/C1=CC=C(O1)C2=NC3=CN=C4[NH]C=CC4=C3[N]2C5CCCCC5)C#N	4.084	4	1	4			S1630	Allopurinol	f5	L1100-05	in 10mM DMSO	ROS	Immunology & Inflammation	Allopurinol is a purine analog inhibitor of the enzyme xanthine oxidase, used to treat gout or kidney stones, and to decrease levels of uric acid.	136.11	315-30-0	27	198.37	4	29.39	http://selleckchem.com/products/Allopurinol(Zyloprim).html	C5H4N4O	Free Base	N/A	O=C1N=CN=C2NNC=C12	-2.125	3	2	0
-6.32854	S7339	AZD3965	d6	L1100-28	in 10mM DMSO	Others	Others	AZD3965 is a potent, selective and orally available monocarboxylate transporter 1 (MCT1) inhibitor with a binding affinity of 1.6 nM, 6-fold selective over MCT2. Phase 1.	515.51	1448671-31-5	100	193.98	<1	0	http://selleckchem.com/products/azd3965.html	C21H24F3N5O5S	free base	N/A	CC(C)N1C(=O)N(C)C(=O)C2=C1SC(=C2C(=O)N3CC(C)(O)CO3)CC4=C(C)[NH]N=C4C(F)(F)F	2.066	5	1	5			S1631	Allopurinol Sodium	g5	L1100-05	in 10mM DMSO	ROS	Immunology & Inflammation	Allopurinol Sodium is a xanthine oxidase inhibitor with an IC50 of 7.82±0.12 μM.	159.1	17795-21-0	32	201.13	32	201.13	http://selleckchem.com/products/Allopurinol-Sodium(Aloprim).html	C5H4N4NaO+	Sodium Salt	N/A	[Na+].O=C1NC=NC2=C1C=N[NH]2	-0.681	3	2	0
-6.32713	E1063	Piperazine Erastin	e10	L1100-53	in 10mM DMSO	Ferroptosis	Apoptosis	Piperazine Erastin is an analog of Erastin, which can induces ferroptosis in cancer cells, an iron-dependent form of nonapoptotic cell death.	645.19	1538593-71-3	100	154.99	<1	0	http://www.selleckchem.com/products/piperazine-erastin.html	C35H41ClN6O4	free base	0	CC(C)OC1=CC=C(CN2CCNCC2)C=C1N3C(=NC4=C(C=CC=C4)C3=O)CN5CCN(CC5)C(=O)COC6=CC=C(Cl)C=C6	4.203	5	1	10			S1633	Zafirlukast	h5	L1100-05	in 10mM DMSO	LTR	Immunology & Inflammation	Zafirlukast is an oral leukotriene receptor antagonist (LTRA), used to prevent asthma symptoms.	575.68	107753-78-6	100	173.71	<1		http://selleckchem.com/products/Zafirlukast(Accolate).html	C31H33N3O6S	free base	ICI-204219	COC1=CC(=CC=C1CC2=C[N](C)C3=C2C=C(NC(=O)OC4CCCC4)C=C3)C(=O)N[S](=O)(=O)C5=CC=CC=C5C	6.299	6	2	9
-6.3269	S7565	WH-4-023	e11	L1100-29	in 10mM DMSO	Src	Angiogenesis	WH-4-023 is a potent and orally active Lck/Src inhibitor with IC50s of 2 nM and 6 nM in cell-free assays, respectively. Exhibits >300-fold selectivity against p38α and KDR. Also potently inhibits SIK (IC50 values are 10, 22 and 60 nM for SIK 1, 2 and 3 respectively) and displays selectivity over a range of closely related kinases.	568.67	837422-57-8	12	21.1	<1	0	http://selleckchem.com/products/wh-4-023.html	C32H36N6O4	free base	KIN001-112, KIN112	COC1=CC=C(N(C(=O)OC2=C(C)C=CC=C2C)C3=CC=NC(=N3)NC4=CC=C(C=C4)N5CCN(C)CC5)C(=C1)OC	6.843	6	1	9			S1638	Ibuprofen	a6	L1100-05	in 10mM DMSO	COX	Neuronal Signaling	Ibuprofen (Dolgesic) is an anti-inflammatory inhibitor targeting COX-1 and COX-2 with IC50 of 13 μM and 370 μM, respectively.	206.28	15687-27-1	41	198.76	<1		http://selleckchem.com/products/Ibuprofen(Advil).html	C13H18O2	free base	N/A	CC(C)CC1=CC=C(C=C1)C(C)C(O)=O	3.607	1	0	4
-6.32587	S2718	TAK-901	g10	L1100-10	in 10mM DMSO	Aurora Kinase	Cell Cycle	TAK-901 is a novel inhibitor of Aurora A/B with IC50 of 21 nM/15 nM. It is not a potent inhibitor of cellular JAK2, c-Src or Abl. Phase 1.	504.64	934541-31-8	101	200.14	<1	0	http://selleckchem.com/products/tak-901.html	C28H32N4O3S	free base	N/A	CC[S](=O)(=O)C1=CC=CC(=C1)C2=CC(=C(C)C3=C2C4=C([NH]3)N=CC(=C4)C)C(=O)NC5CCN(C)CC5	4.056	4	2	5			S1639	Amprenavir	b6	L1100-05	in 10mM DMSO	HIV Protease	Proteases	Amprenavir is a potent PXR-selective agonist, and an HIV protease inhibitor, used to treat HIV.	505.63	161814-49-9	16	31.64	<1		http://selleckchem.com/products/Amprenavir-(Agenerase).html	C25H35N3O6S	free base	141W94, VX-478, KVX-478	CC(C)CN(CC(O)C(CC1=CC=CC=C1)NC(=O)OC2CCOC2)[S](=O)(=O)C3=CC=C(N)C=C3	2.429	5	3	12
-6.32558	S7846	TP-0903	a3	L1100-64	in 2mM DMSO	TAM Receptor	Protein Tyrosine Kinase	TP-0903 is a potent and selective AXL Inhibitor with IC50 of 27 nM.	516.06	1341200-45-0	3	5.81	<1	0	http://selleckchem.com/products/tp-0903.html	C24H30ClN7O2S	Free Base	N/A	CN1CCN(CC1)CC2=CC=C(NC3=NC=C(Cl)C(=N3)NC4=CC=CC=C4[S](=O)(=O)N(C)C)C=C2	4.023	4	2	8			S1645	Ketoprofen	c6	L1100-05	in 10mM DMSO	COX	Neuronal Signaling	Ketoprofen is a dual COX1/2 inhibitor, used as a nonsteroidal anti-inflammatory drug to treat arthritis-related inflammatory pains.	254.28	22071-15-4	51	200.57	<1		http://selleckchem.com/products/Ketoprofen(Actron).html	C16H14O3	free base	RP-19583	CC(C(O)=O)C1=CC(=CC=C1)C(=O)C2=CC=CC=C2	3.361	2	0	4
-6.32318	E0482	MP-A08	e9	L1100-52	in 10mM DMSO	SphK	Immunology & Inflammation	MP-A08 is a highly selective ATP competitive sphingosine kinase (SK) inhibitor that targets both SK1 and SK2.	519.64	219832-49-2	100	192.44	<1	0	http://www.selleckchem.com/products/mp-a08.html	C27H25N3O4S2	free base	N/A	CC1=CC=C(C=C1)[S](=O)(=O)NC2=CC=CC=C2C=NC3=CC=CC=C3N[S](=O)(=O)C4=CC=C(C)C=C4	5.374	5	2	8			S1646	Ketorolac	d6	L1100-05	in 10mM DMSO	COX	Neuronal Signaling	Ketorolac (Ketorolac tromethamine) is a non-selective COX inhibitor of COX-1 and COX-2 with IC50 of 1.23 μM and 3.50 μM, respectively.	255.27	74103-06-3	75	293.81	<1		http://selleckchem.com/products/Ketorolac-Tromethamine(Toradol).html	C15H13NO3	free base	N/A	OC(=O)C1CC[N]2C1=CC=C2C(=O)C3=CC=CC=C3	2.832	2	0	3
-6.32289	S8690	RAF709	e2	L1100-37	in 10mM DMSO	Raf	MAPK	RAF709 is a potent inhibitor of B/C RAF kinase with almost equivalent IC50 values of 0.4 nM for B-RAF and C-RAF, showing a high level of selectivity, demonstrating greater than 99% on-target binding to BRAF, BRAFV600E, and CRAF at 1 μM and very few off-targets with DDR1 (>99%), DDR2 (86%), FRK (92%), and PDGFRb (96%), the only kinases with binding >80% at 1 μM.	542.55	1628838-42-5	100	184.31	<1	0	http://selleckchem.com/products/raf709.html	C28H29F3N4O4	free base	N/A	CC1=NC=C(NC(=O)C2=CC=CC(=C2)C(F)(F)F)C=C1C3=CC(=C(OC4CCOCC4)N=C3)N5CCOCC5	3.27	6	1	7			S1651	Telbivudine	e6	L1100-05	in 10mM DMSO	Reverse Transcriptase	Microbiology	Telbivudine is a potent, and selective HBV reverse transcriptase inhibitor, used to treat HBV infection.	242.23	3424-98-4	48	198.16	48	198.16	http://selleckchem.com/products/Telbivudine(Sebivo).html	C10H14N2O5	free base	N/A	CC1=CN(C2CC(O)C(CO)O2)C(=O)NC1=O	-1.238	3	3	2
-6.32164	S8724	Lazertinib (YH25448,GNS-1480)	a4	L1100-64	in 2mM DMSO	EGFR	Protein Tyrosine Kinase	Lazertinib (YH25448,GNS-1480) is a potent, highly mutant-selective and irreversible EGFR-TKI with IC50 values of 1.7 nM, 2 nM, 5 nM, 20.6 nM and 76 nM for Del19/T790M, L858R/T790M, Del19, L85R and Wild type EGFR respectively, showing much higher IC50 values aganist ErbB2 and ErbB4.	554.64	1903008-80-9	4	7.21	<1	0	http://selleckchem.com/products/lazertinib-yh25448-gns-1480.html	C30H34N8O3	free base	N/A	COC1=CC(=C(NC(=O)C=C)C=C1NC2=NC=CC(=N2)[N]3C=C(CN(C)C)C(=N3)C4=CC=CC=C4)N5CCOCC5	4.56	6	2	10			S1652	Monobenzone	f6	L1100-05	in 10mM DMSO	Tyrosinase	Proteases	Monobenzone is a compound used as a topical agent for medical depigmentation. It can specifically block tyrosinase.	200.23	103-16-2	40	199.77	<1		http://selleckchem.com/products/Monobenzone(Benoquin).html	C13H12O2	free base	N/A	OC1=CC=C(OCC2=CC=CC=C2)C=C1	3.155	1	1	3
-6.32116	S4930	Cetilistat	a9	L1100-63	in 2mM DMSO	Lipase	Metabolism	Cetilistat is a novel highly lipophilic benzoxazinone that inhibits gastrointestinal and pancreatic lipases. It shows a good safety and tolerability profile in vivo	401.58	282526-98-1	3	7.47	<1	0	http://selleckchem.com/products/cetilistat.html	C25H39NO3	free base	ATL962	CCCCCCCCCCCCCCCCOC1=NC2=C(C=C(C)C=C2)C(=O)O1	9.409	4	0	16			S1655	Ezetimibe	g6	L1100-05	in 10mM DMSO	LDL	Metabolism	Ezetimibe is a potent, selective, cholesterol absorption inhibitor, used to lower cholesterol.	409.4	163222-33-1	81	197.85	<1		http://selleckchem.com/products/Ezetimibe(Zetia).html	C24H21F2NO3	free base	SCH-58235	OC(CCC1C(N(C1=O)C2=CC=C(F)C=C2)C3=CC=C(O)C=C3)C4=CC=C(F)C=C4	4.633	1	2	6
-6.32064	S2783	Vistusertib (AZD2014)	f6	L1100-11	in 10mM DMSO	mTOR	PI3K/Akt/mTOR	Vistusertib (AZD2014) is a novel mTOR inhibitor with IC50 of 2.8 nM in a cell-free assay highly selective against multiple PI3K isoforms (α/β/γ/δ). AZD2014 showed no or weak binding to the majority of kinases when tested at 1 μM.	462.54	1009298-59-2	38	82.16	<1	0	http://selleckchem.com/products/azd2014.html	C25H30N6O3	free base	N/A	CNC(=O)C1=CC=CC(=C1)C2=CC=C3C(=N2)N=C(N=C3N4CCOCC4C)N5CCOCC5C	3.103	6	1	4			S1657	Enalaprilat Dihydrate	h6	L1100-05	in 10mM DMSO	RAAS	Endocrinology & Hormones	Enalaprilat is an angiotensin-converting enzyme (ACE) inhibitor with IC50 of 1.94 nM.	348.4	84680-54-6	70	200.92	<1		http://selleckchem.com/products/Enalaprilat.html	C18H28N2O7	Dihydrate	MK-422 Dihydrate	O.O.CC(NC(CCC1=CC=CC=C1)C(O)=O)C(=O)N2CCCC2C(O)=O	-1.53	3	1	8
-6.32017	S2745	CHIR-98014	h2	L1100-11	in 10mM DMSO	GSK-3	PI3K/Akt/mTOR	CHIR-98014 is a potent GSK-3α/β inhibitor with IC50 of 0.65 nM/0.58 nM in cell-free assays, with the ability to distinguish GSK-3 from its closest homologs Cdc2 and ERK2.	486.31	252935-94-7	8	16.45	<1	0	http://selleckchem.com/products/chir-98014.html	C20H17Cl2N9O2	free base	CT98014	NC1=NC(=CC=C1[N+]([O-])=O)NCCNC2=NC=C([N]3C=CN=C3)C(=N2)C4=CC=C(Cl)C=C4Cl	3.859	4	3	8			S1662	Isradipine	a7	L1100-05	in 10mM DMSO	Calcium Channel	Transmembrane Transporters	Isradipine is a potent and selective L-type voltage-gated calcium channel blocker, used to treat high blood pressure.	371.39	75695-93-1	74	199.25	<1		http://selleckchem.com/products/Isradipine(Dynacirc).html	C19H21N3O5	free base	PN 200-110	COC(=O)C1=C(C)NC(=C(C1C2=CC=CC3=NON=C23)C(=O)OC(C)C)C	2.168	7	1	6
-6.31882	S8100	K03861	b8	L1100-33	in 10mM DMSO	CDK	Cell Cycle	K03861 is a type II CDK2 inhibitor with Kd of 50 nM, 18.6 nM, 15.4 nM, and 9.7 nM for CDK2(WT), CDK2(C118L), CDK2(A144C), and CDK2(C118L/A144C), respectlvely.	501.5	853299-07-7	100	199.4	<1	0	http://selleckchem.com/products/k03861.html	C24H26F3N7O2	free base	N/A	CN1CCN(CC1)CC2=CC=C(NC(=O)NC3=CC=C(OC4=NC(=NC=C4)N)C=C3)C=C2C(F)(F)F	3.591	4	3	7			S1673	Aminophylline	b7	L1100-05	in 10mM DMSO	PDE	Metabolism	Aminophylline is a competitive nonselective phosphodiesterase inhibitor with an IC50 of 0.12 mM and also a nonselective adenosine receptor antagonist.	420.43	317-34-0	53	126.06	84	199.8	http://selleckchem.com/products/Aminophylline(Truphylline).html	C16H24N10O4	Ethylenediamine	Phyllocontin	CN1C(=O)N(C)C2=C([NH]C=N2)C1=O.CN3C(=O)N(C)C4=C([NH]C=N4)C3=O.NCCN	-2.089	6	4	1
-6.31798	S0071	RU-301	a4	L1100-44	in 10mM DMSO	Axl	Protein Tyrosine Kinase	RU-301 is a pan-TAM receptor (Axl, Tyro3 and Mertk) inhibitor that blocks the Axl receptor dimerization site with Kd of 12 μM and IC50 of 10 μM, respectively.	480.46	1110873-99-8	96	199.81	<1	0	http://www.selleckchem.com/products/ru-301.html	C21H19F3N4O4S	free base	N/A	CC1=NOC(=C1)CSC2=CC=CC=C2C(=O)NCCNC3=CC=C(C=C3[N+]([O-])=O)C(F)(F)F	4.272	3	2	10			S1677	Chloramphenicol	c7	L1100-05	in 10mM DMSO	Anti-infection	Microbiology	Chloramphenicol is a bacteriostatic by inhibiting protein synthesis.	323.13	56-75-7	65	201.16	<1		http://selleckchem.com/products/Chloramphenicol(Chloromycetin).html	C11H12Cl2N2O5	free base	Chloromycetin	OCC(NC(=O)C(Cl)Cl)C(O)C1=CC=C(C=C1)[N+]([O-])=O	1.025	1	3	6
-6.3176	S8022	Empagliflozin (BI 10773)	b3	L1100-33	in 10mM DMSO	SGLT	GPCR & G Protein	Empagliflozin (BI-10773) is a potent and selective SGLT-2 inhibitor with IC50 of 3.1 nM, exhibits >300-fold selectivity over SGLT-1, 4, 5 and 6. Phase 3.	450.91	864070-44-0	90	199.6	<1	0	http://selleckchem.com/products/empagliflozin-bi10773.html	C23H27ClO7	free base	N/A	OCC1OC(C(O)C(O)C1O)C2=CC(=C(Cl)C=C2)CC3=CC=C(OC4CCOC4)C=C3	1.839	3	4	6			S1680	Disulfiram	d7	L1100-05	in 10mM DMSO	Dehydrogenase	Metabolism	Disulfiram is a specific inhibitor of aldehyde-dehydrogenase (ALDH1), used for the treatment of chronic alcoholism by producing an acute sensitivity to alcohol.	296.54	97-77-8	59	198.96	<1		http://selleckchem.com/products/Disulfiram(Antabuse).html	C10H20N2S4	free base	NSC 190940	CCN(CC)C(=S)SSC(=S)N(CC)CC	5.6	0	0	9
-6.3174	S2624	OSI-027	c4	L1100-10	in 10mM DMSO	mTOR	PI3K/Akt/mTOR	OSI-027 is a selective and potent dual inhibitor of mTORC1 and mTORC2 with IC50 of 22 nM and 65 nM in cell-free assays, and more than 100-fold selectivity observed for mTOR than PI3Kα, PI3Kβ, PI3Kγ or DNA-PK. Phase 1.	406.44	936890-98-1	18	44.29	<1	0	http://selleckchem.com/products/OSI027.html	C21H22N6O3	free base	ASP4786	COC1=CC=CC2=C1[NH]C(=C2)C3=C4[N](N=CN=C4N)C(=N3)C5CCC(CC5)C(O)=O	3.376	5	2	4			S1681	Mesalamine	e7	L1100-05	in 10mM DMSO	IκB/IKK,Immunology & Inflammation related	NF-κB	Mesalamine is a specific inhibitor of TNFα-induced IKK activity, used to treat inflammatory bowel disease.	153.14	89-57-6	31	202.43	<1		http://selleckchem.com/products/Mesalamine(Lialda).html	C7H7NO3	free base	5-Aminosalicylic acid	NC1=CC=C(O)C(=C1)C(O)=O	0.471	1	2	1
-6.31716	S6746	APD668	b6	L1100-41	in 10mM DMSO	GPR	Endocrinology & Hormones	APD668 is a potent GPR119 agonist with EC50s of 2.7 and 33 nM for human and rat forms, respectively.	477.51	832714-46-2	96	201.04	<1	0	http://www.selleck.cn/products/apd668.html	C21H24FN5O5S	Free Base	JNJ28630368	CC(C)OC(=O)N1CCC(CC1)OC2=NC=NC3=C2C=N[N]3C4=CC=C(C=C4F)[S](C)(=O)=O	2.67	8	0	6			S1683	Ipratropium Bromide	f7	L1100-05	in 10mM DMSO	AChR	Neuronal Signaling	Ipratropium Bromide is an antagonist of M3 type muscarinic acetylcholine receptors, used for the treatment of chronic obstructive pulmonary disease (COPD).	412.37	22254-24-6	83	201.28	83	201.28	http://selleckchem.com/products/Ipratropium-bromide.html	C20H30BrNO3	Bromide	N/A	[Br-].CC(C)[N+]1(C)C2CCC1CC(C2)OC(=O)C(CO)C3=CC=CC=C3	-1.326	2	1	6
-6.3158	S7941	NCT-501	c7	L1100-32	in 10mM DMSO	Dehydrogenase	Metabolism	NCT-501 is a potent and selective inhibitor of Aldehyde Dehydrogenase 1A1 (ALDH1A1) with IC50 of 40 nM.	416.52	1802088-50-1	32	76.83	<1	0	http://selleckchem.com/products/nct-501.html	C21H32N6O3	free base	N/A	CC(C)CC[N]1C(=NC2=C1C(=O)N(C)C(=O)N2C)CN3CCN(CC3)C(=O)C4CC4	1.722	4	0	6			S1685	Sulfanilamide	g7	L1100-05	in 10mM DMSO	Anti-infection	Microbiology	Sulfanilamide (Sulphanilamide) is a competitive inhibitor for bacterial enzyme dihydropteroate synthetase with IC50 of 320 μM.	172.2	63-74-1	34	197.44	<1		http://selleckchem.com/products/Sulfanilamide.html	C6H8N2O2S	free base	N/A	NC1=CC=C(C=C1)[S](N)(=O)=O	-0.212	2	2	1
-6.31535	S0328	MMAF	g2	L1100-43	in 10mM DMSO	Microtubule Associat	Cytoskeletal Signaling	MMAF (Monomethylauristatin F) is a synthetic antineoplastic agent and a potent inhibitor of tubulin polymerization. MMAF (Monomethylauristatin F) is applied as a cytotoxic component of antibody-drug conjugates (ADCs) such as vorsetuzumab mafodotin, ABT-414 and SGN-CD19A.	731.96	745017-94-1	100	136.62	100	136.62	http://www.selleckchem.com/products/mmaf.html	C39H65N5O8	Free Base	Monomethylauristatin F	CCC(C)C(C(CC(=O)N1CCCC1C(OC)C(C)C(=O)NC(CC2=CC=CC=C2)C(O)=O)OC)N(C)C(=O)C(NC(=O)C(NC)C(C)C)C(C)C	0.827	7	3	21			S1693	Carbamazepine	h7	L1100-05	in 10mM DMSO	Sodium Channel,Autophagy	Transmembrane Transporters	Carbamazepine (Carbatrol) is a sodium channel blocker with IC50 of 131 μM in rat brain synaptosomes.	236.27	298-46-4	47	198.92	<1		http://selleckchem.com/products/Carbamazepine(Carbatrol).html	C15H12N2O	free base	NSC 169864	NC(=O)N1C2=C(C=CC=C2)C=CC3=C1C=CC=C3	2.679	1	1	0
-6.31494	S4935	Asunaprevir	g11	L1100-19	in 10mM DMSO	HCV Protease	Proteases	Asunaprevir is an orally bioavailable inhibitor of the hepatitis C virus enzyme serine protease NS3 that is necessary for protein processing required for viral replication.	748.29	630420-16-5	100	133.64	<1	0	http://selleckchem.com/products/asunaprevir.html	C35H46ClN5O9S	free base	BMS-650032	COC1=C2C=CC(=CC2=C(OC3CC(N(C3)C(=O)C(NC(=O)OC(C)(C)C)C(C)(C)C)C(=O)NC4(CC4C=C)C(=O)N[S](=O)(=O)C5CC5)N=C1)Cl	3.565	10	3	14			S1702	Didanosine	a8	L1100-05	in 10mM DMSO	Reverse Transcriptase	Microbiology	Didanosine is a reverse transcriptase inhibitor with an IC50 of 0.49 μM.	236.23	69655-05-6	47	198.96	<1		http://selleckchem.com/products/Didanosine(Videx).html	C10H12N4O3	free base	N/A	OCC1CCC(O1)[N]2C=NC3=C2N=CNC3=O	-0.844	4	2	2
-6.31381	S1033	Nilotinib (AMN-107)	h4	L1100-01	in 10mM DMSO	Bcr-Abl	Angiogenesis	Nilotinib (AMN-107) is a selective Bcr-Abl inhibitor with IC50 less than 30 nM in Murine myeloid progenitor cells.	529.52	641571-10-0	27	50.99	<1	0	http://selleckchem.com/products/Nilotinib.html	C28H22F3N7O	free base	N/A	CC1=C[N](C=N1)C2=CC(=CC(=C2)C(F)(F)F)NC(=O)C3=CC=C(C)C(=C3)NC4=NC=CC(=N4)C5=CN=CC=C5	5.084	5	2	7			S1703	Divalproex Sodium	b8	L1100-05	in 10mM DMSO	HDAC	Epigenetics	Divalproex Sodium, consisting of a compound of sodium valproate and valproic acid in a 1:1 molar relationship in an enteric coated form, is a HDAC inhibitor, used in the treatment for epilepsy.	310.41	76584-70-8	62	199.74	62	199.74	http://selleckchem.com/products/Divalproex-sodium.html	C16H31NaO4	Sodium Salt	N/A	[Na+].CCCC(CCC)C(O)=O.CCCC(CCC)C([O-])=O	4.025	1	0	10
-6.31346	S1522	Tosedostat (CHR2797)	c4	L1100-56	in 10mM DMSO	Aminopeptidase	Metabolism	Tosedostat (CHR2797) is an aminopeptidase inhibitor for LAP, PuSA and Aminopeptidase N with IC50 of 100 nM, 150 nM and 220 nM, respectively, and does not effectively inhibit either PILSAP, MetAP-2, LTA4 hydrolase, or MetAP-2. Phase 2.	406.47	238750-77-1	51	125.47	<1	0	http://www.selleckchem.com/products/CHR-2797(Tosedostat).html	C21H30N2O6	Free base	0	CC(C)CC(C(O)C(=O)NO)C(=O)NC(C(=O)OC1CCCC1)C2=CC=CC=C2	2.406	4	3	10			S1704	Emtricitabine	c8	L1100-05	in 10mM DMSO	Reverse Transcriptase	Microbiology	Emtricitabine (FTC) is a new nucleoside agent that has activity against both human immunodeficiency virus (HIV) and hepatitis B virus. It is a reverse transcriptase inhibitor. Intracellular half-life is 39 h.	247.25	143491-57-0	49	198.18	49	198.18	http://selleckchem.com/products/Emtricitabine.html	C8H10FN3O3S	free base	N/A	NC1=NC(=O)N(C=C1F)C2CSC(CO)O2	-0.68	3	2	2
-6.31152	S9117	(20S)Ginsenoside Rg2	f10	L1100-42	in 10mM DMSO	Others	Others	(20S)Ginsenoside Rg2, a constituent existing in red ginseng, has been reported to exert strong inhibitory action on various cancer cells.	785.01	52286-74-5	100	127.39	<1	0	http://www.selleck.cn/products/20s-ginsenoside-rg2.html	C42H72O13	Free Base	N/A	CC1OC(OC2C(O)C(O)C(CO)OC2OC3CC4(C)C(CC(O)C5C(CCC45C)C(C)(O)CCC=C(C)C)C6(C)CCC(O)C(C)(C)C36)C(O)C(O)C1O	2.014	4	8	9			S1705	Progesterone	d8	L1100-05	in 10mM DMSO	Estrogen/progestogen Receptor	Endocrinology & Hormones	Progesterone is an endogenous steroid hormone involved in the menstrual cycle, pregnancy, and embryogenesis of humans and other species. A potent agonist of the nuclear progesterone receptor (nPR) with Kd of 1 nM An agonist of the membrane progesterone receptors(mPRs) An antagonist of the σ1 receptor.	314.46	57-83-0	22	69.96	<1		http://selleckchem.com/products/Progesterone(Prometrium).html	C21H30O2	free base	N/A	CC(=O)C1CCC2C3CCC4=CC(=O)CCC4(C)C3CCC12C	3.86	2	0	1
-6.30985	S7004	EPZ005687	f10	L1100-63	in 2mM DMSO	Histone Methyltransferase	Epigenetics	EPZ005687 is a potent and selective inhibitor of EZH2 with Ki of 24 nM in a cell-free assay, 50-fold selectivity against EZH1 and 500-fold selectivity against 15 other protein methyltransferases.	539.67	1396772-26-1	2	3.71	<1	0	http://selleckchem.com/products/epz005687.html	C32H37N5O3	Free Base	N/A	CC1=CC(=C(CNC(=O)C2=CC(=CC3=C2C=N[N]3C4CCCC4)C5=CC=C(CN6CCOCC6)C=C5)C(=O)N1)C	3.919	4	2	7			S1706	Lamivudine	e8	L1100-05	in 10mM DMSO	Reverse Transcriptase	Microbiology	Lamivudine is a potent nucleoside analog reverse transcriptase inhibitor, used for treatment of chronic HBV and HIV/AIDS. It works by blocking the HIV reverse transcriptase and hepatitis B virus polymerase.	229.26	134678-17-4	46	200.65	46	200.65	http://selleckchem.com/products/Lamivudine(Epivir).html	C8H11N3O3S	free base	GR109714X	NC1=NC(=O)N(C=C1)C2CSC(CO)O2	-0.59	3	2	2
-6.3074	S4904	JZL184	h10	L1100-19	in 10mM DMSO	Lipase	Metabolism	JZL 184 is the first selective inhibitor of monoacylglycerol lipase (MAGL) with IC50 of 8 nM.	520.49	1101854-58-3	100	192.13	<1	0	http://selleckchem.com/products/jzl184.html	C27H24N2O9	free base	N/A	OC(C1CCN(CC1)C(=O)OC2=CC=C(C=C2)[N+]([O-])=O)(C3=CC=C4OCOC4=C3)C5=CC=C6OCOC6=C5	4.292	6	0	6			S1712	Deferasirox	f8	L1100-05	in 10mM DMSO	P450 (e.g. CYP17)	Proteases	Deferasirox is an iron chelator, also a cytochrome P450 3A4 inducer, Cytochrome P450 2C8 inhibitor, and Cytochrome P450 1A2 inhibitor.	373.36	201530-41-8	74	198.2	<1		http://selleckchem.com/products/Deferasirox(Exjade).html	C21H15N3O4	free base	CGP-72670, ICL-670	OC(=O)C1=CC=C(C=C1)[N]2N=C(N=C2C3=CC=CC=C3O)C4=CC=CC=C4O	4.063	3	2	4
-6.30425	S9061	Hydroxy safflor yellow A	c5	L1100-38	in 10mM DMSO	Others	Others	Hydroxysafflor yellow A can effectively protect the liver of rats from long-term alcohol injury, which relates with the enhanced antioxidant capacity of liver tissues and inhibition of TGF-β1 expression. Hydroxysafflor yellow A attenuates inflammatory response in ALI mice through inhibition of TLR 4-dependent signaling pathways. Hydroxysafflor yellow A shows inhibitory action on adipogenesis, whi…	612.53	78281-02-4	10	16.33	0	0	0	C27H32O16	free base	2, 4-Di-b-D-glucopyranosyl-3, 4, 5-trihydroxy-6-[(2E)-3-(4-hydroxyphenyl-1-oxo-2-propen-1-yl)-2, 5-cyclohexadien-1-one; Safflomin A	OCC1OC(C(O)C(O)C1O)C2=C(O)C(O)(C3OC(CO)C(O)C(O)C3O)C(=C(C(=O)\C=C\C4=CC=C(O)C=C4)C2=O)O	-4.096	4	11	7			S1713	Piroxicam	g8	L1100-05	in 10mM DMSO	COX	Neuronal Signaling	Piroxicam is a non-selective COX inhibitor, used in the treatment of rheumatoid and osteoarthritis.	331.35	36322-90-4	66	199.19	<1		http://selleckchem.com/products/Piroxicam(Feldene).html	C15H13N3O4S	free base	CP 16171	CN1C(=C(O)C2=C(C=CC=C2)[S]1(=O)=O)C(=O)NC3=NC=CC=C3	0.501	4	2	2
-6.30209	S8933	ONO-7475	b2	L1100-44	in 10mM DMSO	TAM Receptor	Protein Tyrosine Kinase	ONO-7475 is a potent, selective, and orally active novel inhibitor of Anexelekto(Axl)/MER tyrosine kinase with IC50 of 0.7 nM and 1.0 nM for AXL and MER, respectively. ONO-7475 suppresses the emergence and maintenance of tolerant cells to the initial EGFR-TKIs, osimertinib or dacomitinib, in AXL-overexpressing EGFR-mutated NSCLC cells. ONO-7475 arrests growth and kills FMS-like tyrosine kinase 3-…	562.57	1646839-59-9	100	177.76	<1	0	http://www.selleckchem.com/products/ono-7475.html	C32H26N4O6	Free Base	N/A	COC1=CC2=C(C=C1OC)C(=CC=N2)OC3=CN=C(NC(=O)C4=CC5=C(CCCC5=O)N(C4=O)C6=CC=CC=C6)C=C3	3.872	8	1	7			S1714	Gemcitabine	h8	L1100-05	in 10mM DMSO	Autophagy,DNA/RNA Synthesis	DNA Damage	Gemcitabine, a nucleic acid synthesis inhibitor, is a very potent and specific deoxycytidine analogue, used as chemotherapy.	263.2	95058-81-4	52	197.57	52	197.57	http://selleckchem.com/products/Gemcitabine(Gemzar).html	C9H11F2N3O4	Free Base	LY-188011, NSC 613327	NC1=NC(=O)N(C=C1)C2OC(CO)C(O)C2(F)F	-1.394	3	3	2
-6.30176	S8945	BAY-1816032	e2	L1100-44	in 10mM DMSO	Others	Others	BAY-1816032 is a potent and oral available inhibitor of budding uninhibited by benzimidazoles 1 (BUB1) kinase with IC50 of 6.1 nM for recombinant catalytic domain of human BUB1. BAY-1816032 has antitumor activity.	534.51	1891087-61-8	50	93.54	<1	0	http://www.selleckchem.com/products/bay-1816032.html	C27H24F2N6O4	Free Base	N/A	COC1=C(NC2=NC(=NC=C2OC)C3=N[N](CC4=C(F)C=C(OCCO)C=C4F)C5=C3C=CC=C5)C=CN=C1	4.294	7	2	10			S1717	Fomepizole	a9	L1100-05	in 10mM DMSO	Dehydrogenase	Metabolism	Fomepizole is a competitive inhibitor of alcohol dehydrogenase, the enzyme that catalyzes the initial steps in the metabolism of ethylene glycol and methanol to their toxic metabolites.	82.1	7554-65-6	The physical form of the compound is liquid, which can be dissolved in any proportion.				http://selleckchem.com/products/Fomepizole(Antizol).html	C4H6N2	free base	4-methylpyrazole, Antizol, Antizol-Vet	CC1=C[NH]N=C1	0.76	1	1	0
-6.30174	S7049	Oprozomib (ONX 0912)	g3	L1100-26	in 10mM DMSO	Proteasome	Proteases	Oprozomib (ONX 0912) is an orally bioavailable inhibitor for CT-L activity of 20S proteasome β5/LMP7 with IC50 of 36 nM/82 nM. Phase 1/2.	532.61	935888-69-0	100	187.75	<1	0	http://selleckchem.com/products/oprozomib-onx-0912.html	C25H32N4O7S	free base	N/A	COCC(NC(=O)C(COC)NC(=O)C1=CN=C(C)S1)C(=O)NC(CC2=CC=CC=C2)C(=O)C3(C)CO3	-0.202	8	3	14			S1718	Adefovir Dipivoxil	b9	L1100-05	in 10mM DMSO	Reverse Transcriptase	Microbiology	Adefovir Dipivoxil is a reverse transcriptase inhibitor, used in the treatment of chronic hepatitis B virus (HBV).	501.47	142340-99-6	100	199.41	<1		http://selleckchem.com/products/Adefovir-Dipivoxil(Preveon).html	C20H32N5O8P	free base	N/A	CC(C)(C)C(=O)OCO[P](=O)(COCC[N]1C=NC2=C1N=CN=C2N)OCOC(=O)C(C)(C)C	1.666	10	1	15
-6.30172	S8818	V-9302	e11	L1100-37	in 10mM DMSO	Amino acid transport	Transmembrane Transporters	V-9302 is a competitive small molecule antagonist of transmembrane glutamine flux, that selectively and potently targets the amino acid transporter ASCT2 (SLC1A5) with an IC50 value of 9.6 μM for inhibition of glutamine uptake in HEK-293 cells.	538.68	1855871-76-9	100	185.64	100	185.64	http://www.selleck.cn/products/v-9302.html	C34H38N2O4	free base	N/A	CC1=CC(=CC=C1)COC2=C(CN(CCC(N)C(O)=O)CC3=CC=CC=C3OCC4=CC=CC(=C4)C)C=CC=C2	3.409	3	1	14			S1719	Zalcitabine	c9	L1100-05	in 10mM DMSO	Reverse Transcriptase	Microbiology	Zalcitabine is a nucleoside analog HIV reverse transcriptase inhibitor (NARTI).	211.22	7481-89-2	7	33.14	42	198.84	http://selleckchem.com/products/Zalcitabine.html	C9H13N3O3	free base	NSC 606170, Ro 24-2027/000	NC1=NC(=O)N(C=C1)C2CCC(CO)O2	-0.991	3	2	2
-6.30148	S1108	TAE684 (NVP-TAE684)	e2	L1100-63	in 2mM DMSO	ALK	Protein Tyrosine Kinase	TAE684 (NVP-TAE684) is a potent and selective ALK inhibitor with IC50 of 3 nM in a cell-free assay, 100-fold more sensitive for ALK than InsR.	614.2	761439-42-3	3	4.88	<1	0	http://selleckchem.com/products/NVP-TAE684.html	C30H40ClN7O3S	Free Base	N/A	COC1=C(NC2=NC=C(Cl)C(=N2)NC3=C(C=CC=C3)[S](=O)(=O)C(C)C)C=CC(=C1)N4CCC(CC4)N5CCN(C)CC5	5.342	5	2	9			S1721	Azathioprine	d9	L1100-05	in 10mM DMSO	Rho	Cell Cycle	Azathioprine is an immunosuppressive drug, inhibiting purine synthesis and GTP-binding protein Rac1 activation, used in the treatment of organ transplantation and autoimmune diseases.	277.26	446-86-6	54	194.76	<1		http://selleckchem.com/products/Azathioprine(Azasan).html	C9H7N7O2S	free base	N/A	C[N]1C=NC(=C1SC2=C3[NH]C=NC3=NC=N2)[N+]([O-])=O	1.071	4	1	3
-6.30147	S8572	Amcasertib (BBI503)	c5	L1100-36	in 10mM DMSO	Stemness kinase	Stem Cells & Wnt	Amcasertib (BBI503), a first-in-class cancer stemness kinase inhibitor, is claimed to inhibit Nanog and other CSC pathways by targeting kinases with potential anticancer activity.	539.69	1129403-56-0	14	25.94	<1	0	http://selleckchem.com/products/amcasertib-bbi503.html	C31H33N5O2S	free base	N/A	CCN(CC)CCNC(=O)C1=C(C)[NH]C(=C1C)\C=C/2C(=O)NC3=CC=C(C=C23)C4=CSC(=N4)C5=CC=CC=C5	5.119	3	3	9			S1723	Indomethacin	e9	L1100-05	in 10mM DMSO	COX	Neuronal Signaling	Indomethacin is a nonselective COX1 and COX2 inhibitor with IC50 of 0.1 μg/mL and 5 μg/mL, respectively, used to reduce fever, pain, stiffness, and swelling.	357.79	53-86-1	72	201.24	<1		http://selleckchem.com/products/Indomethacin(Indocid).html	C19H16ClNO4	free base	N/A	COC1=CC=C2[N](C(=C(CC(O)=O)C2=C1)C)C(=O)C3=CC=C(Cl)C=C3	4.235	3	0	4
-6.30062	S7998	Entrectinib (RXDX-101)	h10	L1100-32	in 10mM DMSO	Trk receptor,ALK	Protein Tyrosine Kinase	Entrectinib (RXDX-101) is an orally bioavailable pan-TrkA/B/C, ROS1 and ALK inhibitor with IC50 ranging between 0.1 and 1.7 nM. Phase 2.	560.64	1108743-60-7	100	178.37	<1	0	http://selleckchem.com/products/entrectinib-rxdx-101.html	C31H34F2N6O2	free base	NMS-E628	CN1CCN(CC1)C2=CC=C(C(=O)NC3=N[NH]C4=C3C=C(CC5=CC(=CC(=C5)F)F)C=C4)C(=C2)NC6CCOCC6	4.952	3	3	7			S1725	Terbinafine	f9	L1100-05	in 10mM DMSO	Anti-infection	Microbiology	Terbinafine is used to treat infections caused by a fungus. It works by killing the fungus or preventing its growth.	291.43	91161-71-6	58	199.02	<1		http://selleckchem.com/products/Terbinafine(Lamisil).html	C21H25N	Free Base	SF 86-327	CN(C\C=C\C#CC(C)(C)C)CC1=CC=CC2=CC=CC=C12	5.335	0	0	6
-6.29859	S1220	OSI-930	e11	L1100-02	in 10mM DMSO	c-Kit,CSF-1R,VEGFR	Protein Tyrosine Kinase	OSI-930 is a potent inhibitor of Kit, KDR and CSF-1R with IC50 of 80 nM, 9 nM and 15 nM, respectively also potent to Flt-1, c-Raf and Lck and low activity against PDGFRα/β, Flt-3 and Abl. Phase 1.	443.44	728033-96-3	89	200.7	<1	0	http://selleckchem.com/products/OSI-930.html	C22H16F3N3O2S	free base	N/A	FC(F)(F)OC1=CC=C(NC(=O)C2=C(NCC3=CC=NC4=CC=CC=C34)C=CS2)C=C1	6.266	3	2	7			S1734	Meloxicam	g9	L1100-05	in 10mM DMSO	COX	Neuronal Signaling	Meloxicam is a selective COX inhibitor, used to relieve pain and fever effects.	351.4	71125-38-7	30	85.37	<1		http://selleckchem.com/products/Meloxicam(Mobic).html	C14H13N3O4S2	free base	N/A	CN1C(=C(O)C2=C(C=CC=C2)[S]1(=O)=O)C(=O)NC3=NC=C(C)S3	0.255	4	2	2
-6.29797	S2760	Canagliflozin	d4	L1100-11	in 10mM DMSO	SGLT	GPCR & G Protein	Canagliflozin is a highly potent and selective SGLT2 inhibitor for hSGLT2 with IC50 of 2.2 nM in a cell-free assay, exhibits 413-fold selectivity over hSGLT1.	444.52	842133-18-0	88	197.97	<1	0	http://selleckchem.com/products/canagliflozin.html	C24H25FO5S	free base	TA 7284, JNJ 28431754	CC1=C(CC2=CC=C(S2)C3=CC=C(F)C=C3)C=C(C=C1)C4OC(CO)C(O)C(O)C4O	3.446	1	4	5			S1736	Methocarbamol	h9	L1100-05	in 10mM DMSO	Carbonic Anhydrase	Metabolism	Methocarbamol is a carbonic anhydrase inhibitor, used as a central muscle relaxant to treat skeletal muscle spasms.	241.24	532-03-6	48	198.97	2	8.29	http://selleckchem.com/products/Methocarbamol(Robaxin).html	C11H15NO5	free base	AHR 85	COC1=C(OCC(O)COC(N)=O)C=CC=C1	0.916	4	2	7
-6.29629	S8755	AZ304	b7	L1100-37	in 10mM DMSO	Raf	MAPK	AZ304 is a synthetic inhibitor designed to interact with the ATP-binding site of wild type and V600E mutant BRAF with IC50 values of 79 nM and 38 nM, respectively. It also inhibits CRAF, p38 and CSF1R at sub 100 nM potencies.	451.52	942507-42-8	90	199.33	<1	0	http://www.selleck.cn/products/az304.html	C27H25N5O2	free base	N/A	COC1=CC2=C(C=C1)C(=NC=N2)NC3=CC(=CC=C3C)NC(=O)C4=CC=CC(=C4)C(C)(C)C#N	5.524	4	2	6			S1738	Telmisartan	a10	L1100-05	in 10mM DMSO	RAAS	Endocrinology & Hormones	Telmisartan is an angiotensin II receptor antagonist (ARB) used in the management of hypertension.	514.62	144701-48-4	13	25.26	<1		http://selleckchem.com/products/Telmisartan(Micardis).html	C33H30N4O2	free base	BIBR 277	CCCC1=NC2=C(C=C(C=C2C)C3=NC4=C(C=CC=C4)[N]3C)[N]1CC5=CC=C(C=C5)C6=CC=CC=C6C(O)=O	7.799	3	0	7
-6.29599	S8821	GSK3179106	f11	L1100-37	in 10mM DMSO	c-RET	Apoptosis	GSK3179106 is a potent, selective, and gut-restricted pyridone hinge binder small molecule RET kinase inhibitor with a RET IC50 of 0.3 nM and is efficacious in vivo.	467.41	1627856-64-7	93	198.97	<1	0	http://www.selleck.cn/products/gsk3179106.html	C22H21F4N3O4	Free Base	N/A	CCOC1=CC(=O)NC=C1C2=CC=C(CC(=O)NC3=NOC(=C3)C(C)(C)C(F)(F)F)C(=C2)F	3.357	5	2	8			S1739	Thiabendazole	b10	L1100-05	in 10mM DMSO	P450 (e.g. CYP17)	Metabolism	Thiabendazole inhibits the mitochondrial helminth-specific enzyme, fumarate reductase, with anthelminthic property, used as an anthelmintic and fungicide agent. It is a potent inhibitor of cytochrome P450 1A2 (CYP1A2).	201.25	148-79-8	40	198.76	<1		http://selleckchem.com/products/Thiabendazole.html	C10H7N3S	free base	N/A	[NH]1C2=C(C=CC=C2)N=C1C3=CSC=N3	2.154	2	1	1
-6.29551	S1556	PHT-427	g11	L1100-04	in 10mM DMSO	Akt,PDK	PI3K/Akt/mTOR	PHT-427 is a dual Akt and PDPK1 inhibitor (high affinity binding for the PH domains of Akt and PDPK1) with Ki of 2.7 μM and 5.2 μM, respectively.	409.61	1191951-57-1	82	200.19	<1	0	http://selleckchem.com/products/PHT-427.html	C20H31N3O2S2	free base	CS-0223	CCCCCCCCCCCCC1=CC=C(C=C1)[S](=O)(=O)NC2=NN=CS2	6.296	4	1	14			S1742	Nevirapine	c10	L1100-05	in 10mM DMSO	Reverse Transcriptase	Microbiology	Nevirapine is a non-nucleoside reverse transcriptase inhibitor (NNRTI) used to treat HIV-1 infection and AIDS.	266.3	129618-40-2	53	199.02	<1		http://selleckchem.com/products/Nevirapine(Viramune).html	C15H14N4O	free base	NSC 641530	CC1=CC=NC2=C1NC(=O)C3=C(N=CC=C3)N2C4CC4	2.293	3	1	1
-6.29368	S8848	TAS-120	f8	L1100-41	in 10mM DMSO	FGFR	Protein Tyrosine Kinase	TAS-120 is an irreversible fibroblast growth factor receptor (FGFR) inhibitor which inhibits all 4 subtypes of FGFR with enzyme IC50 values of 3.9 nM, 1.3 nM, 1.6 nM and 8.3 nM for FGFR1, FGFR2, FGFR3 and FGFR4 respectively.	418.45	1448169-71-8	84	200.74	<1	0	http://www.selleck.cn/products/tas-120.html	C22H22N6O3	Free Base	N/A	COC1=CC(=CC(=C1)C#CC2=N[N](C3CCN(C3)C(=O)C=C)C4=NC=NC(=C24)N)OC	2.402	6	1	6			S1743	NEXIUM (esomeprazole magnesium)	d10	L1100-05	in 10mM DMSO	Proton Pump	Transmembrane Transporters	Esomeprazole Magnesium is a proton pump inhibitor to reduce gastric acid secretion.	713.12	161973-10-0	143	200.53	<1		http://selleckchem.com/products/nexium-esomeprazole-magnesium.html	C34H36MgN6O6S2	Magnesium salt	N/A	[Mg++].COC1=CC2=C([N-]C(=N2)[S](=O)CC3=C(C)C(=C(C)C=N3)OC)C=C1.COC4=CC5=C([N-]C(=N5)[S](=O)CC6=NC=C(C)C(=C6C)OC)C=C4	6.1	10	0	10
-6.29344	S6544	SR-3029	h7	L1100-25	in 10mM DMSO	Casein Kinase	Metabolism	SR-3029 is a potent and selective casein kinase 1δ/1ε (CK1δ/ε) inhibitor with IC50 values of 44 and 260 nM for CK1δ and CK1ε, respectively.	480.45	1454585-06-8	47	97.82	<1	0	http://www.selleck.cn/products/sr-3029.html	C23H19F3N8O	free base	N/A	FC1=CC(=CC=C1)[N]2C=NC3=C2N=C(N=C3NCC4=NC5=C(F)C(=CC=C5[NH]4)F)N6CCOCC6	4.175	5	2	5			S1747	Nimodipine	e10	L1100-05	in 10mM DMSO	Autophagy,Calcium Channel	Transmembrane Transporters	Nimodipine is a dihydropyridine calcium channel blocker and an autophagy inhibitor, used in the treatment of high blood pressure.	418.44	66085-59-4	84	200.75	<1		http://selleckchem.com/products/Nimodipine(Nimotop).html	C21H26N2O7	free base	BAY E 9736	COCCOC(=O)C1=C(C)NC(=C(C1C2=CC=CC(=C2)[N+]([O-])=O)C(=O)OC(C)C)C	2.361	5	1	10
-6.29065	S7164	GSK343	d11	L1100-63	in 2mM DMSO	Histone Methyltransf	Epigenetics	GSK343 is a potent and selective EZH2 inhibitor with IC50 of 4 nM in a cell-free assay, showing 60 fold selectivity against EZH1, and >1000 fold selectivity against other histone methyltransferases.	541.69	1346704-33-3	2	3.69	<1	0	http://www.selleck.cn/products/gsk343.html	C31H39N7O2	Free Base	N/A	CCCC1=C(CNC(=O)C2=CC(=CC3=C2C=N[N]3C(C)C)C4=CC(=NC=C4)N5CCN(C)CC5)C(=O)NC(=C1)C	3.902	4	2	8			S1748	Nisoldipine	f10	L1100-05	in 10mM DMSO	Calcium Channel	Transmembrane Transporters	Nisoldipine (Sular) is a calcium channel blocker belonging to the dihydropyridines class, specific for L-type Cav1.2 with IC50 of 10 nM.	388.41	63675-72-9	77	198.24	<1		http://selleckchem.com/products/Nisoldipine(Sular).html	C20H24N2O6	free base	BAY K 5552	COC(=O)C1=C(C)NC(=C(C1C2=CC=CC=C2[N+]([O-])=O)C(=O)OCC(C)C)C	2.958	4	1	8
-6.28989	S7638	LDC1267	b7	L1100-30	in 10mM DMSO	TAM Receptor	Protein Tyrosine Kinase	LDC1267 is a highly selective TAM kinase inhibitor with IC50 of <5 nM, 8 nM, and 29 nM for Mer, Tyro3, and Axl, respectively. Displays lower activity against Met, Aurora B, Lck, Src, and CDK8.	560.55	1361030-48-9	100	178.4	<1	0	http://selleckchem.com/products/ldc1267.html	C30H26F2N4O5	free base	N/A	CCOC1=C[N](N=C1C(=O)NC2=CC=C(OC3=CC=NC4=CC(=C(OC)C=C34)OC)C(=C2)F)C5=CC=C(F)C=C5C	6.213	7	1	9			S1754	Oxybutynin	g10	L1100-05	in 10mM DMSO	AChR	Neuronal Signaling	Oxybutynin is a competitive antagonist of the M1, M2, and M3 subtypes of the muscarinic acetylcholine receptor, used to relieve urinary and bladder difficulties.	357.49	5633-20-5	71	198.61	<1		http://selleckchem.com/products/Oxybutynin(Ditropan).html	C22H31NO3	Free Base	N/A	CCN(CC)CC#CCOC(=O)C(O)(C1CCCCC1)C2=CC=CC=C2	4.646	2	0	10
-6.28912	S2183	BGJ398 (NVP-BGJ398|Infigratinib)	g10	L1100-07	in 10mM DMSO	FGFR	Angiogenesis	BGJ398 (NVP-BGJ398) is a potent and selective FGFR inhibitor for FGFR1/2/3 with IC50 of 0.9 nM/1.4 nM/1 nM in cell-free assays, >40-fold selective for FGFR versus FGFR4 and VEGFR2, and little activity to Abl, Fyn, Kit, Lck, Lyn and Yes. Phase 2.	560.48	872511-34-7	27	48.17	<1	0	http://www.selleck.cn/products/bgj398-nvp-bgj398.html	C26H31Cl2N7O3	Free Base	N/A	CCN1CCN(CC1)C2=CC=C(NC3=NC=NC(=C3)N(C)C(=O)NC4=C(Cl)C(=CC(=C4Cl)OC)OC)C=C2	5.342	5	2	8			S1756	Enoxacin	h10	L1100-05	in 10mM DMSO	Topoisomerase	DNA Damage	Enoxacin is an oral broad-spectrum fluoroquinolone antibacterial agent by inhibiting bacterial DNA gyrase and topoisomerase IV, used to treat a wide variety of infections.	320.32	74011-58-8	32	99.9	<1		http://selleckchem.com/products/Enoxacin(Penetrex).html	C15H17FN4O3	free base	AT-2266, CI919, Pd107779, NSC 629661	CCN1C=C(C(O)=O)C(=O)C2=CC(=C(N=C12)N3CCNCC3)F	-1.483	3	1	3
-6.28825	S4735	Salvianolic acid B	a4	L1100-19	in 10mM DMSO	Sirtuin	Epigenetics	Salvianolic acid B (Sal B), an antioxidant and free radical scavenging compound, is the most abundant bioactive compound extracted from the root of Salvia miltiorrhiza Bunge.	718.61	121521-90-2	100	139.16	100	139.16	http://selleckchem.com/products/salvianolic-acid-b.html	C36H30O16	free base	Lithospermate B	OC(=O)C(CC1=CC(=C(O)C=C1)O)OC(=O)/C=C/C2=CC=C(O)C3=C2C(C(O3)C4=CC=C(O)C(=C4)O)C(=O)OC(CC5=CC=C(O)C(=C5)O)C(O)=O	4.718	7	7	14			S1759	Pitavastatin Calcium	a11	L1100-05	in 10mM DMSO	HMG-CoA Reductase	Metabolism	Pitavastatin calcium, a novel member of the medication class of statins, is a calcium salt formulation of pitavastatin which is a highly effective HMG-CoA reductase inhibitor.	880.98	147526-32-7	51	57.89	<1		http://selleckchem.com/products/Pitavastatin-calcium(Livalo).html	C50H46CaF2N2O8	Calcium salt	NK-104, P-872441, itavastatin, nisvastatin	[Ca++].OC(CC(O)C=CC1=C(C2=CC=C(F)C=C2)C3=CC=CC=C3N=C1C4CC4)CC([O-])=O.OC(CC(O)C=CC5=C(C6=CC=C(F)C=C6)C7=CC=CC=C7N=C5C8CC8)CC([O-])=O	4.96	2	4	16
-6.28805	S1094	PF-04217903	b10	L1100-01	in 10mM DMSO	c-Met	Protein Tyrosine Kinase	PF-04217903 is a selective ATP-competitive c-Met inhibitor with IC50 of 4.8 nM in A549 cell line, susceptible to oncogenic mutations (no activity to Y1230C mutant). Phase 1.	372.38	956905-27-4	5	13.43	<1	0	http://selleckchem.com/products/PF-04217903.html	C19H16N8O	free base	N/A	OCC[N]1C=C(C=N1)C2=NC3=C(N=C2)N=N[N]3CC4=CC5=CC=CN=C5C=C4	1.561	6	1	5			S1760	Rifapentine	b11	L1100-05	in 10mM DMSO	DNA/RNA Synthesis	DNA Damage	Rifapentine is an antibiotic, which inhibits DNA-dependent RNA polymerase activity, used to treat tuberculosis.	877.03	61379-65-5	100	114.02	<1		http://selleckchem.com/products/Rifapentine(Priftin).html	C47H64N4O12	free base	MDL473	COC1\C=C\OC2(C)OC3=C(C2=O)C4=C(O)C(=C(NC(=O)\C(=C\C=C\C(C)C(O)C(C)C(O)C(C)C(OC(C)=O)C1C)C)C(=C4C(=C3C)O)O)\C=N\N5CCN(CC5)C6CCCC6	4.664	8	6	6
-6.28639	S8042	GW2580	a5	L1100-33	in 10mM DMSO	CSF-1R	Protein Tyrosine Kinase	GW2580 is a selective CSF-1R inhibitor for c-FMS with IC50 of 30 nM, 150- to 500-fold selective compared to b-Raf, CDK4, c-KIT, c-SRC, EGFR, ERBB2/4, ERK2, FLT-3, GSK3, ITK, JAK2 etc.	366.41	870483-87-7	48	131	<1	0	http://selleckchem.com/products/gw2580.html	C20H22N4O3	free base	SC-203877	COC1=CC=C(COC2=CC=C(CC3=C(N)N=C(N)N=C3)C=C2OC)C=C1	3.127	5	2	7			S1761	Suprofen	c11	L1100-05	in 10mM DMSO	COX	Neuronal Signaling	Suprofen is a dual COX-1/COX-2 inhibitor, used as a non-steroidal anti-inflammatory analgesic and antipyretic.	260.31	40828-46-4	52	199.76	<1		http://selleckchem.com/products/Suprofen(Profenal).html	C14H12O3S	free base	N/A	CC(C(O)=O)C1=CC=C(C=C1)C(=O)C2=CC=CS2	3.314	2	0	4
-6.28555	S1523	Voxtalisib (SAR245409, XL765) Analogue	b9	L1100-04	in 10mM DMSO	mTOR,PI3K	PI3K/Akt/mTOR	Voxtalisib (SAR245409, XL765) Analogue is a dual inhibitor of mTOR/PI3K, mostly for p110γ with IC50 of 9 nM also inhibits DNA-PK and mTOR. Phase 1/2.	599.66	1349796-36-6	12	20.01	<1	0	http://selleckchem.com/products/XL765(SAR245409).html	C31H29N5O6S	free base	N/A	COC1=CC(=CC(=C1)NC2=NC3=CC=CC=C3N=C2N[S](=O)(=O)C4=CC=C(NC(=O)C5=CC=C(C)C(=C5)OC)C=C4)OC	5.631	8	3	10			S1764	Rifampin	d11	L1100-05	in 10mM DMSO	DNA/RNA Synthesis	DNA Damage	Rifampin is a DNA-dependent RNA polymerase inhibitor, used to treat a number of bacterial infections.	822.94	13292-46-1	100	121.52	<1		http://selleckchem.com/products/Rifampin(Rifadin).html	C43H58N4O12	free base	Rimactane	COC1\C=C\OC2(C)OC3=C(C2=O)C4=C(O)C(=C(NC(=O)\C(=C\C=C\C(C)C(O)C(C)C(O)C(C)C(OC(C)=O)C1C)C)C(=C4C(=C3C)O)O)\C=N\N5CCN(C)CC5	3.262	8	6	5
-6.28347	S8936	VBIT-12	c2	L1100-44	in 10mM DMSO	Others	Others	VBIT-12 is a potent inhibitor of Voltage-dependent anion-selective channel 1 (VDAC1), directly interacting with purified VDAC1, reducing its channel conductance and preventing VDAC1 oligomerization.	417.5	2089227-65-4	83	198.8	2	4.79	http://www.selleckchem.com/products/vbit-12.html	C25H27N3O3	Free Base	N/A	OC(=O)CNC(=O)C1(CCN(CC1)CC2=CC=CC3=C2C=CC=C3)NC4=CC=CC=C4	-0.183	2	2	7			S1774	Thioguanine	e11	L1100-05	in 10mM DMSO	DNA Methyltransferase	Epigenetics	Thioguanine, a purine antimetabolite, inhibits DNMT1 activity through ubiquitin-targeted degradation, used in the treatment of acute lymphoblastic leukemia, autoimmune disorders (e.g., Crohn's disease, rheumatoid arthritis) and organ transplant recipients.	167.19	154-42-7	9	53.83	<1		http://selleckchem.com/products/Thioguanine.html	C5H5N5S	free base	N/A	NC1=NC(=S)C2=C(N1)N=C[NH]2	0.236	2	3	0
-6.28302	S7043	Ko143	c7	L1100-45	in 10mM DMSO	BCRP	Transmembrane Transporters	KO143 is a potent and relatively selective ATP-binding cassette sub-family G member 2 (ABCG2/BCRP) inhibitor. KO143 decreases the ATPase activity of ABCG2 with IC50 of 9.7 nM.	469.57	461054-93-3	94	200.18	<1	0	http://www.selleckchem.com/products/ko143.html	C26H35N3O5	free base	N/A	COC1=CC2=C(C=C1)C3=C([NH]2)C(CC(C)C)N4C(C3)C(=O)NC(CCC(=O)OC(C)(C)C)C4=O	3.533	5	2	8			S1782	Azacitidine	f11	L1100-05	in 10mM DMSO	DNA Methyltransferase	DNA Damage	Azacitidine is a nucleoside analogue of cytidine that specifically inhibits DNA methylation by trapping DNA methyltransferases.	244.2	320-67-2	48	196.56	<1		http://selleckchem.com/products/Azacitidine(Vidaza).html	C8H12N4O5	free base	NSC 102816	NC1=NC(=O)N(C=N1)C2OC(CO)C(O)C2O	-2.505	4	4	2
-6.28192	S7411	Ascomycin (FK520)	f10	L1100-28	in 10mM DMSO	Anti-infection	Microbiology	Ascomycin (FK520), an FK-506 analog, is a neutral macrolide immunosuppressant, which prevents rejection after an organ transplant. Phase 3.	792.01	104987-12-4	100	126.26	<1	0	http://selleckchem.com/products/ascomycin-fk520.html	C43H69NO12	free base	FR 900520, Immunomycin	CCC1/C=C(C)/CC(C)CC(OC)C2OC(O)(C(C)CC2OC)C(=O)C(=O)N3CCCCC3C(=O)OC(C(C)C(O)CC1=O)\C(C)=C\C4CCC(O)C(C4)OC	4.766	9	2	6			S1784	Vidarabine	g11	L1100-05	in 10mM DMSO	DNA/RNA Synthesis	DNA Damage	Vidarabine is an antiviral drug by interfering with the synthesis of viral DNA, used to treat herpes simplex and varicella zoster viruses.	267.24	5536-17-4	53	198.32	3	11.23	http://selleckchem.com/products/Vidarabine(Vira-A).html	C10H13N5O4	free base	N/A	NC1=C2N=C[N](C3OC(CO)C(O)C3O)C2=NC=N1	-1.881	4	4	2
-6.27749	S8067	Vorapaxar	g6	L1100-33	in 10mM DMSO	Protease-activated Receptor	GPCR & G Protein	Vorapaxar (SCH 530348) is a potent and orally active thrombin receptor (PAR-1) antagonist with Ki of 8.1 nM.	492.58	618385-01-6	99	200.98	<1	0	http://selleckchem.com/products/vorapaxar.html	C29H33FN2O4	free base	SCH 530348, MK-5348	CCOC(=O)NC1CCC2C(C1)CC3C(C(C)OC3=O)C2\C=C\C4=CC=C(C=N4)C5=CC=CC(=C5)F	5.261	5	1	6			S1786	Verteporfin	h11	L1100-05	in 10mM DMSO	VDA,Hippo pathway	Angiogenesis	Verteporfin is a small molecule that inhibits TEAD–YAP association and YAP-induced liver overgrowth. It is also a potent second-generation photosensitizing agent derived from porphyrin.	718.79	129497-78-5	100	139.12	<1		http://selleckchem.com/products/Verteporfin(Visudyne).html	C41H42N4O8	free base	CL 318952	COC(=O)CCC1=C(C)C2=CC3=NC(=CC4=C(C)C(=C([NH]4)C=C5N=C(C=C1[NH]2)C(=C5C)CCC(O)=O)C=C)C6=CC=C(C(C(=O)OC)C36C)C(=O)OC	7.789	9	2	12
-6.27737	S9786	BDTX-189	e3	L1100-49	in 10mM DMSO	EGFR	Protein Tyrosine Kinase	BDTX-189 is a potent and selective inhibitor of allosteric EGFR and HER2 oncogenic mutations with Kd of 0.2 nM, 0.76 nM, 13 nM and 1.2 nM for EGFR, HER2, BLK and RIPK2, reapectively. BDTX-189 exhibits anticancer activity.	561.03	2414572-47-5	100	178.24	<1	0	http://www.selleckchem.com/products/bdtx-189.html	C29H29ClN6O4	Free Base	N/A	ClC1=C(OCC2=NC=CC=C2)C=CC(=C1)NC3=NC=NC4=C3C=C(NC(=O)C=C)C(=C4)OCCN5CCOCC5	4.401	7	2	11			S1787	Teniposide	a2	L1100-06	in 10mM DMSO	Topoisomerase	DNA Damage	Teniposide is a chemotherapeutic medication mainly used in the treatment of childhood acute lymphocytic leukemia (ALL).	656.65	29767-20-2	40	60.92	<1		http://selleckchem.com/products/Teniposide(Vumon).html	C32H32O13S	free base	NSC 122819, VM-26	COC1=CC(=CC(=C1O)OC)C2C3C(COC3=O)C(OC4OC5COC(OC5C(O)C4O)C6=CC=CS6)C7=CC8=C(OCO8)C=C27	2.516	10	3	6
-6.27701	S2923	Salubrinal	g7	L1100-12	in 10mM DMSO	PERK	Apoptosis	Salubrinal is a selective inhibitor of eIF2α dephosphorylation and inhibits ER stress-mediated apoptosis with EC50 of ~15 μM in a cell-free assay.	479.81	405060-95-9	95	198	<1	0	http://selleckchem.com/products/salubrinal.html	C21H17Cl3N4OS	free base	N/A	ClC(Cl)(Cl)C(NC(=O)\C=C\C1=CC=CC=C1)NC(=S)NC2=CC=CC3=C2N=CC=C3	5.82	2	3	8			S1789	Tetrabenazine (Xenazine)	b2	L1100-06	in 10mM DMSO	Dopamine Receptor	Neuronal Signaling	Tetrabenazine(Nitoman, Xenazine) acts primarily as a reversible high-affinity inhibitor of mono-amine uptake into granular vesicles of presynaptic neurons by binding selectively to VMAT-2 Also blocks dopamine D2 receptors, but this affinity is 1,000-fold lower than its affinity for VMAT-2.	317.42	58-46-8	58	182.72	<1		http://selleckchem.com/products/Tetrabenazine(Nitoman).html	C19H27NO3	free base	N/A	COC1=CC2=C(C=C1OC)C3CC(=O)C(CC(C)C)CN3CC2	3.365	3	0	4
-6.2761	E0454	ARN-19702	d8	L1100-52	in 10mM DMSO	NAAA	Others	ARN19702 is an orally active, reversible N-Acylethanolamine acid amidase(NAAA) inhibitor (IC50 on human NAAA = 230 nM) that produces remarkable protective effects against multiple sclerosis in mice.	447.55	1971937-18-4	89	198.86	<1	0	http://www.selleckchem.com/products/arn-19702.html	C21H22FN3O3S2	free base	0	CC[S](=O)(=O)C1=CC=CC=C1C(=O)N2CCN(CC2C)C3=NC4=CC=C(F)C=C4S3	3.956	4	0	4			S1790	Rifaximin	c2	L1100-06	in 10mM DMSO	DNA/RNA Synthesis	DNA Damage	Rifaximin is a RNA synthesis inhibitor by binding the β subunit of the bacterial DNA-dependent RNA polymerase, used to treat traveler's diarrhea caused by certain bacteria.	785.88	80621-81-4	47	59.81	<1		http://selleckchem.com/products/Rifaximin(Xifaxan).html	C43H51N3O11	free base	N/A	COC1\C=C\OC2(C)OC3=C(C2=O)C4=C(C(=C3C)O)C(=C(NC(=O)\C(=C/C=C/C(C)C(O)C(C)C(O)C(C)C(OC(C)=O)C1C)C)C5=C4N=C6C=C(C)C=C[N]56)O	4.805	8	5	3
-6.27566	S7122	XL888	e8	L1100-26	in 10mM DMSO	HSP (e.g. HSP90)	Cytoskeletal Signaling	XL888 is an ATP-competitive inhibitor of HSP90 with IC50 of 24 nM. Phase 1.	503.64	1149705-71-4	100	198.55	<1	0	http://selleckchem.com/products/xl888.html	C29H37N5O3	free base	N/A	CCC(C)NC1=C(C=C(C)C(=C1)C(=O)NC2CC3CCC(C2)N3C4=NC=C(C=C4)C(=O)C5CC5)C(N)=O	3.772	4	3	9			S1791	Bacitracin Zinc	d2	L1100-06	in 10mM DMSO	Anti-infection	Microbiology	Bacitracin is an antibiotic that interferes with the dephosphorylation of C55-isoprenyl pyrophosphate, a membrane carrier molecule that transports the building-blocks of the peptidoglycan bacterial cell wall outside of the inner membrane. It inhibits cleavage of Tyr from Met-enkephalin with IC50 of 10 μM.	1486.07	1405-89-6	100	67.29	<1		http://www.selleck.cn/products/bacitracin-zinc.html	C66H101N17O16SZn	Free Base	N/A	[Zn++].CCC(C)C(N)C1=NCC(S1)C(=O)NC(CC(C)C)C(=O)NC(CCC([O-])=O)C(=O)NC(C(C)CC)C(=O)NC2CCCCNC(=O)C(CC(N)=O)NC(=O)C(CC([O-])=O)NC(=O)C(CC3=C[NH]C=N3)NC(=O)C(CC4=CC=CC=C4)NC(=O)C(NC(=O)C(CCCN)NC2=O)C(C)CC	-3.993	14	15	31
-6.27557	S0302	F1063-0967	f2	L1100-43	in 10mM DMSO	phosphatase	Metabolism	F1063-0967 is an inhibitor of Dual-specificity phosphatase 26 (DUSP26) with IC50 of 11.62 μM.	484.59	613225-56-2	100	206.36	˂1	0	http://www.selleckchem.com/products/f1063-0967.html	C24H24N2O5S2	Free Base	N/A	CC1=CC=C(C=C1)\C=C2/SC(=S)N(CCCCCC(=O)NC3=CC(=C(C=C3)C(O)=O)O)C2=O	5.039	3	2	9			S1792	Simvastatin	e2	L1100-06	in 10mM DMSO	HMG-CoA Reductase	Metabolism	Simvastatin is a competitive inhibitor of HMG-CoA reductase with Ki of 0.1-0.2 nM in cell-free assays.	418.57	79902-63-9	83	198.29	<1		http://selleckchem.com/products/Simvastatin(Zocor).html	C25H38O5	free base	MK-0733	CCC(C)(C)C(=O)OC1CC(C)C=C2C=CC(C)C(CCC3CC(O)CC(=O)O3)C12	4.634	4	1	7
-6.27557	S6595	THZ531	b10	L1100-40	in 10mM DMSO	CDK	Cell Cycle	THZ531 is a selective covalent inhibitor of CDK12 and CDK13 with IC50 values of 158 and 69 nM, respectively.	558.07	1702809-17-3	100	179.19	<1	0	http://www.selleck.cn/products/thz531.html	C30H32ClN7O2	Free Base	N/A	CN(C)C/C=C/C(=O)NC1=CC=C(C=C1)C(=O)N2CCCC(C2)NC3=NC(=C(Cl)C=N3)C4=C[NH]C5=C4C=CC=C5	4.645	4	3	8			S1793	Ramipril	f2	L1100-06	in 10mM DMSO	RAAS	Endocrinology & Hormones	Ramipril is an angiotensin-converting enzyme (ACE) inhibitor with IC50 of 5 nM.	416.51	87333-19-5	83	199.27	<1		http://selleckchem.com/products/Ramipril(Altace).html	C23H32N2O5	free base	N/A	CCOC(=O)C(CCC1=CC=CC=C1)NC(C)C(=O)N2C3CCCC3CC2C(O)=O	0.308	4	1	10
-6.27506	S7912	BMS202 (PD-1/PD-L1 inhibitor 2)	h4	L1100-32	in 10mM DMSO	PD-1/PD-L1	Immunology & Inflammation	BMS202 (PD-1/PD-L1 inhibitor 2) is a small-molecule PD-1/PD-L1 interaction inhibitor with IC50 of 18 nM.	419.52	1675203-84-5	83	197.85	<1	0	http://selleckchem.com/products/pd-1-pd-l1-inhibitor-2.html	C25H29N3O3	free base	N/A	COC1=C(CNCCNC(C)=O)C=CC(=N1)OCC2=C(C)C(=CC=C2)C3=CC=CC=C3	4.043	4	2	10			S1799	Ranolazine	g2	L1100-06	in 10mM DMSO	Calcium Channel	Transmembrane Transporters	Ranolazine is a calcium uptake inhibitor via the sodium/calcium channel, used to treat chronic angina.	427.54	95635-55-5	86	201.15	<1		http://selleckchem.com/products/Ranolazine(Ranexa).html	C24H33N3O4	Free Base	CVT 303, RS 43285-003	COC1=CC=CC=C1OCC(O)CN2CCN(CC2)CC(=O)NC3=C(C)C=CC=C3C	2.991	3	2	9
-6.27441	S7061	GSK126	h10	L1100-63	in 2mM DMSO	Histone Methyltransferase	Epigenetics	GSK126 is a potent, highly selective EZH2 methyltransferase inhibitor with IC50 of 9.9 nM, >1000-fold selective for EZH2 over 20 other human methyltransferases.	526.67	1346574-57-9	3	5.7	<1	0	http://selleckchem.com/products/gsk126.html	C31H38N6O2	Free Base	N/A	CCC(C)[N]1C=C(C)C2=C(C=C(C=C12)C3=CC=C(N=C3)N4CCNCC4)C(=O)NCC5=C(C)C=C(C)NC5=O	4.114	3	3	7			S1801	Ranitidine Hydrochloride	h2	L1100-06	in 10mM DMSO	Histamine Receptor	Neuronal Signaling	Ranitidine is a histamine H2-receptor antagonist, used to treat stomach or intestinal ulcers.	350.86	66357-59-3	70	199.51	70	199.51	http://selleckchem.com/products/Ranitidine-hydrochloride(Zantac).html	C13H23ClN4O3S	Hydrochloride	AH19065	Cl.CNC(/NCCSCC1=CC=C(CN(C)C)O1)=C\[N+]([O-])=O	1.421	1	2	10
-6.27138	S7016	VS-5584 (SB2343)	h11	L1100-25	in 10mM DMSO	PI3K	PI3K/Akt/mTOR	VS-5584 (SB2343) is a potent and selective dual PI3K/mTOR inhibitor for mTOR, PI3Kα/β/δ/γ with IC50 of 3.4 nM and 2.6-21 nM, respectively. Phase 1.	354.41	1246560-33-7	71	200.33	<1	0	http://selleckchem.com/products/vs-5584-sb2343.html	C17H22N8O	free base	N/A	CC(C)[N]1C(=NC2=C1N=C(N=C2C3=CN=C(N)N=C3)N4CCOCC4)C	1.272	6	1	3			S1802	AICAR (Acadesine)	a3	L1100-06	in 10mM DMSO	AMPK	PI3K/Akt/mTOR	AICAR (Acadesine), an AMPK activator, results in accumulation of ZMP, which mimics the stimulating effect of AMP on AMPK and AMPK kinase. Phase 3.	258.23	2627-69-2	51	197.5	<1		http://selleckchem.com/products/Acadesine.html	C9H14N4O5	free base	NSC105823	NC(=O)C1=C(N)[N](C=N1)C2OC(CO)C(O)C2O	-2.913	3	5	3
-6.27118	S1497	Pralatrexate	d8	L1100-04	in 10mM DMSO	DHFR	Metabolism	Pralatrexate is an antifolate, and structurally a folate analog. Its IC50 is < 300 nM in some cell lines.	477.47	146464-95-1	28	58.64	<1	0	http://selleckchem.com/products/Pralatrexate(Folotyn).html	C23H23N7O5	free base	N/A	NC1=NC(=C2N=C(CC(CC#C)C3=CC=C(C=C3)C(=O)NC(CCC(O)=O)C(O)=O)C=NC2=N1)N	1.94	7	3	10			S1808	Nifedipine	b3	L1100-06	in 10mM DMSO	Calcium Channel	Transmembrane Transporters	Nifedipine is a dihydropyridine calcium channel blocker, used to lower hypertension and to treat angina.	346.33	21829-25-4	69	199.23	<1		http://selleckchem.com/products/Nifedipine(Adalat).html	C17H18N2O6	free base	N/A	COC(=O)C1=C(C)NC(=C(C1C2=C(C=CC=C2)[N+]([O-])=O)C(=O)OC)C	1.766	4	1	6
-6.27085	S6747	SW-044248	c6	L1100-41	in 10mM DMSO	Topoisomerase	DNA Damage	SW-044248 is a non-canonical Top1 inhibitor with a pattern of selective toxicity for NSCLC cells.	421.52	522650-83-5	14	33.21	<1	0	http://www.selleck.cn/products/sw-044248.html	C22H23N5O2S	Free Base	N/A	CCC(SC1=NC2=C(N=N1)C3=CC=CC=C3[N]2CC)C(=O)NC4=CC=CC=C4OC	4.95	5	1	7			S1811	Amiloride HCl	c3	L1100-06	in 10mM DMSO	Sodium Channel,Calcium Channel	Transmembrane Transporters	Amiloride is a selective T-type calcium channel blocker, an epithelial sodium channel blocker and a selective inhibitor of urokinase plasminogen activator (uPA)(Ki=7 μM).	266.09	2016-88-8	53	199.18	6	22.55	http://selleckchem.com/products/Amiloride-hydrochloride(Midamor).html	C6H9Cl2N7O	Hydrochloride	N/A	Cl.NC(=N)NC(=O)C1=NC(=C(N)N=C1N)Cl	-0.366	3	4	2
-6.26901	S6840	OSU-T315	d9	L1100-56	in 10mM DMSO	ILK	Cytoskeletal Signaling	OSU-T315 (ILK-IN-2) is a potent Integrin-Linked Kinase (ILK) inhibitor with IC50 of 0.6 μM. OSU-T315 induces autophagy and apoptosis, both of which are integral to its antiproliferative activity. OSU-T315 exhibits anti-tumor activity.	533.59	2070015-22-2	100	187.41	<1	0	http://www.selleckchem.com/products/osu-t315.html	C30H30F3N5O	Free base	ILK-IN-2	CNC(=O)CCC1=CC(=N[N]1C2=CC=C(C=C2)N3CCNCC3)C4=CC=C(C=C4)C5=CC=C(C=C5)C(F)(F)F	5.616	2	2	8			S1813	Amlodipine Besylate	d3	L1100-06	in 10mM DMSO	Calcium Channel	Transmembrane Transporters	Amlodipine Besylate is a long-acting calcium channel blocker, used to lower blood pressure and prevent chest pain.	567.05	111470-99-6	113	199.28	<1		http://selleckchem.com/products/Amlodipine-besylate(Norvasc).html	C26H31ClN2O8S	Besylate	N/A	CCOC(=O)C1=C(COCCN)NC(=C(C1C2=C(Cl)C=CC=C2)C(=O)OC)C.O[S](=O)(=O)C3=CC=CC=C3	2.739	5	2	11
-6.26839	S1055	Enzastaurin (LY317615)	e6	L1100-01	in 10mM DMSO	PKC	TGF-beta/Smad	Enzastaurin (LY317615) is a potent PKCβ selective inhibitor with IC50 of 6 nM in cell-free assays, 6- to 20-fold selectivity against PKCα, PKCγ and PKCε. Phase 3.	515.61	170364-57-5	30	58.18	<1	0	http://selleckchem.com/products/Enzastaurin.html	C32H29N5O2	free base	N/A	C[N]1C=C(C2=CC=CC=C12)C3=C(C(=O)NC3=O)C4=C[N](C5CCN(CC5)CC6=NC=CC=C6)C7=CC=CC=C47	4.32	3	1	5			S1816	Chlorpheniramine Maleate	e3	L1100-06	in 10mM DMSO	Histamine Receptor	Neuronal Signaling	Chlorpheniramine (Chlorpheniramine maleate, Chlorphenamine) is an histamine H1 receptor antagonist with IC50 of 12 nM.	390.86	113-92-8	78	199.56	78	199.56	http://selleckchem.com/products/Chlorpheniramine-maleate.html	C20H23ClN2O4	Maleate	NCI-C55265	CN(C)CCC(C1=CC=C(Cl)C=C1)C2=NC=CC=C2.OC(=O)\C=C/C(O)=O	0.7	3	0	7
-6.26718	S1181	ENMD-2076	b8	L1100-02	in 10mM DMSO	Aurora Kinase,FLT3,VEGFR	Angiogenesis	ENMD-2076 has selective activity against Aurora A and Flt3 with IC50 of 14 nM and 1.86 nM, 25-fold selective for Aurora A than over Aurora B and less potent to VEGFR2/KDR and VEGFR3, FGFR1 and FGFR2 and PDGFRα. Phase 2.	375.47	934353-76-1	105	279.65	1	2.66	http://selleckchem.com/products/enmd-2076.html	C21H25N7	Tartaric Acid	N/A	CN1CCN(CC1)C2=CC(=NC(=N2)\C=C\C3=CC=CC=C3)NC4=N[NH]C(=C4)C	4.015	3	2	5			S1827	Betaxolol HCl	f3	L1100-06	in 10mM DMSO	Adrenergic Receptor	Neuronal Signaling	Betaxolol is a β1 adrenergic receptor blocker with IC50 of 6 μM.	343.89	63659-19-8	69	200.65	69	200.65	http://selleckchem.com/products/betaxolol-hydrochloride-betoptic.html	C18H30ClNO3	Hydrochloride	SL 75212 HCl	Cl.CC(C)NCC(O)COC1=CC=C(CCOCC2CC2)C=C1	2.959	2	2	11
-6.26594	S8741	Avitinib (AC0010)	g5	L1100-37	in 10mM DMSO	EGFR	Protein Tyrosine Kinase	Avitinib (AC0010) is a pyrrolopyrimidine-based irreversible EGFR inhibitor that is mutation-selective with IC50 value of 0.18 nM against EGFR L858R/T790M double mutations, nearly 43-fold greater potency over wild-type EGFR (IC50 value, 7.68 nM). It has comparable anti-tumor activity and tolerated toxicity.	487.53	1557267-42-1	97	198.96	<1	0	http://www.selleckchem.com/products/avitinib-ac0010.html	C26H26FN7O2	Free Base	N/A	CN1CCN(CC1)C2=C(F)C=C(NC3=NC4=C(C=C[NH]4)C(=N3)OC5=CC(=CC=C5)NC(=O)C=C)C=C2	4.857	4	3	7			S1828	Proparacaine HCl	g3	L1100-06	in 10mM DMSO	Sodium Channel	Transmembrane Transporters	Proparacaine HCl is a voltage-gated sodium channels antagonist with ED50 of 3.4 mM.	330.85	5875-06-9	12	36.27	66	199.49	http://selleckchem.com/products/proparacaine-hcl.html	C16H27ClN2O3	Hydrochloride	N/A	Cl.CCCOC1=C(N)C=C(C=C1)C(=O)OCCN(CC)CC	3.013	3	1	10
-6.26371	S2820	TAE226 (NVP-TAE226)	h9	L1100-11	in 10mM DMSO	FAK	Angiogenesis	TAE226 (NVP-TAE226) is a potent FAK inhibitor with IC50 of 5.5 nM and modestly potent to Pyk2, ~10- to 100-fold less potent against InsR, IGF-1R, ALK, and c-Met.	468.94	761437-28-9	94	200.45	<1	0	http://selleckchem.com/products/nvp-tae226.html	C23H25ClN6O3	free base	N/A	CNC(=O)C1=C(NC2=C(Cl)C=NC(=N2)NC3=C(OC)C=C(C=C3)N4CCOCC4)C=CC=C1	3.917	5	3	7			S1829	Pranlukast	h3	L1100-06	in 10mM DMSO	Immunology & Inflammation related	Immunology & Inflammation	Pranlukast is an orally administered, and selective antagonist of the cysteinyl leukotrienes (LT) C(4), LTD(4) and LTE(4), used in the prophylactic treatment of chronic bronchial asthma.	481.5	103177-37-3	11	22.85	<1		http://selleckchem.com/products/pranlukast.html	C27H23N5O4	free base	ONO-1078	O=C(NC1=CC2=C(C=C1)C(=O)C=C(O2)C3=NN=N[NH]3)C4=CC=C(OCCCCC5=CC=CC=C5)C=C4	4.232	7	2	9
-6.26349	S8939	Mizagliflozin (KWA 0711)	g7	L1100-57	in 10mM DMSO	SGLT	GPCR & G Protein	Mizagliflozin (KWA 0711) is a novel, potent, selective sodium glucose co-transporter 1 (SGLT1) inhibitor with Ki of 27 nM for human SGLT1. The selectivity ratio (Ki value for human SGLT2/Ki value for human SGLT1) of mizagliflozin is 303. Mizagliflozin shows the potential use for the amelioration of chronic constipation.	564.67	666843-10-3	100	177.09	100	177.09	http://www.selleckchem.com/products/mizagliflozin.html	C28H44N4O8	Free base	N/A	CC(C)C1=C(CC2=C(C)C=C(OCCCNCC(C)(C)C(N)=O)C=C2)C(=N[NH]1)OC3OC(CO)C(O)C(O)C3O	2.007	5	7	14			S1830	Oxfendazole	a4	L1100-06	in 10mM DMSO	Anti-infection	Microbiology	Oxfendazole is a broad spectrum benzimidazole anthelmintic.	315.35	53716-50-0	10	31.71	<1		http://selleckchem.com/products/oxfendazole.html	C15H13N3O3S	free base	RS-8858	COC(=O)NC1=NC2=C([NH]1)C=C(C=C2)[S](=O)C3=CC=CC=C3	2.657	4	2	4
-6.26202	S7752	Pluripotin (SC1)	h5	L1100-31	in 10mM DMSO	ERK	MAPK	Pluripotin (SC1) is a dual inhibitor of extracellular signal-regulated kinase 1 (ERK1, MAPK3) and RasGAP with Kd values of 98 nM and 212 nM respectively. It maintains embryonic stem cell (ESC) self-renewal.	550.53	839707-37-8	100	181.64	<1	0	http://selleckchem.com/products/pluripotin-sc1.html	C27H25F3N8O2	free base	N/A	C[N]1N=C(C)C=C1NC2=NC=C3CN(C(=O)N(C)C3=N2)C4=CC(=CC=C4C)NC(=O)C5=CC=CC(=C5)C(F)(F)F	4.789	5	2	6			S1831	Carvedilol	b4	L1100-06	in 10mM DMSO	Adrenergic Receptor	Neuronal Signaling	Carvedilol is a non-selective beta blocker/alpha-1 blocker, used to treat congestive heart failure (CHF) and high blood pressure.	406.47	72956-09-3	81	199.28	<1		http://selleckchem.com/products/carvedilol.html	C24H26N2O4	free base	BM-14190, SKF 105517	COC1=CC=CC=C1OCCNCC(O)COC2=C3C(=CC=C2)[NH]C4=C3C=CC=C4	4.014	3	3	10
-6.262	S1454	PHA-680632	e5	L1100-04	in 10mM DMSO	Aurora Kinase	Cell Cycle	PHA-680632 is potent inhibitor of Aurora A, Aurora B and Aurora C with IC50 of 27 nM, 135 nM and 120 nM, respectively. It has 10- to 200-fold higher IC50 for FGFR1, FLT3, LCK, PLK1, STLK2, and VEGFR2/3.	501.62	398493-79-3	100	199.35	<1	0	http://selleckchem.com/products/PHA-680632.html	C28H35N7O2	free base	N/A	CCC1=CC=CC(=C1NC(=O)N2CC3=C(C2)C(=N[NH]3)NC(=O)C4=CC=C(C=C4)N5CCN(C)CC5)CC	4.339	3	3	6			S1832	Atracurium Besylate	c4	L1100-06	in 10mM DMSO	AChR	Neuronal Signaling	Atracurium Besylate is a neuromuscular blocking agent with ED95 of 0.2 mg/kg.	1243.48	64228-81-5	100	80.42	33	26.54	http://selleckchem.com/products/atracurium-besylate.html	C65H82N2O18S2	Dibesylate	BW 33A, 51W89	COC1=CC=C(CC2C3=CC(=C(OC)C=C3CC[N+]2(C)CCC(=O)OCCCCCOC(=O)CC[N+]4(C)CCC5=CC(=C(OC)C=C5C4CC6=CC=C(OC)C(=C6)OC)OC)OC)C=C1OC.[O-][S](=O)(=O)C7=CC=CC=C7.[O-][S](=O)(=O)C8=CC=CC=C8	3.646	12	0	28
-6.26104	S8134	Radotinib	a10	L1100-33	in 10mM DMSO	Bcr-Abl	Angiogenesis	Radotinib is a selective BCR-ABL1 tyrosine kinase inhibitor with IC50 of 34 nM, used to treat Chronic Myeloid Leukemia.	530.5	926037-48-1	100	188.5	<1	0	http://selleckchem.com/products/radotinib.html	C27H21F3N8O	free base	IY-5511	CC1=C[N](C=N1)C2=CC(=CC(=C2)C(F)(F)F)NC(=O)C3=CC=C(C)C(=C3)NC4=NC=CC(=N4)C5=NC=CN=C5	4.362	6	2	7			S1833	Butoconazole nitrate	d4	L1100-06	in 10mM DMSO	Anti-infection	Microbiology	Butoconazole nitrate is an anti-fungal agent that inhibits PHA-stimulated release of cytokines-- IL-2, TNFα, IFN and GM-CSF from human peripheral blood lymphocytes (IC50 of 7.2 μg/mL, 14.4 μg/mL, 7.36 μg/mL and 7.6 μg/mL, respectively).	474.79	64872-77-1	95	200.09	<1		http://selleckchem.com/products/butoconazole-nitrate.html	C19H18Cl3N3O3S	Nitrate	RS-35887	O[N+]([O-])=O.ClC1=CC=C(CCC(C[N]2C=CN=C2)SC3=C(Cl)C=CC=C3Cl)C=C1	5.238	1	0	7
-6.2592	S0471	TD-139	f3	L1100-43	in 10mM DMSO	Galectin	Immunology & Inflammation	TD-139 is a potent and selective inhibitor of galectin-3 with Kd of 0.036 µM over galectin-1 and galectin-7 with Kd of 2.2 µM and 32 µM, respectively. TD-139 is used potentially for the treatment of idiopathic pulmonary fibrosis (IPF).	648.64	1450824-22-2	100	154.17	˂1	0	http://www.selleckchem.com/products/td139.html	C28H30F2N6O8S	Free Base	GB0-139, 半乳凝素-3抑制剂	OCC1OC(SC2OC(CO)C(O)C(C2O)[N]3C=C(N=N3)C4=CC(=CC=C4)F)C(O)C(C1O)[N]5C=C(N=N5)C6=CC(=CC=C6)F	1.53	6	6	8			S1835	Azithromycin	e4	L1100-06	in 10mM DMSO	Anti-infection,Autophagy	Autophagy	Azithromycin is an antibiotic by inhibiting protein synthesis, used for the treatment of bacterial infections.	748.98	83905-01-5	100	133.51	<1		http://selleckchem.com/products/azithromycin-zithromax.html	C38H72N2O12	Free Base	CP-62993, XZ-450	CCC1OC(=O)C(C)C(OC2CC(C)(OC)C(O)C(C)O2)C(C)C(OC3OC(C)CC(C3O)N(C)C)C(C)(O)CC(C)CN(C)C(C)C(O)C1(C)O	2.078	7	3	7
-6.25694	S9905	SU0268	d11	L1100-51	in 10mM DMSO	OGG1	DNA Damage/DNA Repair	SU0268 is a potent and specific inhibitor of 8-Oxoguanine DNA glycosylase 1 (OGG1), with the IC50 of 0.059 μM.	475.56	2210228-45-6	95	199.76	<1	0	http://www.selleckchem.com/products/su0268.html	C26H25N3O4S	free base	0	NC(=O)C1=CC=CC(=C1)C2=CC=C(C=C2)[S](=O)(=O)NC3=CC4=C(CCCN4C(=O)C5CC5)C=C3	3.453	4	2	6			S1836	Albendazole Oxide	f4	L1100-06	in 10mM DMSO	Microtubule Associated	Cytoskeletal Signaling	Albendazole is a tubulin polymerization or assembly inhibitor, used for the treatment of a variety of parasitic worm infestations.	281.33	54029-12-8	11	39.1	<1		http://selleckchem.com/products/albendazole-oxide-ricobendazole.html	C12H15N3O3S	free base	Ricobendazole	CCC[S](=O)C1=CC2=C(C=C1)N=C(NC(=O)OC)[NH]2	1.953	4	2	5
-6.25686	S1043	Tandutinib (MLN518)	c2	L1100-63	in 2mM DMSO	FLT3	Angiogenesis	Tandutinib (MLN518, CT53518) is a potent FLT3 antagonist with IC50 of 0.22 μM, also inhibits PDGFR and c-Kit, 15 to 20-fold higher potency for FLT3 versus CSF-1R and >100-fold selectivity for the same target versus FGFR, EGFR and KDR. Phase 2.	562.7	387867-13-2	5	8.89	<1	0	http://selleckchem.com/products/Tandutinib-(MLN518).html	C31H42N6O4	Free Base	CT 53518, NSC726292, MLN518	COC1=CC2=C(C=C1OCCCN3CCCCC3)N=CN=C2N4CCN(CC4)C(=O)NC5=CC=C(OC(C)C)C=C5	4.674	6	1	10			S1840	Lomustine	g4	L1100-06	in 10mM DMSO	DNA/RNA Synthesis	DNA Damage	Lomustine inhibits cancer cells by damaging the DNA and stops cells from dividing.	233.7	13010-47-4	46	196.83	<1		http://selleckchem.com/products/Lomustine(CeeNU).html	C9H16ClN3O2	free base	nsc79037	ClCCN(N=O)C(=O)NC1CCCCC1	2.394	2	1	4
-6.25498	S8758	VU661013	d5	L1100-57	in 10mM DMSO	Bcl-2	Apoptosis	VU661013 is a novel, potent, selective MCL1 inhibitor with Ki of 97 ± 30 pM of human MCL-1 in a TR-FRET assay. However, VU661013 does not significantly inhibit BCL-xL or BCL-2 with Ki > 40 μM or = 0.73 μM. VU661013 de-stabilizes BIM/MCL-1 association, leads to apoptosis in AML.	712.66	2131184-57-9	100	140.32	<1	0	http://www.selleckchem.com/products/vu661013.html	C39H39Cl2N5O4	Free base	N/A	CC1CN(C(=O)C2=C(CCCOC3=CC(=C(Cl)C(=C3)C)C)C4=CC=C(Cl)C(=C4[N]12)C5=C(C)[N](C)N=C5C)C6=C[N](C)C7=CC=C(C=C67)C(O)=O	9.178	4	0	8			S1843	Chenodeoxycholic Acid	h4	L1100-06	in 10mM DMSO	FXR	Others	Chenodeoxycholic Acid is a naturally occurring human bile acid, and inhibits production of cholesterol in the liver and absorption in the intestines.	392.57	474-25-9	79	201.24	<1		http://selleckchem.com/products/Chenodeoxycholic-acid.html	C24H40O4	free base	Chenodiol	CC(CCC(O)=O)C1CCC2C3C(O)CC4CC(O)CCC4(C)C3CCC12C	4.014	1	2	4
-6.2515	S8859	BMS-1166	e2	L1100-38	in 10mM DMSO	PD-1/PD-L1	Immunology & Inflammation	BMS-1166 is a novel and potent small molecule inhibitor of the PD-1/PD-L1 interaction with an IC50 of 1.4 nM.	641.11	1818314-88-3	100	155.98	<1	0	http://www.selleck.cn/products/bms-1166.html	C36H33ClN2O7	free base	N/A	CC1=C(C=CC=C1COC2=CC(=C(CN3CC(O)CC3C(O)=O)C=C2Cl)OCC4=CC(=CC=C4)C#N)C5=CC6=C(OCCO6)C=C5	3.323	5	1	10			S1845	Cimetidine	a5	L1100-06	in 10mM DMSO	Histamine Receptor	Neuronal Signaling	Cimetidine, a histamine congener, competitively inhibits histamine binding to histamine H2 receptors.	252.34	51481-61-9	51	202.11	<1		http://selleckchem.com/products/Cimetidine(Tagamet).html	C10H16N6S	free base	SKF-92334	CNC(NCCSCC1=C(C)[NH]C=N1)=NC#N	0.007	2	3	7
-6.24944	S0861	Laninamivir Octanoate	e3	L1100-56	in 10mM DMSO	Neuraminidase	Immunology & Inflammation	Laninamivir octanoate (CS-8958, R-118958, Inavir, LANI), a prodrug of Laninamivir (R-125489), is a long-acting neuraminidase (NA) inhibitor with superior anti-influenza virus activity.	472.53	203120-46-1	95	201.05	<1	0	http://www.selleckchem.com/products/laninamivir-octanoate.html	C21H36N4O8	Free base	CS-8958, R-118958, Inavir, LANI	CCCCCCCC(=O)OCC(O)C(OC)C1OC(=CC(N=C(N)N)C1NC(C)=O)C(O)=O	0.34	7	4	15			S1847	Clemastine Fumarate	b5	L1100-06	in 10mM DMSO	Histamine Receptor	Neuronal Signaling	Clemastine Fumarate (Clemastine) is a selective histamine H1 receptor antagonist with IC50 of 3 nM.	459.96	14976-57-9	35	76.09	<1		http://selleckchem.com/products/Clemastine-Fumarate.html	C25H30ClNO5	Fumarate	N/A	CN1CCCC1CCOC(C)(C2=CC=CC=C2)C3=CC=C(Cl)C=C3.OC(=O)\C=C\C(O)=O	1.81	3	0	8
-6.24686	S3274	Glucosyl-vitexin	g2	L1100-45	in 10mM DMSO	Peroxidases	Metabolism	Glucosyl-vitexin (Glucosylvitexin), the major C-glycosylflavone present in millet, inhibits thyroid peroxidase (TPO) activity.	610.52	76135-82-5	100	163.79	-1	0	http://www.selleckchem.com/products/glucosyl-vitexin.html	C27H30O16	free base	Glucosylvitexin	OCC1OC(OC2C(O)C(O)C(CO)OC2OC3=C4OC(=CC(=O)C4=C(O)C=C3O)C5=CC=C(O)C=C5)C(O)C(O)C1O	-1.509	6	10	7			S1848	Curcumin	c5	L1100-06	in 10mM DMSO	NF-κB,HDAC,Histone Acetyltransferase,Nrf2	Epigenetics	Curcumin is the principal curcuminoid of the popular Indian spice turmeric, which is a member of the ginger family (Zingiberaceae). It is an inhibitor of p300 histone acetylatransferase（IC50~25 μM） and Histone deacetylase activates Nrf2 pathway and supresses the activation of transcription factor NF-κB.	368.38	458-37-7	73	198.16	<1		http://selleckchem.com/products/Curcumin.html	C21H20O6	free base	Diferuloylmethane	COC1=CC(=CC=C1O)/C=C/C(O)=C/C(=O)/C=C/C2=CC(=C(O)C=C2)OC	3.573	3	3	7
-6.24612	S1829	Pranlukast	h3	L1100-06	in 10mM DMSO	Immunology & Inflammation related	Immunology & Inflammation	Pranlukast is an orally administered, and selective antagonist of the cysteinyl leukotrienes (LT) C(4), LTD(4) and LTE(4), used in the prophylactic treatment of chronic bronchial asthma.	481.5	103177-37-3	11	22.85	<1	0	http://selleckchem.com/products/pranlukast.html	C27H23N5O4	free base	ONO-1078	O=C(NC1=CC2=C(C=C1)C(=O)C=C(O2)C3=NN=N[NH]3)C4=CC=C(OCCCCC5=CC=CC=C5)C=C4	4.232	7	2	9			S1854	Bifonazole	d5	L1100-06	in 10mM DMSO	Anti-infection	Microbiology	Bifonazole is a substituted imidazole antifungal agent.	310.39	60628-96-8	62	199.75	<1		http://selleckchem.com/products/bifonazole.html	C22H18N2	free base	Bay h 4502	C1=CC=C(C=C1)C([N]2C=CN=C2)C3=CC=C(C=C3)C4=CC=CC=C4	4.637	1	0	4
-6.24588	S6633	AM 095	b2	L1100-41	in 10mM DMSO	LPA Receptor	GPCR & G Protein	AM095 is an antagonist of the LPA type 1 receptor with IC50 values of 0.98 and 0.73 μM for recombinant human and mouse LPA1, respectively.	456.49	1228690-36-5	91	199.35	<1	0	http://www.selleck.cn/products/am-095.html	C27H24N2O5	Free Base	N/A	CC(OC(=O)NC1=C(ON=C1C)C2=CC=C(C=C2)C3=CC=C(CC(O)=O)C=C3)C4=CC=CC=C4	5.284	5	1	8			S1855	Pefloxacin Mesylate	e5	L1100-06	in 10mM DMSO	Anti-infection	Microbiology	Pefloxacin Mesylate is a synthetic chemotherapeutic agent and an antibacterial agent with IC50 of 6.7 nM.	429.46	70458-95-6	14	32.6	67	156.01	http://selleckchem.com/products/pefloxacin-mesylate.html	C18H24FN3O6S	Mesylate	N/A	CCN1C=C(C(O)=O)C(=O)C2=CC(=C(C=C12)N3CCN(C)CC3)F.C[S](O)(=O)=O	-1.618	2	0	3
-6.24556	S2003	Maraviroc	e10	L1100-06	in 10mM DMSO	CCR	Microbiology	Maraviroc is a CCR5 antagonist for MIP-1α, MIP-1β and RANTES with IC50 of 3.3 nM, 7.2 nM and 5.2 nM in cell-free assays, respectively.	513.67	376348-65-1	100	194.68	<1	0	http://selleckchem.com/products/Maraviroc.html	C29H41F2N5O	free base	UK-427857	CC(C)C1=NN=C(C)[N]1C2CC3CCC(C2)N3CCC(NC(=O)C4CCC(F)(F)CC4)C5=CC=CC=C5	3.921	3	1	8			S1856	Metoprolol Tartrate	f5	L1100-06	in 10mM DMSO	Adrenergic Receptor	Neuronal Signaling	Metoprolol Tartrate is a selective β1 receptor blocker medication, used to treat hypertension and heart failure.	684.81	56392-17-7	100	146.03	100	146.03	http://selleckchem.com/products/metoprolol-tartrate.html	C34H56N2O12	Tartrate	CGP 2175E	COCCC1=CC=C(OCC(O)CNC(C)C)C=C1.COCCC2=CC=C(OCC(O)CNC(C)C)C=C2.OC(C(O)C(O)=O)C(O)=O	-3.559	6	6	21
-6.24482	S8647	iCRT3	g9	L1100-36	in 10mM DMSO	Wnt/beta-catenin	Stem Cells & Wnt	iCRT3 is an antagonist of Wnt/β-catenin signaling with an IC50 of 8.2 nM in the Wnt responsive STF16-luc reporter assays.	394.53	901751-47-1	78	197.7	<1	0	http://selleckchem.com/products/icrt3.html	C23H26N2O2S	free base	N/A	CCC1=CC=C(C=C1)C2=NC(=C(C)O2)CSCC(=O)NCCC3=CC=CC=C3	4.468	3	1	9			S1865	Diltiazem HCl	g5	L1100-06	in 10mM DMSO	Calcium Channel	Transmembrane Transporters	Diltiazem HCl (Tiazac) is a benzothiazepine derivative with vasodilating action due to its antagonism of the actions of the calcium ion in membrane functions.	450.98	33286-22-5	90	199.57	90	199.57	http://selleckchem.com/products/Diltiazem-HCl(Tiazac).html	C22H27ClN2O4S	Hydrochloride	RG 83606 HCl	Cl.COC1=CC=C(C=C1)C2SC3=C(C=CC=C3)N(CCN(C)C)C(=O)C2OC(C)=O	3.475	4	0	7
-6.24472	S7550	Erythromycin Cyclocarbonate	d10	L1100-29	in 10mM DMSO	Anti-infection	Microbiology	Erythromycin Cyclocarbonate, derivative of Erythromycin, inhibits protein synthesis of bacteria by binding to the 50S ribosome.	759.92	55224-05-0	100	131.59	<1	0	http://selleckchem.com/products/erythromycin-cyclocarbonate.html	C38H65NO14	free base	N/A	CCC1OC(=O)C(C)C(OC2CC(C)(OC)C(O)C(C)O2)C(C)C(OC3OC(C)CC(C3O)N(C)C)C(C)(O)CC(C)C(=O)C(C)C4OC(=O)OC14C	3.172	11	2	7			S1866	Diphenhydramine HCl	h5	L1100-06	in 10mM DMSO	Histamine Receptor	Neuronal Signaling	Diphenhydramine HCl is a first-generation histamine H1 receptor antagonist, used in various allergic conditions such as rhinitis, urticaria and conjunctivitis.	291.82	147-24-0	58	198.75	58	198.75	http://selleckchem.com/products/Diphenhydramine-hydrochloride(Benadryl).html	C17H22ClNO	Hydrochloride	N/A	Cl.CN(C)CCOC(C1=CC=CC=C1)C2=CC=CC=C2	3.766	1	0	6
-6.24445	S1037	Perifosine (KRX-0401)	a2	L1100-60	in 10mM Water	Akt	PI3K/Akt/mTOR	Perifosine (KRX-0401) is a novel Akt inhibitor with IC50 of 4.7 μM in MM.1S cells, targets pleckstrin homology domain of Akt. Phase 3.	461.66	157716-52-4	<1	0	8	17.33	http://selleckchem.com/products/Perifosine.html	C25H52NO4P	free base	NSC639966	CCCCCCCCCCCCCCCCCCO[P]([O-])(=O)OC1CC[N+](C)(C)CC1	4.607	2	0	20			S1869	Dapoxetine HCl	a6	L1100-06	in 10mM DMSO	5-HT Receptor	Neuronal Signaling	Dapoxetine HCl is a short-acting novel selective serotonin reuptake inhibitor, used for the treatment of premature ejaculation.	341.87	129938-20-1	68	198.91	68	198.91	http://selleckchem.com/products/Dapoxetine-hydrochloride(Priligy).html	C21H24ClNO	Hydrochloride	LY-210448	Cl.CN(C)C(CCOC1=C2C=CC=CC2=CC=C1)C3=CC=CC=C3	4.917	1	0	6
-6.24439	S7673	L-685,458	b10	L1100-30	in 10mM DMSO	Gamma-secretase	Neuronal Signaling	L-685,458 is a specific and potent inhibitor of A beta PP gamma-secretase activity with Ki of 17 nM.	672.85	292632-98-5	100	148.62	<1	0	http://selleckchem.com/products/l-685-458.html	C39H52N4O6	free base	N/A	CC(C)CC(NC(=O)C(CC(O)C(CC1=CC=CC=C1)NC(=O)OC(C)(C)C)CC2=CC=CC=C2)C(=O)NC(CC3=CC=CC=C3)C(N)=O	5.62	5	5	19			S1876	Valaciclovir HCl	b6	L1100-06	in 10mM DMSO	Anti-infection	Microbiology	Valaciclovir HCl, an aciclovir prodrug, inhibits activity of virus DNA polymerase, used to treat infections caused by herpes simplex virus (HSV) and varicella zoster virus, and for prophylaxis against cytomegalovirus (CMV).	360.8	124832-27-5	14	38.8	72	199.56	http://selleckchem.com/products/valaciclovir-hcl.html	C13H21ClN6O4	Hydrochloride	N/A	Cl.CC(C)C(N)C(=O)OCCOC[N]1C=NC2=C1N=C(N)NC2=O	-0.296	6	3	8
[truncated: 4,511 more rows]
